# Supplementary material for: Extreme-Aware Time-Series Forecasting via Weak-Label-Guided Mixture of Experts
Source: Sensors (Basel). 2026 Mar 2;26(5):1571. doi: 10.3390/s26051571 (PMC12987348; doi:10.3390/s26051571)
Supplement: Supplementary file 1 [file sensors-26-01571-s001.zip]

Archive with 10 entries (7 files):
- Haltwhistle/
- Haltwhistle/test.csv
- Haltwhistle/train.csv
- Riding_mill/
- Riding_mill/test.csv
- Riding_mill/train.csv
- Stocksfield/
- Stocksfield/test.csv
- Stocksfield/train.csv
- README_supplementary.md
