# Supplementary material for: Extreme-Aware Time-Series Forecasting via Weak-Label-Guided Mixture of Experts
Source: Sensors (Basel). 2026 Mar 2;26(5):1571. doi: 10.3390/s26051571 (PMC12987348; doi:10.3390/s26051571)
Supplement: Supplementary file 1 [file sensors-26-01571-s001.zip › Haltwhistle/test.csv]

Time	rain	water
2024-04-01T00:00:00	0	0.121420805
2024-04-01T00:15:00	0	0.121420805
2024-04-01T00:30:00	0	0.121420805
2024-04-01T00:45:00	0	0.121058354
2024-04-01T01:00:00	0	0.120695904
2024-04-01T01:15:00	0	0.120333454
2024-04-01T01:30:00	0	0.119971004
2024-04-01T01:45:00	0	0.119971004
2024-04-01T02:00:00	0	0.119246104
2024-04-01T02:15:00	0	0.119608554
2024-04-01T02:30:00	0	0.119608554
2024-04-01T02:45:00	0	0.118883653
2024-04-01T03:00:00	0	0.119246104
2024-04-01T03:15:00	0	0.118883653
2024-04-01T03:30:00	0	0.118521203
2024-04-01T03:45:00	0	0.118521203
2024-04-01T04:00:00	0	0.118521203
2024-04-01T04:15:00	0	0.117796303
2024-04-01T04:30:00	0	0.117796303
2024-04-01T04:45:00	0	0.117433853
2024-04-01T05:00:00	0	0.117433853
2024-04-01T05:15:00	0	0.117071403
2024-04-01T05:30:00	0	0.116708953
2024-04-01T05:45:00	0	0.116346502
2024-04-01T06:00:00	0	0.116708953
2024-04-01T06:15:00	0	0.116708953
2024-04-01T06:30:00	0	0.116708953
2024-04-01T06:45:00	0	0.116346502
2024-04-01T07:00:00	0	0.116346502
2024-04-01T07:15:00	0.2	0.116346502
2024-04-01T07:30:00	0	0.116346502
2024-04-01T07:45:00	0	0.115621602
2024-04-01T08:00:00	0.2	0.115621602
2024-04-01T08:15:00	0	0.115984052
2024-04-01T08:30:00	0	0.115984052
2024-04-01T08:45:00	0	0.115621602
2024-04-01T09:00:00	0	0.115984052
2024-04-01T09:15:00	0	0.115984052
2024-04-01T09:30:00	0	0.115621602
2024-04-01T09:45:00	0	0.115621602
2024-04-01T10:00:00	0	0.115621602
2024-04-01T10:15:00	0.2	0.115259152
2024-04-01T10:30:00	0	0.115621602
2024-04-01T10:45:00	0	0.115259152
2024-04-01T11:00:00	0	0.115621602
2024-04-01T11:15:00	0	0.115259152
2024-04-01T11:30:00	0	0.115259152
2024-04-01T11:45:00	0	0.115259152
2024-04-01T12:00:00	0.2	0.115259152
2024-04-01T12:15:00	0	0.115621602
2024-04-01T12:30:00	0.2	0.115621602
2024-04-01T12:45:00	0.2	0.115259152
2024-04-01T13:00:00	0	0.115984052
2024-04-01T13:15:00	0	0.115621602
2024-04-01T13:30:00	0	0.115621602
2024-04-01T13:45:00	0	0.115984052
2024-04-01T14:00:00	0	0.115621602
2024-04-01T14:15:00	0	0.115984052
2024-04-01T14:30:00	0	0.115984052
2024-04-01T14:45:00	0.2	0.115984052
2024-04-01T15:00:00	0	0.116346502
2024-04-01T15:15:00	0	0.116708953
2024-04-01T15:30:00	0.2	0.116346502
2024-04-01T15:45:00	0.2	0.117071403
2024-04-01T16:00:00	0.2	0.117071403
2024-04-01T16:15:00	0.2	0.117433853
2024-04-01T16:30:00	0.2	0.117796303
2024-04-01T16:45:00	0.4	0.118521203
2024-04-01T17:00:00	0.2	0.118883653
2024-04-01T17:15:00	0	0.119608554
2024-04-01T17:30:00	0.2	0.119971004
2024-04-01T17:45:00	0	0.121058354
2024-04-01T18:00:00	0	0.121783255
2024-04-01T18:15:00	0	0.123233055
2024-04-01T18:30:00	0	0.124320406
2024-04-01T18:45:00	0	0.125770207
2024-04-01T19:00:00	0	0.126857557
2024-04-01T19:15:00	0	0.129032258
2024-04-01T19:30:00	0	0.131569409
2024-04-01T19:45:00	0	0.135193911
2024-04-01T20:00:00	0	0.138455962
2024-04-01T20:15:00	0	0.142080464
2024-04-01T20:30:00	0	0.146429866
2024-04-01T20:45:00	0	0.151866618
2024-04-01T21:00:00	0	0.159115622
2024-04-01T21:15:00	0	0.166002175
2024-04-01T21:30:00	0	0.172526278
2024-04-01T21:45:00	0	0.179050381
2024-04-01T22:00:00	0	0.187749184
2024-04-01T22:15:00	0	0.196085538
2024-04-01T22:30:00	0	0.20079739
2024-04-01T22:45:00	0	0.204421892
2024-04-01T23:00:00	0	0.208046394
2024-04-01T23:15:00	0	0.209858644
2024-04-01T23:30:00	0	0.212395796
2024-04-01T23:45:00	0	0.213120696
2024-04-02T00:00:00	0	0.214208046
2024-04-02T00:15:00	0	0.215295397
2024-04-02T00:30:00	0	0.214570497
2024-04-02T00:45:00	0	0.214570497
2024-04-02T01:00:00	0	0.214208046
2024-04-02T01:15:00	0	0.213483146
2024-04-02T01:30:00	0	0.213120696
2024-04-02T01:45:00	0	0.212033345
2024-04-02T02:00:00	0	0.210945995
2024-04-02T02:15:00	0	0.209496194
2024-04-02T02:30:00	0	0.208408844
2024-04-02T02:45:00	0	0.207321493
2024-04-02T03:00:00	0	0.206234143
2024-04-02T03:15:00	0	0.205146792
2024-04-02T03:30:00	0	0.203696992
2024-04-02T03:45:00	0	0.203334542
2024-04-02T04:00:00	0.2	0.201522291
2024-04-02T04:15:00	0.2	0.20043494
2024-04-02T04:30:00	0.2	0.198622689
2024-04-02T04:45:00	0.2	0.197897789
2024-04-02T05:00:00	0.2	0.197172889
2024-04-02T05:15:00	0	0.196085538
2024-04-02T05:30:00	0	0.195360638
2024-04-02T05:45:00	0	0.194273287
2024-04-02T06:00:00	0.2	0.193548387
2024-04-02T06:15:00	0	0.192461037
2024-04-02T06:30:00	0	0.191011236
2024-04-02T06:45:00	0	0.189923885
2024-04-02T07:00:00	0	0.189561435
2024-04-02T07:15:00	0	0.188474085
2024-04-02T07:30:00	0	0.187386734
2024-04-02T07:45:00	0	0.187386734
2024-04-02T08:00:00	0.2	0.187386734
2024-04-02T08:15:00	0	0.187024284
2024-04-02T08:30:00	0	0.186299384
2024-04-02T08:45:00	0	0.186299384
2024-04-02T09:00:00	0	0.185936934
2024-04-02T09:15:00	0	0.185574484
2024-04-02T09:30:00	0	0.185212033
2024-04-02T09:45:00	0	0.185574484
2024-04-02T10:00:00	0	0.185936934
2024-04-02T10:15:00	0	0.185936934
2024-04-02T10:30:00	0	0.186661834
2024-04-02T10:45:00	0	0.187024284
2024-04-02T11:00:00	0	0.186661834
2024-04-02T11:15:00	0	0.187386734
2024-04-02T11:30:00	0	0.187749184
2024-04-02T11:45:00	0	0.188111635
2024-04-02T12:00:00	0	0.188836535
2024-04-02T12:15:00	0	0.188836535
2024-04-02T12:30:00	0	0.189198985
2024-04-02T12:45:00	0	0.188836535
2024-04-02T13:00:00	0	0.188836535
2024-04-02T13:15:00	0	0.188836535
2024-04-02T13:30:00	0	0.188836535
2024-04-02T13:45:00	0	0.187749184
2024-04-02T14:00:00	0	0.187749184
2024-04-02T14:15:00	0	0.187024284
2024-04-02T14:30:00	0	0.186299384
2024-04-02T14:45:00	0	0.185936934
2024-04-02T15:00:00	0	0.185574484
2024-04-02T15:15:00	0	0.184849583
2024-04-02T15:30:00	0	0.184124683
2024-04-02T15:45:00	0	0.183037332
2024-04-02T16:00:00	0	0.183037332
2024-04-02T16:15:00	0.2	0.181587532
2024-04-02T16:30:00	0.4	0.181949982
2024-04-02T16:45:00	0.4	0.181225082
2024-04-02T17:00:00	0	0.180500181
2024-04-02T17:15:00	0	0.179775281
2024-04-02T17:30:00	0	0.179050381
2024-04-02T17:45:00	0	0.17868793
2024-04-02T18:00:00	0	0.17760058
2024-04-02T18:15:00	0	0.17687568
2024-04-02T18:30:00	0	0.176513229
2024-04-02T18:45:00	0	0.176150779
2024-04-02T19:00:00	0	0.17796303
2024-04-02T19:15:00	0	0.17796303
2024-04-02T19:30:00	0	0.17796303
2024-04-02T19:45:00	0	0.17760058
2024-04-02T20:00:00	0	0.17760058
2024-04-02T20:15:00	0	0.17723813
2024-04-02T20:30:00	0	0.17687568
2024-04-02T20:45:00	0	0.175425879
2024-04-02T21:00:00	0	0.175063429
2024-04-02T21:15:00	0	0.173976078
2024-04-02T21:30:00	0	0.173613628
2024-04-02T21:45:00	0	0.172888728
2024-04-02T22:00:00	0	0.171438927
2024-04-02T22:15:00	0	0.171438927
2024-04-02T22:30:00	0	0.170714027
2024-04-02T22:45:00	0	0.169264226
2024-04-02T23:00:00	0	0.169264226
2024-04-02T23:15:00	0	0.168176876
2024-04-02T23:30:00	0	0.167814426
2024-04-02T23:45:00	0	0.167089525
2024-04-03T00:00:00	0	0.166002175
2024-04-03T00:15:00	0	0.165639725
2024-04-03T00:30:00	0	0.164914824
2024-04-03T00:45:00	0	0.164189924
2024-04-03T01:00:00	0	0.163465024
2024-04-03T01:15:00	0	0.163102573
2024-04-03T01:30:00	0.2	0.162740123
2024-04-03T01:45:00	0	0.161290323
2024-04-03T02:00:00	0	0.161290323
2024-04-03T02:15:00	0	0.160565422
2024-04-03T02:30:00	0	0.159478072
2024-04-03T02:45:00	0	0.159840522
2024-04-03T03:00:00	0	0.159115622
2024-04-03T03:15:00	0.2	0.158390721
2024-04-03T03:30:00	0	0.158028271
2024-04-03T03:45:00	0	0.157665821
2024-04-03T04:00:00	0	0.157303371
2024-04-03T04:15:00	0	0.156940921
2024-04-03T04:30:00	0.2	0.15657847
2024-04-03T04:45:00	0.2	0.15657847
2024-04-03T05:00:00	0.6	0.156940921
2024-04-03T05:15:00	0.4	0.15621602
2024-04-03T05:30:00	0.4	0.15657847
2024-04-03T05:45:00	0.8	0.156940921
2024-04-03T06:00:00	0.4	0.156940921
2024-04-03T06:15:00	0.2	0.157303371
2024-04-03T06:30:00	0.6	0.157665821
2024-04-03T06:45:00	0.2	0.157665821
2024-04-03T07:00:00	0.2	0.159115622
2024-04-03T07:15:00	0	0.159840522
2024-04-03T07:30:00	0	0.161652773
2024-04-03T07:45:00	0.2	0.164552374
2024-04-03T08:00:00	0	0.167451975
2024-04-03T08:15:00	0	0.171076477
2024-04-03T08:30:00	0.2	0.174338528
2024-04-03T08:45:00	0	0.176150779
2024-04-03T09:00:00	0	0.17796303
2024-04-03T09:15:00	0.2	0.179412831
2024-04-03T09:30:00	0	0.180500181
2024-04-03T09:45:00	0	0.181587532
2024-04-03T10:00:00	0	0.183399783
2024-04-03T10:15:00	0.2	0.184124683
2024-04-03T10:30:00	0	0.185936934
2024-04-03T10:45:00	0	0.187749184
2024-04-03T11:00:00	0	0.189923885
2024-04-03T11:15:00	0	0.192098586
2024-04-03T11:30:00	0.2	0.194273287
2024-04-03T11:45:00	0	0.197535339
2024-04-03T12:00:00	0.4	0.202972091
2024-04-03T12:15:00	0.4	0.214208046
2024-04-03T12:30:00	0.4	0.227981153
2024-04-03T12:45:00	0.2	0.236679957
2024-04-03T13:00:00	0	0.242479159
2024-04-03T13:15:00	0.2	0.249003262
2024-04-03T13:30:00	0	0.254802465
2024-04-03T13:45:00	0	0.260239217
2024-04-03T14:00:00	0	0.264588619
2024-04-03T14:15:00	0	0.268938021
2024-04-03T14:30:00	0	0.274012323
2024-04-03T14:45:00	0	0.279086626
2024-04-03T15:00:00	0	0.282348677
2024-04-03T15:15:00	0	0.284523378
2024-04-03T15:30:00	0	0.286335629
2024-04-03T15:45:00	0	0.28996013
2024-04-03T16:00:00	0	0.291772381
2024-04-03T16:15:00	0	0.294671983
2024-04-03T16:30:00	0	0.298296484
2024-04-03T16:45:00	0	0.300833635
2024-04-03T17:00:00	0	0.303370787
2024-04-03T17:15:00	0.2	0.306270388
2024-04-03T17:30:00	0	0.307357738
2024-04-03T17:45:00	0.2	0.308082639
2024-04-03T18:00:00	0.2	0.31025734
2024-04-03T18:15:00	0.4	0.309532439
2024-04-03T18:30:00	0	0.307357738
2024-04-03T18:45:00	0.2	0.307357738
2024-04-03T19:00:00	0	0.305545487
2024-04-03T19:15:00	0	0.304458137
2024-04-03T19:30:00	0	0.303008336
2024-04-03T19:45:00	0	0.301196086
2024-04-03T20:00:00	0	0.301196086
2024-04-03T20:15:00	0	0.299383835
2024-04-03T20:30:00	0	0.297934034
2024-04-03T20:45:00	0	0.296121783
2024-04-03T21:00:00	0.2	0.296484233
2024-04-03T21:15:00	0	0.295034433
2024-04-03T21:30:00	0	0.294671983
2024-04-03T21:45:00	0.2	0.292859732
2024-04-03T22:00:00	0	0.291772381
2024-04-03T22:15:00	0	0.290322581
2024-04-03T22:30:00	0	0.290685031
2024-04-03T22:45:00	0	0.28887278
2024-04-03T23:00:00	0	0.28923523
2024-04-03T23:15:00	0	0.28959768
2024-04-03T23:30:00	0	0.28778543
2024-04-03T23:45:00	0	0.28923523
2024-04-04T00:00:00	0	0.28814788
2024-04-04T00:15:00	0	0.28814788
2024-04-04T00:30:00	0	0.287422979
2024-04-04T00:45:00	0	0.287060529
2024-04-04T01:00:00	0	0.285973179
2024-04-04T01:15:00	0	0.285610729
2024-04-04T01:30:00	0	0.283073577
2024-04-04T01:45:00	0	0.281986227
2024-04-04T02:00:00	0	0.282348677
2024-04-04T02:15:00	0	0.281261327
2024-04-04T02:30:00	0	0.281623777
2024-04-04T02:45:00	0	0.279086626
2024-04-04T03:00:00	0	0.279086626
2024-04-04T03:15:00	0	0.276549474
2024-04-04T03:30:00	0	0.275099674
2024-04-04T03:45:00	0.2	0.274737224
2024-04-04T04:00:00	0	0.273287423
2024-04-04T04:15:00	0	0.271475172
2024-04-04T04:30:00	0	0.269300471
2024-04-04T04:45:00	0	0.268938021
2024-04-04T05:00:00	0	0.26712577
2024-04-04T05:15:00	0	0.26603842
2024-04-04T05:30:00	0	0.264588619
2024-04-04T05:45:00	0	0.263138818
2024-04-04T06:00:00	0	0.260964117
2024-04-04T06:15:00	0	0.260964117
2024-04-04T06:30:00	0	0.259151867
2024-04-04T06:45:00	0	0.257339616
2024-04-04T07:00:00	0	0.254802465
2024-04-04T07:15:00	0	0.253715114
2024-04-04T07:30:00	0	0.251902863
2024-04-04T07:45:00	0	0.251177963
2024-04-04T08:00:00	0	0.248640812
2024-04-04T08:15:00	0	0.247553461
2024-04-04T08:30:00	0	0.246466111
2024-04-04T08:45:00	0	0.24501631
2024-04-04T09:00:00	0	0.243204059
2024-04-04T09:15:00	0	0.241754259
2024-04-04T09:30:00	0	0.241029358
2024-04-04T09:45:00	0	0.238854657
2024-04-04T10:00:00	0	0.238129757
2024-04-04T10:15:00	0	0.237404857
2024-04-04T10:30:00	0	0.234867706
2024-04-04T10:45:00	0	0.233417905
2024-04-04T11:00:00	0	0.232330555
2024-04-04T11:15:00	0	0.230880754
2024-04-04T11:30:00	0	0.229793403
2024-04-04T11:45:00	0	0.228706053
2024-04-04T12:00:00	0	0.227256252
2024-04-04T12:15:00	0	0.225444001
2024-04-04T12:30:00	0	0.225081551
2024-04-04T12:45:00	0	0.223631751
2024-04-04T13:00:00	0	0.22218195
2024-04-04T13:15:00	0	0.220732149
2024-04-04T13:30:00	0	0.219282349
2024-04-04T13:45:00	0	0.218557448
2024-04-04T14:00:00	0	0.216745198
2024-04-04T14:15:00	0	0.216020297
2024-04-04T14:30:00	0	0.214208046
2024-04-04T14:45:00	0	0.213483146
2024-04-04T15:00:00	0	0.212033345
2024-04-04T15:15:00	0	0.211308445
2024-04-04T15:30:00	0	0.209496194
2024-04-04T15:45:00	0	0.209133744
2024-04-04T16:00:00	0	0.208046394
2024-04-04T16:15:00	0	0.206596593
2024-04-04T16:30:00	0	0.205509242
2024-04-04T16:45:00	0	0.204421892
2024-04-04T17:00:00	0	0.203334542
2024-04-04T17:15:00	0	0.201884741
2024-04-04T17:30:00	0	0.201522291
2024-04-04T17:45:00	0	0.20043494
2024-04-04T18:00:00	0	0.19971004
2024-04-04T18:15:00	0	0.197897789
2024-04-04T18:30:00	0	0.197172889
2024-04-04T18:45:00	0	0.196085538
2024-04-04T19:00:00	0	0.195360638
2024-04-04T19:15:00	0	0.193910837
2024-04-04T19:30:00	0	0.193548387
2024-04-04T19:45:00	0	0.192098586
2024-04-04T20:00:00	0	0.191373686
2024-04-04T20:15:00	0.2	0.189561435
2024-04-04T20:30:00	0	0.189561435
2024-04-04T20:45:00	0.2	0.188836535
2024-04-04T21:00:00	0.6	0.188474085
2024-04-04T21:15:00	0.4	0.188111635
2024-04-04T21:30:00	0.2	0.187386734
2024-04-04T21:45:00	0.2	0.186661834
2024-04-04T22:00:00	0.2	0.186299384
2024-04-04T22:15:00	0.2	0.185574484
2024-04-04T22:30:00	0.2	0.184487133
2024-04-04T22:45:00	0	0.184124683
2024-04-04T23:00:00	0	0.184124683
2024-04-04T23:15:00	0.2	0.184124683
2024-04-04T23:30:00	0.2	0.183762233
2024-04-04T23:45:00	0.2	0.183762233
2024-04-05T00:00:00	0.2	0.184487133
2024-04-05T00:15:00	0.2	0.185212033
2024-04-05T00:30:00	0.2	0.185936934
2024-04-05T00:45:00	0.6	0.187749184
2024-04-05T01:00:00	0.2	0.191011236
2024-04-05T01:15:00	0.2	0.195723088
2024-04-05T01:30:00	0.4	0.20079739
2024-04-05T01:45:00	0.8	0.207321493
2024-04-05T02:00:00	0.6	0.213120696
2024-04-05T02:15:00	0.6	0.219282349
2024-04-05T02:30:00	0.4	0.226893802
2024-04-05T02:45:00	0.4	0.236317506
2024-04-05T03:00:00	0.4	0.245741211
2024-04-05T03:15:00	0.4	0.256252265
2024-04-05T03:30:00	0.4	0.264951069
2024-04-05T03:45:00	0.2	0.274012323
2024-04-05T04:00:00	0	0.282348677
2024-04-05T04:15:00	0.2	0.28996013
2024-04-05T04:30:00	0.4	0.297571584
2024-04-05T04:45:00	0.2	0.305183037
2024-04-05T05:00:00	0.2	0.316056542
2024-04-05T05:15:00	0.4	0.323305545
2024-04-05T05:30:00	0	0.330554549
2024-04-05T05:45:00	0.2	0.335991301
2024-04-05T06:00:00	0.4	0.343240304
2024-04-05T06:15:00	0.6	0.351576658
2024-04-05T06:30:00	0.2	0.35520116
2024-04-05T06:45:00	0	0.363537514
2024-04-05T07:00:00	0.2	0.370786517
2024-04-05T07:15:00	0	0.380572671
2024-04-05T07:30:00	0	0.389633925
2024-04-05T07:45:00	0	0.396882929
2024-04-05T08:00:00	0	0.401232331
2024-04-05T08:15:00	0	0.405944183
2024-04-05T08:30:00	0	0.413193186
2024-04-05T08:45:00	0	0.416817688
2024-04-05T09:00:00	0	0.428053643
2024-04-05T09:15:00	0	0.428778543
2024-04-05T09:30:00	0	0.434577746
2024-04-05T09:45:00	0	0.435302646
2024-04-05T10:00:00	0	0.434940196
2024-04-05T10:15:00	0	0.434577746
2024-04-05T10:30:00	0	0.433127945
2024-04-05T10:45:00	0	0.430953244
2024-04-05T11:00:00	0	0.424791591
2024-04-05T11:15:00	0	0.418267488
2024-04-05T11:30:00	0	0.411743385
2024-04-05T11:45:00	0	0.408481334
2024-04-05T12:00:00	0	0.406669083
2024-04-05T12:15:00	0	0.40014498
2024-04-05T12:30:00	0	0.394708228
2024-04-05T12:45:00	0	0.391808626
2024-04-05T13:00:00	0	0.385284523
2024-04-05T13:15:00	0	0.380210221
2024-04-05T13:30:00	0	0.376585719
2024-04-05T13:45:00	0	0.373686118
2024-04-05T14:00:00	0	0.371148967
2024-04-05T14:15:00	0	0.363899964
2024-04-05T14:30:00	0	0.358463211
2024-04-05T14:45:00	0	0.357013411
2024-04-05T15:00:00	0	0.350851758
2024-04-05T15:15:00	0	0.346864806
2024-04-05T15:30:00	0	0.342877854
2024-04-05T15:45:00	0	0.338166002
2024-04-05T16:00:00	0	0.337078652
2024-04-05T16:15:00	0	0.3323668
2024-04-05T16:30:00	0	0.329104748
2024-04-05T16:45:00	0	0.325480246
2024-04-05T17:00:00	0	0.322943095
2024-04-05T17:15:00	0	0.317868793
2024-04-05T17:30:00	0	0.316781443
2024-04-05T17:45:00	0	0.313881841
2024-04-05T18:00:00	0	0.31061979
2024-04-05T18:15:00	0	0.307357738
2024-04-05T18:30:00	0	0.306270388
2024-04-05T18:45:00	0	0.304820587
2024-04-05T19:00:00	0	0.302283436
2024-04-05T19:15:00	0	0.300471185
2024-04-05T19:30:00	0	0.299746285
2024-04-05T19:45:00	0	0.296846684
2024-04-05T20:00:00	0	0.294309532
2024-04-05T20:15:00	0	0.293584632
2024-04-05T20:30:00	0	0.291047481
2024-04-05T20:45:00	0	0.290685031
2024-04-05T21:00:00	0	0.287422979
2024-04-05T21:15:00	0	0.286335629
2024-04-05T21:30:00	0	0.284523378
2024-04-05T21:45:00	0	0.281986227
2024-04-05T22:00:00	0	0.280898876
2024-04-05T22:15:00	0	0.279086626
2024-04-05T22:30:00	0	0.275099674
2024-04-05T22:45:00	0	0.274737224
2024-04-05T23:00:00	0	0.272924973
2024-04-05T23:15:00	0	0.270750272
2024-04-05T23:30:00	0	0.268575571
2024-04-05T23:45:00	0.2	0.26640087
2024-04-06T00:00:00	0	0.264226169
2024-04-06T00:15:00	0	0.263501269
2024-04-06T00:30:00	0.2	0.260239217
2024-04-06T00:45:00	0	0.259151867
2024-04-06T01:00:00	0	0.257339616
2024-04-06T01:15:00	0.2	0.256252265
2024-04-06T01:30:00	0	0.254440014
2024-04-06T01:45:00	0.2	0.251902863
2024-04-06T02:00:00	0	0.250090613
2024-04-06T02:15:00	0.2	0.248640812
2024-04-06T02:30:00	0.2	0.247915912
2024-04-06T02:45:00	0.2	0.246103661
2024-04-06T03:00:00	0.2	0.24501631
2024-04-06T03:15:00	0.4	0.24429141
2024-04-06T03:30:00	0.2	0.243204059
2024-04-06T03:45:00	0	0.242479159
2024-04-06T04:00:00	0	0.241029358
2024-04-06T04:15:00	0	0.239942008
2024-04-06T04:30:00	0	0.239579558
2024-04-06T04:45:00	0	0.238129757
2024-04-06T05:00:00	0	0.238492207
2024-04-06T05:15:00	0	0.238492207
2024-04-06T05:30:00	0	0.238854657
2024-04-06T05:45:00	0	0.239217108
2024-04-06T06:00:00	0	0.239942008
2024-04-06T06:15:00	0	0.240304458
2024-04-06T06:30:00	0	0.240666908
2024-04-06T06:45:00	0	0.242479159
2024-04-06T07:00:00	0	0.242479159
2024-04-06T07:15:00	0	0.24356651
2024-04-06T07:30:00	0	0.246466111
2024-04-06T07:45:00	0	0.249003262
2024-04-06T08:00:00	0	0.252627764
2024-04-06T08:15:00	0	0.259514317
2024-04-06T08:30:00	0	0.26640087
2024-04-06T08:45:00	0	0.270750272
2024-04-06T09:00:00	0	0.275099674
2024-04-06T09:15:00	0	0.277636825
2024-04-06T09:30:00	0	0.277999275
2024-04-06T09:45:00	0	0.278361725
2024-04-06T10:00:00	0	0.279086626
2024-04-06T10:15:00	0	0.279449076
2024-04-06T10:30:00	0	0.277636825
2024-04-06T10:45:00	0	0.277636825
2024-04-06T11:00:00	0	0.275099674
2024-04-06T11:15:00	0	0.273287423
2024-04-06T11:30:00	0	0.271112722
2024-04-06T11:45:00	0	0.270387822
2024-04-06T12:00:00	0	0.26712577
2024-04-06T12:15:00	0	0.26603842
2024-04-06T12:30:00	0	0.262776368
2024-04-06T12:45:00	0	0.262413918
2024-04-06T13:00:00	0	0.259514317
2024-04-06T13:15:00	0	0.258064516
2024-04-06T13:30:00	0	0.254802465
2024-04-06T13:45:00	0	0.254077564
2024-04-06T14:00:00	0	0.253352664
2024-04-06T14:15:00	0	0.249003262
2024-04-06T14:30:00	0	0.248278362
2024-04-06T14:45:00	0	0.24429141
2024-04-06T15:00:00	0	0.24392896
2024-04-06T15:15:00	0	0.24356651
2024-04-06T15:30:00	0	0.239579558
2024-04-06T15:45:00	0	0.237404857
2024-04-06T16:00:00	0	0.236317506
2024-04-06T16:15:00	0	0.235230156
2024-04-06T16:30:00	0	0.231605654
2024-04-06T16:45:00	0	0.231243204
2024-04-06T17:00:00	0	0.228343603
2024-04-06T17:15:00	0	0.224719101
2024-04-06T17:30:00	0	0.226531352
2024-04-06T17:45:00	0	0.224719101
2024-04-06T18:00:00	0	0.2225444
2024-04-06T18:15:00	0	0.221094599
2024-04-06T18:30:00	0	0.220369699
2024-04-06T18:45:00	0	0.215657847
2024-04-06T19:00:00	0	0.215657847
2024-04-06T19:15:00	0	0.213483146
2024-04-06T19:30:00	0	0.213120696
2024-04-06T19:45:00	0	0.210945995
2024-04-06T20:00:00	0	0.209858644
2024-04-06T20:15:00	0.2	0.208046394
2024-04-06T20:30:00	0	0.208408844
2024-04-06T20:45:00	0.4	0.205509242
2024-04-06T21:00:00	0.2	0.203696992
2024-04-06T21:15:00	0	0.204059442
2024-04-06T21:30:00	0	0.202247191
2024-04-06T21:45:00	0	0.20079739
2024-04-06T22:00:00	0	0.20007249
2024-04-06T22:15:00	0	0.19898514
2024-04-06T22:30:00	0	0.198622689
2024-04-06T22:45:00	0	0.198260239
2024-04-06T23:00:00	0	0.197535339
2024-04-06T23:15:00	0	0.197535339
2024-04-06T23:30:00	0	0.196447988
2024-04-06T23:45:00	0.2	0.196085538
2024-04-07T00:00:00	0	0.196085538
2024-04-07T00:15:00	0.2	0.196447988
2024-04-07T00:30:00	0	0.195723088
2024-04-07T00:45:00	0	0.197172889
2024-04-07T01:00:00	0	0.198260239
2024-04-07T01:15:00	0.6	0.198622689
2024-04-07T01:30:00	0.2	0.20043494
2024-04-07T01:45:00	0	0.20079739
2024-04-07T02:00:00	0	0.202609641
2024-04-07T02:15:00	0	0.206234143
2024-04-07T02:30:00	0.2	0.210583545
2024-04-07T02:45:00	0	0.214570497
2024-04-07T03:00:00	0	0.220369699
2024-04-07T03:15:00	0	0.22218195
2024-04-07T03:30:00	0	0.224719101
2024-04-07T03:45:00	0	0.225081551
2024-04-07T04:00:00	0	0.225444001
2024-04-07T04:15:00	0	0.226893802
2024-04-07T04:30:00	0	0.227618702
2024-04-07T04:45:00	0	0.229430953
2024-04-07T05:00:00	0.4	0.230880754
2024-04-07T05:15:00	0.4	0.233055455
2024-04-07T05:30:00	0.6	0.236317506
2024-04-07T05:45:00	0.4	0.240304458
2024-04-07T06:00:00	0.8	0.24501631
2024-04-07T06:15:00	0.2	0.250453063
2024-04-07T06:30:00	0.2	0.255527365
2024-04-07T06:45:00	0.6	0.260239217
2024-04-07T07:00:00	0.2	0.263863719
2024-04-07T07:15:00	0.2	0.268213121
2024-04-07T07:30:00	0.2	0.274374773
2024-04-07T07:45:00	0	0.283073577
2024-04-07T08:00:00	0.2	0.290685031
2024-04-07T08:15:00	0.2	0.302645886
2024-04-07T08:30:00	0	0.313156941
2024-04-07T08:45:00	0	0.322580645
2024-04-07T09:00:00	0	0.3330917
2024-04-07T09:15:00	0	0.346502356
2024-04-07T09:30:00	0	0.362450163
2024-04-07T09:45:00	0	0.376585719
2024-04-07T10:00:00	0	0.390721276
2024-04-07T10:15:00	0	0.402319681
2024-04-07T10:30:00	0	0.417542588
2024-04-07T10:45:00	0	0.428053643
2024-04-07T11:00:00	0	0.436027546
2024-04-07T11:15:00	0	0.442551649
2024-04-07T11:30:00	0	0.453787604
2024-04-07T11:45:00	0.2	0.451975353
2024-04-07T12:00:00	0.4	0.443639
2024-04-07T12:15:00	0	0.44545125
2024-04-07T12:30:00	0	0.440014498
2024-04-07T12:45:00	0	0.430590794
2024-04-07T13:00:00	0	0.424791591
2024-04-07T13:15:00	0	0.418629938
2024-04-07T13:30:00	0	0.415367887
2024-04-07T13:45:00	0	0.408118884
2024-04-07T14:00:00	0	0.403044581
2024-04-07T14:15:00	0	0.396158028
2024-04-07T14:30:00	0	0.391808626
2024-04-07T14:45:00	0	0.387459224
2024-04-07T15:00:00	0	0.384197173
2024-04-07T15:15:00	0	0.376585719
2024-04-07T15:30:00	0	0.369336716
2024-04-07T15:45:00	0	0.367162015
2024-04-07T16:00:00	0	0.360275462
2024-04-07T16:15:00	0	0.35483871
2024-04-07T16:30:00	0	0.346502356
2024-04-07T16:45:00	0	0.346139906
2024-04-07T17:00:00	0	0.340340703
2024-04-07T17:15:00	0	0.33417905
2024-04-07T17:30:00	0	0.329829648
2024-04-07T17:45:00	0	0.324755346
2024-04-07T18:00:00	0	0.322218195
2024-04-07T18:15:00	0.2	0.317143893
2024-04-07T18:30:00	1	0.314606742
2024-04-07T18:45:00	0.6	0.31098224
2024-04-07T19:00:00	0.2	0.308445089
2024-04-07T19:15:00	0	0.304458137
2024-04-07T19:30:00	0	0.303008336
2024-04-07T19:45:00	0	0.299383835
2024-04-07T20:00:00	0	0.298296484
2024-04-07T20:15:00	0	0.296846684
2024-04-07T20:30:00	0	0.294309532
2024-04-07T20:45:00	0	0.293222182
2024-04-07T21:00:00	0	0.292134831
2024-04-07T21:15:00	0	0.291047481
2024-04-07T21:30:00	0	0.28887278
2024-04-07T21:45:00	0	0.287422979
2024-04-07T22:00:00	0	0.284523378
2024-04-07T22:15:00	0	0.282348677
2024-04-07T22:30:00	0	0.280898876
2024-04-07T22:45:00	0	0.279086626
2024-04-07T23:00:00	0	0.275462124
2024-04-07T23:15:00	0	0.274374773
2024-04-07T23:30:00	0	0.271837622
2024-04-07T23:45:00	0	0.269662921
2024-04-08T00:00:00	0	0.267850671
2024-04-08T00:15:00	0	0.265313519
2024-04-08T00:30:00	0	0.263863719
2024-04-08T00:45:00	0	0.261689018
2024-04-08T01:00:00	0	0.260601667
2024-04-08T01:15:00	0.2	0.257339616
2024-04-08T01:30:00	0	0.255527365
2024-04-08T01:45:00	0	0.254440014
2024-04-08T02:00:00	0	0.253352664
2024-04-08T02:15:00	0	0.251177963
2024-04-08T02:30:00	0	0.250090613
2024-04-08T02:45:00	0	0.247191011
2024-04-08T03:00:00	0	0.24537876
2024-04-08T03:15:00	0	0.24356651
2024-04-08T03:30:00	0	0.242116709
2024-04-08T03:45:00	0	0.241029358
2024-04-08T04:00:00	0	0.239217108
2024-04-08T04:15:00	0	0.238492207
2024-04-08T04:30:00	0	0.235955056
2024-04-08T04:45:00	0	0.235592606
2024-04-08T05:00:00	0	0.233055455
2024-04-08T05:15:00	0	0.232330555
2024-04-08T05:30:00	0	0.231243204
2024-04-08T05:45:00	0	0.229793403
2024-04-08T06:00:00	0	0.228706053
2024-04-08T06:15:00	0	0.226531352
2024-04-08T06:30:00	0	0.225806452
2024-04-08T06:45:00	0	0.224356651
2024-04-08T07:00:00	0	0.223631751
2024-04-08T07:15:00	0	0.2225444
2024-04-08T07:30:00	0	0.22145705
2024-04-08T07:45:00	0	0.220007249
2024-04-08T08:00:00	0	0.218557448
2024-04-08T08:15:00	0	0.218194998
2024-04-08T08:30:00	0	0.217107648
2024-04-08T08:45:00	0	0.216020297
2024-04-08T09:00:00	0	0.214570497
2024-04-08T09:15:00	0	0.213483146
2024-04-08T09:30:00	0	0.212758246
2024-04-08T09:45:00	0	0.211670895
2024-04-08T10:00:00	0	0.210583545
2024-04-08T10:15:00	0	0.209858644
2024-04-08T10:30:00	0	0.209496194
2024-04-08T10:45:00	0	0.208046394
2024-04-08T11:00:00	0	0.206959043
2024-04-08T11:15:00	0	0.205871693
2024-04-08T11:30:00	0	0.205146792
2024-04-08T11:45:00	0	0.205146792
2024-04-08T12:00:00	0	0.204421892
2024-04-08T12:15:00	0	0.202972091
2024-04-08T12:30:00	0	0.202247191
2024-04-08T12:45:00	0	0.201159841
2024-04-08T13:00:00	0	0.20043494
2024-04-08T13:15:00	0	0.19971004
2024-04-08T13:30:00	0	0.198622689
2024-04-08T13:45:00	0	0.197897789
2024-04-08T14:00:00	0	0.197535339
2024-04-08T14:15:00	0	0.196447988
2024-04-08T14:30:00	0	0.195723088
2024-04-08T14:45:00	0	0.194998188
2024-04-08T15:00:00	0	0.194635738
2024-04-08T15:15:00	0	0.193910837
2024-04-08T15:30:00	0	0.193185937
2024-04-08T15:45:00	0	0.191373686
2024-04-08T16:00:00	0	0.191373686
2024-04-08T16:15:00	0	0.191011236
2024-04-08T16:30:00	0.8	0.189923885
2024-04-08T16:45:00	0.2	0.189561435
2024-04-08T17:00:00	0	0.188474085
2024-04-08T17:15:00	0	0.188474085
2024-04-08T17:30:00	0	0.187749184
2024-04-08T17:45:00	0	0.187386734
2024-04-08T18:00:00	0	0.186661834
2024-04-08T18:15:00	0	0.185574484
2024-04-08T18:30:00	0	0.185212033
2024-04-08T18:45:00	0.2	0.185212033
2024-04-08T19:00:00	0.2	0.184849583
2024-04-08T19:15:00	0	0.184487133
2024-04-08T19:30:00	0	0.184487133
2024-04-08T19:45:00	0	0.184487133
2024-04-08T20:00:00	0.2	0.183399783
2024-04-08T20:15:00	0	0.183762233
2024-04-08T20:30:00	0.2	0.183762233
2024-04-08T20:45:00	0.2	0.184487133
2024-04-08T21:00:00	0	0.184124683
2024-04-08T21:15:00	0.2	0.184124683
2024-04-08T21:30:00	0.2	0.184849583
2024-04-08T21:45:00	0.2	0.184487133
2024-04-08T22:00:00	0.2	0.185212033
2024-04-08T22:15:00	0.4	0.185574484
2024-04-08T22:30:00	1	0.187024284
2024-04-08T22:45:00	0.2	0.188111635
2024-04-08T23:00:00	0.4	0.189561435
2024-04-08T23:15:00	0.4	0.191011236
2024-04-08T23:30:00	0.4	0.192461037
2024-04-08T23:45:00	0.6	0.194273287
2024-04-09T00:00:00	0.8	0.197535339
2024-04-09T00:15:00	0.6	0.20079739
2024-04-09T00:30:00	0.6	0.204784342
2024-04-09T00:45:00	0.8	0.208046394
2024-04-09T01:00:00	0.8	0.214932947
2024-04-09T01:15:00	1.4	0.22290685
2024-04-09T01:30:00	0.6	0.233780355
2024-04-09T01:45:00	0.2	0.246466111
2024-04-09T02:00:00	0	0.26567597
2024-04-09T02:15:00	0	0.287422979
2024-04-09T02:30:00	0	0.31170714
2024-04-09T02:45:00	0.2	0.335991301
2024-04-09T03:00:00	0	0.357375861
2024-04-09T03:15:00	0.2	0.380572671
2024-04-09T03:30:00	0	0.402319681
2024-04-09T03:45:00	0	0.42261689
2024-04-09T04:00:00	0.2	0.438564697
2024-04-09T04:15:00	0	0.457412106
2024-04-09T04:30:00	0	0.481333817
2024-04-09T04:45:00	0	0.48930772
2024-04-09T05:00:00	0	0.495831823
2024-04-09T05:15:00	0.2	0.499093875
2024-04-09T05:30:00	0	0.495106923
2024-04-09T05:45:00	0	0.491119971
2024-04-09T06:00:00	0	0.48785792
2024-04-09T06:15:00	0	0.478796665
2024-04-09T06:30:00	0.2	0.477346865
2024-04-09T06:45:00	0.2	0.471547662
2024-04-09T07:00:00	0	0.462486408
2024-04-09T07:15:00	0.2	0.459949257
2024-04-09T07:30:00	0.4	0.453425154
2024-04-09T07:45:00	0.6	0.446901051
2024-04-09T08:00:00	1.4	0.443276549
2024-04-09T08:15:00	0.8	0.441101848
2024-04-09T08:30:00	1.2	0.440014498
2024-04-09T08:45:00	1.4	0.433852845
2024-04-09T09:00:00	0.6	0.438202247
2024-04-09T09:15:00	0.8	0.4443639
2024-04-09T09:30:00	0.6	0.454512505
2024-04-09T09:45:00	0.4	0.463573759
2024-04-09T10:00:00	0.4	0.478434215
2024-04-09T10:15:00	0.4	0.48930772
2024-04-09T10:30:00	0.8	0.505255527
2024-04-09T10:45:00	0.8	0.516129032
2024-04-09T11:00:00	1	0.536426241
2024-04-09T11:15:00	0.6	0.548387097
2024-04-09T11:30:00	0.4	0.573396158
2024-04-09T11:45:00	0.2	0.588619065
2024-04-09T12:00:00	0.2	0.605291772
2024-04-09T12:15:00	0.2	0.626676332
2024-04-09T12:30:00	0.2	0.64371149
2024-04-09T12:45:00	0.2	0.647335991
2024-04-09T13:00:00	0.4	0.656759696
2024-04-09T13:15:00	0.2	0.657847046
2024-04-09T13:30:00	0.6	0.661109097
2024-04-09T13:45:00	0.4	0.665458499
2024-04-09T14:00:00	0.4	0.653497644
2024-04-09T14:15:00	0.4	0.657847046
2024-04-09T14:30:00	0.4	0.652410294
2024-04-09T14:45:00	0.2	0.656759696
2024-04-09T15:00:00	0.2	0.652410294
2024-04-09T15:15:00	0	0.637549837
2024-04-09T15:30:00	0.2	0.637912287
2024-04-09T15:45:00	0	0.632837985
2024-04-09T16:00:00	0.2	0.62232693
2024-04-09T16:15:00	0	0.616165277
2024-04-09T16:30:00	0.2	0.610366075
2024-04-09T16:45:00	0	0.604204422
2024-04-09T17:00:00	0	0.597680319
2024-04-09T17:15:00	0	0.585719464
2024-04-09T17:30:00	0	0.57810801
2024-04-09T17:45:00	0	0.568684306
2024-04-09T18:00:00	0	0.566509605
2024-04-09T18:15:00	0	0.552011598
2024-04-09T18:30:00	0	0.553098949
2024-04-09T18:45:00	0	0.540775643
2024-04-09T19:00:00	0	0.535338891
2024-04-09T19:15:00	0	0.529177238
2024-04-09T19:30:00	0	0.522653135
2024-04-09T19:45:00	0	0.515041682
2024-04-09T20:00:00	0	0.507792679
2024-04-09T20:15:00	0	0.501268576
2024-04-09T20:30:00	0	0.496556723
2024-04-09T20:45:00	0	0.48858282
2024-04-09T21:00:00	0	0.482058717
2024-04-09T21:15:00	0	0.470460312
2024-04-09T21:30:00	0	0.464661109
2024-04-09T21:45:00	0	0.457049656
2024-04-09T22:00:00	0	0.448350852
2024-04-09T22:15:00	0	0.44472635
2024-04-09T22:30:00	0	0.438564697
2024-04-09T22:45:00	0	0.430228344
2024-04-09T23:00:00	0	0.423704241
2024-04-09T23:15:00	0	0.415367887
2024-04-09T23:30:00	0	0.411018485
2024-04-09T23:45:00	0	0.404494382
2024-04-10T00:00:00	0	0.401232331
2024-04-10T00:15:00	0	0.390721276
2024-04-10T00:30:00	0	0.390721276
2024-04-10T00:45:00	0	0.384559623
2024-04-10T01:00:00	0	0.379847771
2024-04-10T01:15:00	0	0.372236318
2024-04-10T01:30:00	0	0.371511417
2024-04-10T01:45:00	0	0.364987314
2024-04-10T02:00:00	0	0.363175063
2024-04-10T02:15:00	0	0.358100761
2024-04-10T02:30:00	0	0.353026459
2024-04-10T02:45:00	0	0.350126858
2024-04-10T03:00:00	0	0.343965205
2024-04-10T03:15:00	0	0.342877854
2024-04-10T03:30:00	0	0.337803552
2024-04-10T03:45:00	0	0.335991301
2024-04-10T04:00:00	0	0.330554549
2024-04-10T04:15:00	0	0.329467198
2024-04-10T04:30:00	0	0.324755346
2024-04-10T04:45:00	0	0.323305545
2024-04-10T05:00:00	0	0.318231243
2024-04-10T05:15:00	0	0.316056542
2024-04-10T05:30:00	0	0.313881841
2024-04-10T05:45:00	0	0.309894889
2024-04-10T06:00:00	0	0.307357738
2024-04-10T06:15:00	0	0.305907938
2024-04-10T06:30:00	0	0.301558536
2024-04-10T06:45:00	0	0.300108735
2024-04-10T07:00:00	0	0.297209134
2024-04-10T07:15:00	0	0.294671983
2024-04-10T07:30:00	0	0.292859732
2024-04-10T07:45:00	0	0.291047481
2024-04-10T08:00:00	0	0.28887278
2024-04-10T08:15:00	0	0.286698079
2024-04-10T08:30:00	0	0.284523378
2024-04-10T08:45:00	0	0.281261327
2024-04-10T09:00:00	0	0.280173976
2024-04-10T09:15:00	0	0.279449076
2024-04-10T09:30:00	0	0.276187024
2024-04-10T09:45:00	0	0.274737224
2024-04-10T10:00:00	0	0.272562523
2024-04-10T10:15:00	0.2	0.271112722
2024-04-10T10:30:00	0	0.268575571
2024-04-10T10:45:00	0	0.26712577
2024-04-10T11:00:00	0	0.265313519
2024-04-10T11:15:00	0	0.265313519
2024-04-10T11:30:00	0	0.262413918
2024-04-10T11:45:00	0	0.261326568
2024-04-10T12:00:00	0	0.259876767
2024-04-10T12:15:00	0	0.259514317
2024-04-10T12:30:00	0	0.258789416
2024-04-10T12:45:00	0	0.257702066
2024-04-10T13:00:00	0	0.257339616
2024-04-10T13:15:00	0	0.257702066
2024-04-10T13:30:00	0	0.255527365
2024-04-10T13:45:00	0	0.254077564
2024-04-10T14:00:00	0	0.255164915
2024-04-10T14:15:00	0	0.253352664
2024-04-10T14:30:00	0	0.252990214
2024-04-10T14:45:00	0	0.253352664
2024-04-10T15:00:00	0	0.253352664
2024-04-10T15:15:00	0	0.252627764
2024-04-10T15:30:00	0	0.251540413
2024-04-10T15:45:00	0	0.251902863
2024-04-10T16:00:00	0	0.251540413
2024-04-10T16:15:00	0	0.250815513
2024-04-10T16:30:00	0	0.252265314
2024-04-10T16:45:00	0	0.251177963
2024-04-10T17:00:00	0	0.252627764
2024-04-10T17:15:00	0	0.252265314
2024-04-10T17:30:00	0	0.254440014
2024-04-10T17:45:00	0	0.254440014
2024-04-10T18:00:00	0	0.255527365
2024-04-10T18:15:00	0	0.256252265
2024-04-10T18:30:00	0	0.255164915
2024-04-10T18:45:00	0	0.255527365
2024-04-10T19:00:00	0	0.254077564
2024-04-10T19:15:00	0	0.254077564
2024-04-10T19:30:00	0	0.253352664
2024-04-10T19:45:00	0	0.252990214
2024-04-10T20:00:00	0.2	0.252990214
2024-04-10T20:15:00	0.4	0.251540413
2024-04-10T20:30:00	1	0.251902863
2024-04-10T20:45:00	1.4	0.251902863
2024-04-10T21:00:00	0.6	0.250453063
2024-04-10T21:15:00	0	0.249728162
2024-04-10T21:30:00	0	0.250815513
2024-04-10T21:45:00	0	0.249365712
2024-04-10T22:00:00	0	0.247553461
2024-04-10T22:15:00	0	0.249728162
2024-04-10T22:30:00	0	0.251540413
2024-04-10T22:45:00	0	0.252627764
2024-04-10T23:00:00	0	0.255527365
2024-04-10T23:15:00	0	0.255164915
2024-04-10T23:30:00	0	0.259876767
2024-04-10T23:45:00	0	0.263138818
2024-04-11T00:00:00	0	0.264951069
2024-04-11T00:15:00	0	0.267850671
2024-04-11T00:30:00	0	0.270025372
2024-04-11T00:45:00	0	0.269300471
2024-04-11T01:00:00	0	0.271112722
2024-04-11T01:15:00	0	0.271112722
2024-04-11T01:30:00	0	0.273287423
2024-04-11T01:45:00	0	0.273287423
2024-04-11T02:00:00	0	0.273649873
2024-04-11T02:15:00	0	0.272924973
2024-04-11T02:30:00	0	0.274374773
2024-04-11T02:45:00	0	0.275824574
2024-04-11T03:00:00	0	0.275462124
2024-04-11T03:15:00	0	0.278724175
2024-04-11T03:30:00	0	0.279449076
2024-04-11T03:45:00	0	0.279449076
2024-04-11T04:00:00	0	0.281623777
2024-04-11T04:15:00	0	0.283073577
2024-04-11T04:30:00	0	0.284160928
2024-04-11T04:45:00	0	0.287422979
2024-04-11T05:00:00	0	0.285973179
2024-04-11T05:15:00	0	0.285973179
2024-04-11T05:30:00	0	0.285610729
2024-04-11T05:45:00	0	0.285973179
2024-04-11T06:00:00	0	0.286335629
2024-04-11T06:15:00	0	0.285248278
2024-04-11T06:30:00	0	0.285610729
2024-04-11T06:45:00	0	0.283798478
2024-04-11T07:00:00	0	0.283798478
2024-04-11T07:15:00	0	0.283073577
2024-04-11T07:30:00	0	0.282348677
2024-04-11T07:45:00	0	0.280536426
2024-04-11T08:00:00	0	0.279449076
2024-04-11T08:15:00	0	0.276549474
2024-04-11T08:30:00	0	0.276549474
2024-04-11T08:45:00	0	0.275462124
2024-04-11T09:00:00	0	0.272924973
2024-04-11T09:15:00	0	0.271837622
2024-04-11T09:30:00	0	0.270387822
2024-04-11T09:45:00	0	0.268938021
2024-04-11T10:00:00	0	0.267850671
2024-04-11T10:15:00	0	0.264951069
2024-04-11T10:30:00	0	0.264588619
2024-04-11T10:45:00	0	0.261689018
2024-04-11T11:00:00	0	0.260964117
2024-04-11T11:15:00	0	0.258789416
2024-04-11T11:30:00	0	0.256614715
2024-04-11T11:45:00	0	0.254802465
2024-04-11T12:00:00	0	0.254440014
2024-04-11T12:15:00	0	0.252627764
2024-04-11T12:30:00	0	0.251902863
2024-04-11T12:45:00	0	0.249003262
2024-04-11T13:00:00	0	0.247553461
2024-04-11T13:15:00	0	0.247191011
2024-04-11T13:30:00	0	0.245741211
2024-04-11T13:45:00	0	0.24356651
2024-04-11T14:00:00	0	0.24429141
2024-04-11T14:15:00	0	0.241754259
2024-04-11T14:30:00	0	0.241391809
2024-04-11T14:45:00	0	0.238492207
2024-04-11T15:00:00	0	0.237042407
2024-04-11T15:15:00	0	0.236317506
2024-04-11T15:30:00	0	0.234505256
2024-04-11T15:45:00	0	0.233055455
2024-04-11T16:00:00	0	0.231605654
2024-04-11T16:15:00	0	0.230518304
2024-04-11T16:30:00	0	0.229430953
2024-04-11T16:45:00	0	0.227981153
2024-04-11T17:00:00	0	0.226893802
2024-04-11T17:15:00	0	0.224719101
2024-04-11T17:30:00	0	0.223994201
2024-04-11T17:45:00	0	0.2232693
2024-04-11T18:00:00	0	0.22218195
2024-04-11T18:15:00	0	0.220007249
2024-04-11T18:30:00	0	0.219644799
2024-04-11T18:45:00	0	0.217470098
2024-04-11T19:00:00	0	0.216745198
2024-04-11T19:15:00	0.2	0.215657847
2024-04-11T19:30:00	0	0.213845596
2024-04-11T19:45:00	0.4	0.213845596
2024-04-11T20:00:00	0.4	0.212758246
2024-04-11T20:15:00	0.2	0.212758246
2024-04-11T20:30:00	0.6	0.212033345
2024-04-11T20:45:00	0.4	0.210945995
2024-04-11T21:00:00	0	0.210221095
2024-04-11T21:15:00	0	0.209133744
2024-04-11T21:30:00	0	0.208771294
2024-04-11T21:45:00	0	0.208771294
2024-04-11T22:00:00	0	0.208408844
2024-04-11T22:15:00	0	0.208046394
2024-04-11T22:30:00	0	0.208408844
2024-04-11T22:45:00	0	0.209133744
2024-04-11T23:00:00	0	0.209496194
2024-04-11T23:15:00	0	0.209858644
2024-04-11T23:30:00	0	0.210583545
2024-04-11T23:45:00	0	0.211308445
2024-04-12T00:00:00	0	0.212033345
2024-04-12T00:15:00	0	0.212758246
2024-04-12T00:30:00	0	0.213483146
2024-04-12T00:45:00	0	0.213483146
2024-04-12T01:00:00	0	0.213483146
2024-04-12T01:15:00	0	0.214570497
2024-04-12T01:30:00	0	0.215295397
2024-04-12T01:45:00	0	0.216745198
2024-04-12T02:00:00	0.4	0.217107648
2024-04-12T02:15:00	0.2	0.217470098
2024-04-12T02:30:00	0	0.219644799
2024-04-12T02:45:00	0	0.2225444
2024-04-12T03:00:00	0	0.224719101
2024-04-12T03:15:00	0	0.227618702
2024-04-12T03:30:00	0	0.229793403
2024-04-12T03:45:00	0	0.231968104
2024-04-12T04:00:00	0	0.233055455
2024-04-12T04:15:00	0	0.233780355
2024-04-12T04:30:00	0	0.236317506
2024-04-12T04:45:00	0	0.236679957
2024-04-12T05:00:00	0	0.238492207
2024-04-12T05:15:00	0	0.239579558
2024-04-12T05:30:00	0	0.241029358
2024-04-12T05:45:00	0.2	0.242479159
2024-04-12T06:00:00	0	0.24392896
2024-04-12T06:15:00	0	0.24392896
2024-04-12T06:30:00	0	0.24537876
2024-04-12T06:45:00	0	0.245741211
2024-04-12T07:00:00	0.2	0.246466111
2024-04-12T07:15:00	0.2	0.246828561
2024-04-12T07:30:00	0	0.246828561
2024-04-12T07:45:00	0.2	0.246828561
2024-04-12T08:00:00	0	0.246828561
2024-04-12T08:15:00	0	0.247553461
2024-04-12T08:30:00	0	0.247191011
2024-04-12T08:45:00	0	0.247553461
2024-04-12T09:00:00	0	0.247553461
2024-04-12T09:15:00	0	0.247915912
2024-04-12T09:30:00	0	0.248640812
2024-04-12T09:45:00	0	0.248640812
2024-04-12T10:00:00	0	0.248640812
2024-04-12T10:15:00	0	0.248278362
2024-04-12T10:30:00	0	0.247553461
2024-04-12T10:45:00	0	0.247915912
2024-04-12T11:00:00	0	0.247191011
2024-04-12T11:15:00	0	0.248640812
2024-04-12T11:30:00	0	0.246466111
2024-04-12T11:45:00	0	0.246103661
2024-04-12T12:00:00	0	0.246828561
2024-04-12T12:15:00	0	0.24537876
2024-04-12T12:30:00	0	0.24537876
2024-04-12T12:45:00	0	0.24392896
2024-04-12T13:00:00	0	0.242841609
2024-04-12T13:15:00	0	0.241754259
2024-04-12T13:30:00	0	0.239942008
2024-04-12T13:45:00	0	0.239579558
2024-04-12T14:00:00	0	0.239217108
2024-04-12T14:15:00	0	0.238129757
2024-04-12T14:30:00	0	0.236317506
2024-04-12T14:45:00	0	0.234867706
2024-04-12T15:00:00	0	0.235230156
2024-04-12T15:15:00	0	0.233417905
2024-04-12T15:30:00	0.2	0.231968104
2024-04-12T15:45:00	0.2	0.230518304
2024-04-12T16:00:00	0	0.230518304
2024-04-12T16:15:00	0	0.228706053
2024-04-12T16:30:00	0	0.228343603
2024-04-12T16:45:00	0	0.226531352
2024-04-12T17:00:00	0	0.226168902
2024-04-12T17:15:00	0	0.224719101
2024-04-12T17:30:00	0	0.2232693
2024-04-12T17:45:00	0.2	0.22290685
2024-04-12T18:00:00	0	0.2225444
2024-04-12T18:15:00	0	0.221094599
2024-04-12T18:30:00	0	0.220369699
2024-04-12T18:45:00	0	0.218557448
2024-04-12T19:00:00	0	0.218557448
2024-04-12T19:15:00	0	0.217470098
2024-04-12T19:30:00	0	0.216745198
2024-04-12T19:45:00	0	0.216745198
2024-04-12T20:00:00	0	0.216020297
2024-04-12T20:15:00	0	0.215295397
2024-04-12T20:30:00	0	0.214932947
2024-04-12T20:45:00	0	0.213120696
2024-04-12T21:00:00	0	0.212758246
2024-04-12T21:15:00	0	0.211670895
2024-04-12T21:30:00	0	0.211670895
2024-04-12T21:45:00	0	0.209133744
2024-04-12T22:00:00	0	0.209858644
2024-04-12T22:15:00	0	0.209496194
2024-04-12T22:30:00	0.2	0.209133744
2024-04-12T22:45:00	0.4	0.207683943
2024-04-12T23:00:00	0.2	0.207683943
2024-04-12T23:15:00	0.2	0.206959043
2024-04-12T23:30:00	0	0.206959043
2024-04-12T23:45:00	0	0.206234143
2024-04-13T00:00:00	0	0.205509242
2024-04-13T00:15:00	0	0.205146792
2024-04-13T00:30:00	0	0.205146792
2024-04-13T00:45:00	0	0.204059442
2024-04-13T01:00:00	0	0.203696992
2024-04-13T01:15:00	0	0.203334542
2024-04-13T01:30:00	0	0.204421892
2024-04-13T01:45:00	0	0.203696992
2024-04-13T02:00:00	0	0.205146792
2024-04-13T02:15:00	0	0.205146792
2024-04-13T02:30:00	0	0.205509242
2024-04-13T02:45:00	0	0.205509242
2024-04-13T03:00:00	0	0.205146792
2024-04-13T03:15:00	0	0.205871693
2024-04-13T03:30:00	0	0.206234143
2024-04-13T03:45:00	0	0.206234143
2024-04-13T04:00:00	0	0.206959043
2024-04-13T04:15:00	0	0.206959043
2024-04-13T04:30:00	0	0.205509242
2024-04-13T04:45:00	0	0.205509242
2024-04-13T05:00:00	0	0.206234143
2024-04-13T05:15:00	0	0.206234143
2024-04-13T05:30:00	0	0.205509242
2024-04-13T05:45:00	0	0.205146792
2024-04-13T06:00:00	0	0.205146792
2024-04-13T06:15:00	0	0.204784342
2024-04-13T06:30:00	0	0.204421892
2024-04-13T06:45:00	0	0.203696992
2024-04-13T07:00:00	0	0.203334542
2024-04-13T07:15:00	0	0.202609641
2024-04-13T07:30:00	0	0.202247191
2024-04-13T07:45:00	0	0.202247191
2024-04-13T08:00:00	0	0.201159841
2024-04-13T08:15:00	0	0.201159841
2024-04-13T08:30:00	0	0.20043494
2024-04-13T08:45:00	0	0.20043494
2024-04-13T09:00:00	0	0.19934759
2024-04-13T09:15:00	0	0.19898514
2024-04-13T09:30:00	0	0.198622689
2024-04-13T09:45:00	0	0.198260239
2024-04-13T10:00:00	0	0.196810439
2024-04-13T10:15:00	0	0.197172889
2024-04-13T10:30:00	0	0.196447988
2024-04-13T10:45:00	0	0.196085538
2024-04-13T11:00:00	0	0.194273287
2024-04-13T11:15:00	0	0.194635738
2024-04-13T11:30:00	0	0.193910837
2024-04-13T11:45:00	0.2	0.194273287
2024-04-13T12:00:00	0	0.193910837
2024-04-13T12:15:00	0	0.192823487
2024-04-13T12:30:00	0	0.192823487
2024-04-13T12:45:00	0	0.191373686
2024-04-13T13:00:00	0	0.190286336
2024-04-13T13:15:00	0	0.192098586
2024-04-13T13:30:00	1.2	0.190286336
2024-04-13T13:45:00	0.2	0.189561435
2024-04-13T14:00:00	0	0.189923885
2024-04-13T14:15:00	0	0.188836535
2024-04-13T14:30:00	0	0.189198985
2024-04-13T14:45:00	0	0.189923885
2024-04-13T15:00:00	0.2	0.188474085
2024-04-13T15:15:00	0	0.187386734
2024-04-13T15:30:00	0	0.188474085
2024-04-13T15:45:00	0	0.186299384
2024-04-13T16:00:00	0.6	0.188111635
2024-04-13T16:15:00	0.2	0.188474085
2024-04-13T16:30:00	0.4	0.188474085
2024-04-13T16:45:00	0	0.188474085
2024-04-13T17:00:00	0.2	0.188111635
2024-04-13T17:15:00	0.4	0.189198985
2024-04-13T17:30:00	0	0.188836535
2024-04-13T17:45:00	0	0.191011236
2024-04-13T18:00:00	0	0.190286336
2024-04-13T18:15:00	0	0.191373686
2024-04-13T18:30:00	0	0.194273287
2024-04-13T18:45:00	0	0.194635738
2024-04-13T19:00:00	0	0.196810439
2024-04-13T19:15:00	0	0.19898514
2024-04-13T19:30:00	0	0.201522291
2024-04-13T19:45:00	0.2	0.202609641
2024-04-13T20:00:00	0	0.204421892
2024-04-13T20:15:00	0	0.205509242
2024-04-13T20:30:00	0	0.206234143
2024-04-13T20:45:00	0	0.207321493
2024-04-13T21:00:00	0	0.209496194
2024-04-13T21:15:00	0	0.211670895
2024-04-13T21:30:00	0	0.214208046
2024-04-13T21:45:00	0	0.216020297
2024-04-13T22:00:00	0	0.219644799
2024-04-13T22:15:00	0	0.22290685
2024-04-13T22:30:00	0	0.225806452
2024-04-13T22:45:00	0	0.226531352
2024-04-13T23:00:00	0	0.227256252
2024-04-13T23:15:00	0	0.227981153
2024-04-13T23:30:00	0	0.227981153
2024-04-13T23:45:00	0	0.227981153
2024-04-14T00:00:00	0	0.225806452
2024-04-14T00:15:00	0	0.225806452
2024-04-14T00:30:00	0	0.225444001
2024-04-14T00:45:00	0	0.223994201
2024-04-14T01:00:00	0	0.22290685
2024-04-14T01:15:00	0	0.2225444
2024-04-14T01:30:00	0	0.221094599
2024-04-14T01:45:00	0	0.220007249
2024-04-14T02:00:00	0	0.218919899
2024-04-14T02:15:00	0	0.217107648
2024-04-14T02:30:00	0	0.216745198
2024-04-14T02:45:00	0	0.215295397
2024-04-14T03:00:00	0	0.214570497
2024-04-14T03:15:00	0	0.212758246
2024-04-14T03:30:00	0	0.212033345
2024-04-14T03:45:00	0	0.211308445
2024-04-14T04:00:00	0	0.209858644
2024-04-14T04:15:00	0	0.209133744
2024-04-14T04:30:00	0	0.207683943
2024-04-14T04:45:00	0	0.206596593
2024-04-14T05:00:00	0	0.206234143
2024-04-14T05:15:00	0	0.204784342
2024-04-14T05:30:00	0	0.203334542
2024-04-14T05:45:00	0	0.202247191
2024-04-14T06:00:00	0	0.20079739
2024-04-14T06:15:00	0	0.20043494
2024-04-14T06:30:00	0	0.20007249
2024-04-14T06:45:00	0	0.198622689
2024-04-14T07:00:00	0	0.198260239
2024-04-14T07:15:00	0	0.197535339
2024-04-14T07:30:00	0	0.196810439
2024-04-14T07:45:00	0	0.196085538
2024-04-14T08:00:00	0	0.194998188
2024-04-14T08:15:00	0	0.193910837
2024-04-14T08:30:00	0	0.194635738
2024-04-14T08:45:00	0	0.192098586
2024-04-14T09:00:00	0	0.192098586
2024-04-14T09:15:00	0	0.191736136
2024-04-14T09:30:00	0	0.191373686
2024-04-14T09:45:00	0	0.190286336
2024-04-14T10:00:00	0	0.189561435
2024-04-14T10:15:00	0	0.189561435
2024-04-14T10:30:00	0	0.187749184
2024-04-14T10:45:00	0	0.187749184
2024-04-14T11:00:00	0	0.185212033
2024-04-14T11:15:00	0	0.186299384
2024-04-14T11:30:00	0	0.185212033
2024-04-14T11:45:00	0	0.185574484
2024-04-14T12:00:00	0	0.184849583
2024-04-14T12:15:00	0	0.182674882
2024-04-14T12:30:00	0	0.182312432
2024-04-14T12:45:00	0	0.181225082
2024-04-14T13:00:00	0.6	0.181587532
2024-04-14T13:15:00	0	0.180500181
2024-04-14T13:30:00	0	0.179050381
2024-04-14T13:45:00	0	0.179412831
2024-04-14T14:00:00	0	0.17868793
2024-04-14T14:15:00	0	0.17832548
2024-04-14T14:30:00	0	0.17760058
2024-04-14T14:45:00	0	0.17723813
2024-04-14T15:00:00	0	0.17687568
2024-04-14T15:15:00	0	0.175788329
2024-04-14T15:30:00	0	0.175425879
2024-04-14T15:45:00	0	0.175788329
2024-04-14T16:00:00	0	0.173976078
2024-04-14T16:15:00	0	0.173976078
2024-04-14T16:30:00	0	0.172888728
2024-04-14T16:45:00	0	0.171801377
2024-04-14T17:00:00	0	0.172163827
2024-04-14T17:15:00	0	0.171076477
2024-04-14T17:30:00	0	0.169989126
2024-04-14T17:45:00	0	0.169989126
2024-04-14T18:00:00	0	0.168901776
2024-04-14T18:15:00	0	0.168901776
2024-04-14T18:30:00	0	0.167814426
2024-04-14T18:45:00	0	0.166727075
2024-04-14T19:00:00	0	0.166002175
2024-04-14T19:15:00	0.2	0.165639725
2024-04-14T19:30:00	0.2	0.165639725
2024-04-14T19:45:00	0.2	0.164914824
2024-04-14T20:00:00	0	0.164189924
2024-04-14T20:15:00	0	0.164189924
2024-04-14T20:30:00	0	0.163465024
2024-04-14T20:45:00	0	0.163102573
2024-04-14T21:00:00	0	0.162740123
2024-04-14T21:15:00	0.2	0.161290323
2024-04-14T21:30:00	0.2	0.161652773
2024-04-14T21:45:00	0.2	0.161290323
2024-04-14T22:00:00	0.2	0.160927872
2024-04-14T22:15:00	0	0.161290323
2024-04-14T22:30:00	0.4	0.160927872
2024-04-14T22:45:00	0	0.161290323
2024-04-14T23:00:00	0.4	0.161290323
2024-04-14T23:15:00	0.2	0.161290323
2024-04-14T23:30:00	0.4	0.162377673
2024-04-14T23:45:00	1.4	0.163102573
2024-04-15T00:00:00	0.6	0.163465024
2024-04-15T00:15:00	0.4	0.166002175
2024-04-15T00:30:00	0.6	0.166002175
2024-04-15T00:45:00	0	0.168176876
2024-04-15T01:00:00	0	0.170714027
2024-04-15T01:15:00	0	0.176150779
2024-04-15T01:30:00	0	0.182674882
2024-04-15T01:45:00	0	0.194998188
2024-04-15T02:00:00	0.2	0.213120696
2024-04-15T02:15:00	0	0.233417905
2024-04-15T02:30:00	0.2	0.251177963
2024-04-15T02:45:00	0.4	0.26748822
2024-04-15T03:00:00	0.4	0.282348677
2024-04-15T03:15:00	1	0.292859732
2024-04-15T03:30:00	1	0.299383835
2024-04-15T03:45:00	0.8	0.303370787
2024-04-15T04:00:00	1	0.344327655
2024-04-15T04:15:00	0	0.380210221
2024-04-15T04:30:00	0.4	0.397607829
2024-04-15T04:45:00	0.2	0.416092787
2024-04-15T05:00:00	0.4	0.436752447
2024-04-15T05:15:00	0.8	0.450888003
2024-04-15T05:30:00	0	0.461761508
2024-04-15T05:45:00	0.2	0.480608916
2024-04-15T06:00:00	0	0.491119971
2024-04-15T06:15:00	0.2	0.504530627
2024-04-15T06:30:00	0	0.519028634
2024-04-15T06:45:00	0	0.538963393
2024-04-15T07:00:00	0	0.557810801
2024-04-15T07:15:00	0	0.565422254
2024-04-15T07:30:00	0	0.563247553
2024-04-15T07:45:00	0	0.557085901
2024-04-15T08:00:00	0	0.557448351
2024-04-15T08:15:00	0	0.541862994
2024-04-15T08:30:00	0	0.531351939
2024-04-15T08:45:00	0	0.520478434
2024-04-15T09:00:00	0	0.508880029
2024-04-15T09:15:00	0	0.503443277
2024-04-15T09:30:00	0	0.492207321
2024-04-15T09:45:00	0	0.481333817
2024-04-15T10:00:00	0	0.475897064
2024-04-15T10:15:00	0.2	0.462848858
2024-04-15T10:30:00	0	0.451250453
2024-04-15T10:45:00	0	0.4450888
2024-04-15T11:00:00	0.2	0.440014498
2024-04-15T11:15:00	0.4	0.432765495
2024-04-15T11:30:00	0	0.424429141
2024-04-15T11:45:00	0	0.420079739
2024-04-15T12:00:00	0	0.413918086
2024-04-15T12:15:00	0	0.405581733
2024-04-15T12:30:00	0	0.401232331
2024-04-15T12:45:00	0	0.39942008
2024-04-15T13:00:00	0	0.395070678
2024-04-15T13:15:00	0	0.390721276
2024-04-15T13:30:00	0	0.387459224
2024-04-15T13:45:00	0	0.386734324
2024-04-15T14:00:00	0	0.380935121
2024-04-15T14:15:00	0	0.376585719
2024-04-15T14:30:00	0	0.373323668
2024-04-15T14:45:00	0	0.368974266
2024-04-15T15:00:00	0	0.364987314
2024-04-15T15:15:00	0	0.361000362
2024-04-15T15:30:00	0	0.359188112
2024-04-15T15:45:00	0	0.35665096
2024-04-15T16:00:00	0	0.35665096
2024-04-15T16:15:00	0	0.349039507
2024-04-15T16:30:00	0	0.347952157
2024-04-15T16:45:00	0	0.345052555
2024-04-15T17:00:00	0	0.341790504
2024-04-15T17:15:00	0	0.338890903
2024-04-15T17:30:00	0	0.334541501
2024-04-15T17:45:00	0	0.33272925
2024-04-15T18:00:00	0	0.332004349
2024-04-15T18:15:00	0	0.328379848
2024-04-15T18:30:00	0	0.324392896
2024-04-15T18:45:00	0	0.324030446
2024-04-15T19:00:00	0	0.323667996
2024-04-15T19:15:00	0	0.322218195
2024-04-15T19:30:00	0	0.321855745
2024-04-15T19:45:00	0	0.322943095
2024-04-15T20:00:00	0	0.322218195
2024-04-15T20:15:00	0	0.324030446
2024-04-15T20:30:00	0	0.323667996
2024-04-15T20:45:00	0	0.322943095
2024-04-15T21:00:00	0	0.322943095
2024-04-15T21:15:00	0	0.320768394
2024-04-15T21:30:00	0	0.320043494
2024-04-15T21:45:00	0	0.319318594
2024-04-15T22:00:00	0	0.317868793
2024-04-15T22:15:00	0	0.314244291
2024-04-15T22:30:00	0	0.312794491
2024-04-15T22:45:00	0	0.31061979
2024-04-15T23:00:00	0	0.308445089
2024-04-15T23:15:00	0	0.305545487
2024-04-15T23:30:00	0	0.304095687
2024-04-15T23:45:00	0	0.301196086
2024-04-16T00:00:00	0.2	0.301196086
2024-04-16T00:15:00	0	0.297934034
2024-04-16T00:30:00	0	0.297209134
2024-04-16T00:45:00	0	0.294309532
2024-04-16T01:00:00	0	0.292134831
2024-04-16T01:15:00	0	0.290322581
2024-04-16T01:30:00	0	0.28923523
2024-04-16T01:45:00	0	0.285610729
2024-04-16T02:00:00	0	0.285248278
2024-04-16T02:15:00	0	0.282711127
2024-04-16T02:30:00	0	0.280536426
2024-04-16T02:45:00	0	0.278361725
2024-04-16T03:00:00	0	0.276549474
2024-04-16T03:15:00	0	0.274737224
2024-04-16T03:30:00	0	0.274012323
2024-04-16T03:45:00	0	0.271112722
2024-04-16T04:00:00	0	0.268938021
2024-04-16T04:15:00	0	0.26748822
2024-04-16T04:30:00	0	0.26567597
2024-04-16T04:45:00	0	0.263863719
2024-04-16T05:00:00	0	0.262051468
2024-04-16T05:15:00	0	0.261326568
2024-04-16T05:30:00	0	0.259151867
2024-04-16T05:45:00	0	0.257702066
2024-04-16T06:00:00	0	0.255889815
2024-04-16T06:15:00	0	0.254440014
2024-04-16T06:30:00	0	0.253352664
2024-04-16T06:45:00	0	0.251540413
2024-04-16T07:00:00	0	0.249728162
2024-04-16T07:15:00	0	0.248278362
2024-04-16T07:30:00	0	0.247191011
2024-04-16T07:45:00	0	0.24501631
2024-04-16T08:00:00	0	0.24465386
2024-04-16T08:15:00	0	0.242841609
2024-04-16T08:30:00	0	0.241754259
2024-04-16T08:45:00	0	0.239942008
2024-04-16T09:00:00	0	0.239217108
2024-04-16T09:15:00	0	0.237404857
2024-04-16T09:30:00	0	0.235592606
2024-04-16T09:45:00	0	0.235230156
2024-04-16T10:00:00	0	0.233055455
2024-04-16T10:15:00	0	0.232693005
2024-04-16T10:30:00	0	0.231605654
2024-04-16T10:45:00	0	0.230518304
2024-04-16T11:00:00	0	0.229068503
2024-04-16T11:15:00	0	0.227981153
2024-04-16T11:30:00	0	0.226893802
2024-04-16T11:45:00	0	0.226531352
2024-04-16T12:00:00	0.2	0.224719101
2024-04-16T12:15:00	0	0.223631751
2024-04-16T12:30:00	0	0.22218195
2024-04-16T12:45:00	0	0.22145705
2024-04-16T13:00:00	0	0.220369699
2024-04-16T13:15:00	0	0.219644799
2024-04-16T13:30:00	0	0.218194998
2024-04-16T13:45:00	0	0.217470098
2024-04-16T14:00:00	0	0.217470098
2024-04-16T14:15:00	0	0.215657847
2024-04-16T14:30:00	0	0.214208046
2024-04-16T14:45:00	0	0.213483146
2024-04-16T15:00:00	0	0.212758246
2024-04-16T15:15:00	0	0.210945995
2024-04-16T15:30:00	0	0.210221095
2024-04-16T15:45:00	0	0.209496194
2024-04-16T16:00:00	0	0.208046394
2024-04-16T16:15:00	0	0.208046394
2024-04-16T16:30:00	0	0.205509242
2024-04-16T16:45:00	0	0.205509242
2024-04-16T17:00:00	0	0.204059442
2024-04-16T17:15:00	0	0.203696992
2024-04-16T17:30:00	0	0.202247191
2024-04-16T17:45:00	0	0.20079739
2024-04-16T18:00:00	0	0.20079739
2024-04-16T18:15:00	0	0.19971004
2024-04-16T18:30:00	0	0.198622689
2024-04-16T18:45:00	0	0.197535339
2024-04-16T19:00:00	0	0.197172889
2024-04-16T19:15:00	0	0.195723088
2024-04-16T19:30:00	0	0.194998188
2024-04-16T19:45:00	0	0.194273287
2024-04-16T20:00:00	0	0.193185937
2024-04-16T20:15:00	0	0.192461037
2024-04-16T20:30:00	0	0.191736136
2024-04-16T20:45:00	0	0.190648786
2024-04-16T21:00:00	0	0.190648786
2024-04-16T21:15:00	0	0.189923885
2024-04-16T21:30:00	0	0.188836535
2024-04-16T21:45:00	0	0.188474085
2024-04-16T22:00:00	0	0.187749184
2024-04-16T22:15:00	0	0.186661834
2024-04-16T22:30:00	0	0.185936934
2024-04-16T22:45:00	0	0.185212033
2024-04-16T23:00:00	0	0.184849583
2024-04-16T23:15:00	0	0.183762233
2024-04-16T23:30:00	0	0.183399783
2024-04-16T23:45:00	0	0.183037332
2024-04-17T00:00:00	0	0.181587532
2024-04-17T00:15:00	0	0.181225082
2024-04-17T00:30:00	0	0.180862631
2024-04-17T00:45:00	0	0.180500181
2024-04-17T01:00:00	0	0.180137731
2024-04-17T01:15:00	0	0.179775281
2024-04-17T01:30:00	0	0.17868793
2024-04-17T01:45:00	0	0.17796303
2024-04-17T02:00:00	0	0.17760058
2024-04-17T02:15:00	0	0.17687568
2024-04-17T02:30:00	0	0.17687568
2024-04-17T02:45:00	0	0.176150779
2024-04-17T03:00:00	0	0.175788329
2024-04-17T03:15:00	0	0.175063429
2024-04-17T03:30:00	0	0.174700979
2024-04-17T03:45:00	0	0.174338528
2024-04-17T04:00:00	0	0.173976078
2024-04-17T04:15:00	0	0.173613628
2024-04-17T04:30:00	0	0.173976078
2024-04-17T04:45:00	0	0.172888728
2024-04-17T05:00:00	0	0.172526278
2024-04-17T05:15:00	0	0.171801377
2024-04-17T05:30:00	0	0.171801377
2024-04-17T05:45:00	0	0.171076477
2024-04-17T06:00:00	0	0.170714027
2024-04-17T06:15:00	0	0.169989126
2024-04-17T06:30:00	0	0.169989126
2024-04-17T06:45:00	0	0.169626676
2024-04-17T07:00:00	0	0.169264226
2024-04-17T07:15:00	0	0.168176876
2024-04-17T07:30:00	0	0.168539326
2024-04-17T07:45:00	0	0.167814426
2024-04-17T08:00:00	0	0.167451975
2024-04-17T08:15:00	0	0.167089525
2024-04-17T08:30:00	0	0.167089525
2024-04-17T08:45:00	0	0.166727075
2024-04-17T09:00:00	0	0.166364625
2024-04-17T09:15:00	0	0.165639725
2024-04-17T09:30:00	0	0.164914824
2024-04-17T09:45:00	0	0.164914824
2024-04-17T10:00:00	0	0.164914824
2024-04-17T10:15:00	0	0.164189924
2024-04-17T10:30:00	0	0.164189924
2024-04-17T10:45:00	0	0.163827474
2024-04-17T11:00:00	0	0.163465024
2024-04-17T11:15:00	0	0.163102573
2024-04-17T11:30:00	0	0.162377673
2024-04-17T11:45:00	0	0.161652773
2024-04-17T12:00:00	0	0.161290323
2024-04-17T12:15:00	0	0.161290323
2024-04-17T12:30:00	0	0.161290323
2024-04-17T12:45:00	0	0.160202972
2024-04-17T13:00:00	0	0.160565422
2024-04-17T13:15:00	0	0.160565422
2024-04-17T13:30:00	0	0.159115622
2024-04-17T13:45:00	0	0.159115622
2024-04-17T14:00:00	0	0.158753171
2024-04-17T14:15:00	0	0.158390721
2024-04-17T14:30:00	0	0.158028271
2024-04-17T14:45:00	0	0.157303371
2024-04-17T15:00:00	0	0.157303371
2024-04-17T15:15:00	0	0.156940921
2024-04-17T15:30:00	0	0.15657847
2024-04-17T15:45:00	0	0.15621602
2024-04-17T16:00:00	0	0.15549112
2024-04-17T16:15:00	0	0.15549112
2024-04-17T16:30:00	0	0.15549112
2024-04-17T16:45:00	0	0.15476622
2024-04-17T17:00:00	0	0.154403769
2024-04-17T17:15:00	0	0.154041319
2024-04-17T17:30:00	0	0.153316419
2024-04-17T17:45:00	0	0.153678869
2024-04-17T18:00:00	0	0.153678869
2024-04-17T18:15:00	0	0.152591519
2024-04-17T18:30:00	0	0.152229069
2024-04-17T18:45:00	0	0.152229069
2024-04-17T19:00:00	0	0.151866618
2024-04-17T19:15:00	0	0.150779268
2024-04-17T19:30:00	0	0.151141718
2024-04-17T19:45:00	0	0.150779268
2024-04-17T20:00:00	0	0.150416818
2024-04-17T20:15:00	0	0.150054368
2024-04-17T20:30:00	0	0.150054368
2024-04-17T20:45:00	0	0.148967017
2024-04-17T21:00:00	0	0.148967017
2024-04-17T21:15:00	0	0.148604567
2024-04-17T21:30:00	0	0.148242117
2024-04-17T21:45:00	0	0.147154766
2024-04-17T22:00:00	0	0.147154766
2024-04-17T22:15:00	0	0.146792316
2024-04-17T22:30:00	0	0.146792316
2024-04-17T22:45:00	0	0.146792316
2024-04-17T23:00:00	0	0.145704966
2024-04-17T23:15:00	0	0.145342515
2024-04-17T23:30:00	0	0.145704966
2024-04-17T23:45:00	0	0.144980065
2024-04-18T00:00:00	0	0.144617615
2024-04-18T00:15:00	0	0.144617615
2024-04-18T00:30:00	0	0.143892715
2024-04-18T00:45:00	0	0.144255165
2024-04-18T01:00:00	0	0.143892715
2024-04-18T01:15:00	0	0.143892715
2024-04-18T01:30:00	0	0.143167814
2024-04-18T01:45:00	0	0.143167814
2024-04-18T02:00:00	0	0.142805364
2024-04-18T02:15:00	0	0.142080464
2024-04-18T02:30:00	0	0.142080464
2024-04-18T02:45:00	0	0.142080464
2024-04-18T03:00:00	0	0.141355564
2024-04-18T03:15:00	0	0.140993113
2024-04-18T03:30:00	0	0.140630663
2024-04-18T03:45:00	0	0.140268213
2024-04-18T04:00:00	0	0.140630663
2024-04-18T04:15:00	0	0.139905763
2024-04-18T04:30:00	0	0.139543313
2024-04-18T04:45:00	0	0.139180863
2024-04-18T05:00:00	0	0.139180863
2024-04-18T05:15:00	0	0.139180863
2024-04-18T05:30:00	0	0.138818412
2024-04-18T05:45:00	0	0.139180863
2024-04-18T06:00:00	0	0.138818412
2024-04-18T06:15:00	0	0.138818412
2024-04-18T06:30:00	0	0.138818412
2024-04-18T06:45:00	0	0.137731062
2024-04-18T07:00:00	0	0.137731062
2024-04-18T07:15:00	0	0.137731062
2024-04-18T07:30:00	0	0.137731062
2024-04-18T07:45:00	0	0.137368612
2024-04-18T08:00:00	0	0.137006162
2024-04-18T08:15:00	0	0.137368612
2024-04-18T08:30:00	0	0.137368612
2024-04-18T08:45:00	0	0.137731062
2024-04-18T09:00:00	0	0.137006162
2024-04-18T09:15:00	0	0.137368612
2024-04-18T09:30:00	0	0.136643711
2024-04-18T09:45:00	0	0.136643711
2024-04-18T10:00:00	0	0.136281261
2024-04-18T10:15:00	0	0.135556361
2024-04-18T10:30:00	0.2	0.135556361
2024-04-18T10:45:00	0.2	0.136281261
2024-04-18T11:00:00	0.2	0.135918811
2024-04-18T11:15:00	0	0.135918811
2024-04-18T11:30:00	0.4	0.135918811
2024-04-18T11:45:00	0.2	0.135556361
2024-04-18T12:00:00	0.2	0.135193911
2024-04-18T12:15:00	0.2	0.135918811
2024-04-18T12:30:00	0.2	0.136281261
2024-04-18T12:45:00	0.2	0.135918811
2024-04-18T13:00:00	0.2	0.135556361
2024-04-18T13:15:00	0.4	0.136281261
2024-04-18T13:30:00	0.6	0.135556361
2024-04-18T13:45:00	0.6	0.136281261
2024-04-18T14:00:00	0.4	0.137731062
2024-04-18T14:15:00	0.2	0.137006162
2024-04-18T14:30:00	0	0.137731062
2024-04-18T14:45:00	0	0.137731062
2024-04-18T15:00:00	0	0.138818412
2024-04-18T15:15:00	0	0.138818412
2024-04-18T15:30:00	0	0.139905763
2024-04-18T15:45:00	0	0.139905763
2024-04-18T16:00:00	0	0.141355564
2024-04-18T16:15:00	0	0.142442914
2024-04-18T16:30:00	0	0.142442914
2024-04-18T16:45:00	0	0.143892715
2024-04-18T17:00:00	0	0.146067416
2024-04-18T17:15:00	0	0.147517216
2024-04-18T17:30:00	0	0.148604567
2024-04-18T17:45:00	0	0.150779268
2024-04-18T18:00:00	0	0.153316419
2024-04-18T18:15:00	0	0.15585357
2024-04-18T18:30:00	0	0.160202972
2024-04-18T18:45:00	0	0.163465024
2024-04-18T19:00:00	0	0.167814426
2024-04-18T19:15:00	0	0.173251178
2024-04-18T19:30:00	0	0.181225082
2024-04-18T19:45:00	0	0.189198985
2024-04-18T20:00:00	0	0.195723088
2024-04-18T20:15:00	0	0.202972091
2024-04-18T20:30:00	0	0.225081551
2024-04-18T20:45:00	0	0.242116709
2024-04-18T21:00:00	0	0.248278362
2024-04-18T21:15:00	0	0.250453063
2024-04-18T21:30:00	0	0.250453063
2024-04-18T21:45:00	0	0.249728162
2024-04-18T22:00:00	0	0.249365712
2024-04-18T22:15:00	0	0.247915912
2024-04-18T22:30:00	0	0.246466111
2024-04-18T22:45:00	0	0.246103661
2024-04-18T23:00:00	0	0.24465386
2024-04-18T23:15:00	0	0.242479159
2024-04-18T23:30:00	0	0.242479159
2024-04-18T23:45:00	0	0.241029358
2024-04-19T00:00:00	0	0.238854657
2024-04-19T00:15:00	0	0.237767307
2024-04-19T00:30:00	0	0.235955056
2024-04-19T00:45:00	0	0.234867706
2024-04-19T01:00:00	0	0.233055455
2024-04-19T01:15:00	0	0.230880754
2024-04-19T01:30:00	0	0.230155854
2024-04-19T01:45:00	0	0.228706053
2024-04-19T02:00:00	0	0.226168902
2024-04-19T02:15:00	0	0.225081551
2024-04-19T02:30:00	0	0.223994201
2024-04-19T02:45:00	0	0.2225444
2024-04-19T03:00:00	0.2	0.22145705
2024-04-19T03:15:00	0	0.220007249
2024-04-19T03:30:00	0	0.219282349
2024-04-19T03:45:00	0	0.216020297
2024-04-19T04:00:00	0	0.215295397
2024-04-19T04:15:00	0	0.214570497
2024-04-19T04:30:00	0	0.213120696
2024-04-19T04:45:00	0	0.212758246
2024-04-19T05:00:00	0	0.211308445
2024-04-19T05:15:00	0	0.210221095
2024-04-19T05:30:00	0	0.209133744
2024-04-19T05:45:00	0	0.207321493
2024-04-19T06:00:00	0	0.206959043
2024-04-19T06:15:00	0	0.205509242
2024-04-19T06:30:00	0	0.204421892
2024-04-19T06:45:00	0	0.203334542
2024-04-19T07:00:00	0	0.202609641
2024-04-19T07:15:00	0	0.201522291
2024-04-19T07:30:00	0	0.201159841
2024-04-19T07:45:00	0	0.20007249
2024-04-19T08:00:00	0.8	0.19934759
2024-04-19T08:15:00	0.2	0.19898514
2024-04-19T08:30:00	0	0.197897789
2024-04-19T08:45:00	0	0.197535339
2024-04-19T09:00:00	0	0.196085538
2024-04-19T09:15:00	0	0.196085538
2024-04-19T09:30:00	0	0.195360638
2024-04-19T09:45:00	0	0.194635738
2024-04-19T10:00:00	0	0.193910837
2024-04-19T10:15:00	0	0.193910837
2024-04-19T10:30:00	0	0.193185937
2024-04-19T10:45:00	0	0.192823487
2024-04-19T11:00:00	0	0.192098586
2024-04-19T11:15:00	0	0.191373686
2024-04-19T11:30:00	0	0.191373686
2024-04-19T11:45:00	0	0.189923885
2024-04-19T12:00:00	0	0.189198985
2024-04-19T12:15:00	0	0.189561435
2024-04-19T12:30:00	0	0.189198985
2024-04-19T12:45:00	0	0.188111635
2024-04-19T13:00:00	0	0.188111635
2024-04-19T13:15:00	0	0.188111635
2024-04-19T13:30:00	0	0.186661834
2024-04-19T13:45:00	0	0.186661834
2024-04-19T14:00:00	0	0.186299384
2024-04-19T14:15:00	0	0.185574484
2024-04-19T14:30:00	0	0.184849583
2024-04-19T14:45:00	0	0.184487133
2024-04-19T15:00:00	0	0.184487133
2024-04-19T15:15:00	0	0.183399783
2024-04-19T15:30:00	0	0.183762233
2024-04-19T15:45:00	0	0.182674882
2024-04-19T16:00:00	0	0.182312432
2024-04-19T16:15:00	0	0.182674882
2024-04-19T16:30:00	0	0.181587532
2024-04-19T16:45:00	0	0.180500181
2024-04-19T17:00:00	0	0.180137731
2024-04-19T17:15:00	0	0.179412831
2024-04-19T17:30:00	0	0.179412831
2024-04-19T17:45:00	0	0.17832548
2024-04-19T18:00:00	0	0.17760058
2024-04-19T18:15:00	0	0.17723813
2024-04-19T18:30:00	0	0.176150779
2024-04-19T18:45:00	0	0.174700979
2024-04-19T19:00:00	0	0.174338528
2024-04-19T19:15:00	0	0.173251178
2024-04-19T19:30:00	0	0.173251178
2024-04-19T19:45:00	0	0.172163827
2024-04-19T20:00:00	0	0.170714027
2024-04-19T20:15:00	0	0.170351577
2024-04-19T20:30:00	0	0.169264226
2024-04-19T20:45:00	0	0.168539326
2024-04-19T21:00:00	0	0.168176876
2024-04-19T21:15:00	0	0.167089525
2024-04-19T21:30:00	0	0.166364625
2024-04-19T21:45:00	0	0.165277274
2024-04-19T22:00:00	0	0.164552374
2024-04-19T22:15:00	0	0.164189924
2024-04-19T22:30:00	0	0.163465024
2024-04-19T22:45:00	0	0.162740123
2024-04-19T23:00:00	0	0.162377673
2024-04-19T23:15:00	0	0.160927872
2024-04-19T23:30:00	0	0.160927872
2024-04-19T23:45:00	0	0.160565422
2024-04-20T00:00:00	0	0.159840522
2024-04-20T00:15:00	0	0.159115622
2024-04-20T00:30:00	0	0.158390721
2024-04-20T00:45:00	0	0.157665821
2024-04-20T01:00:00	0	0.156940921
2024-04-20T01:15:00	0	0.15621602
2024-04-20T01:30:00	0	0.15621602
2024-04-20T01:45:00	0	0.15549112
2024-04-20T02:00:00	0	0.15476622
2024-04-20T02:15:00	0	0.15476622
2024-04-20T02:30:00	0	0.154041319
2024-04-20T02:45:00	0	0.153316419
2024-04-20T03:00:00	0	0.152591519
2024-04-20T03:15:00	0	0.152229069
2024-04-20T03:30:00	0	0.152591519
2024-04-20T03:45:00	0	0.151866618
2024-04-20T04:00:00	0	0.150416818
2024-04-20T04:15:00	0	0.150779268
2024-04-20T04:30:00	0	0.150416818
2024-04-20T04:45:00	0	0.149691917
2024-04-20T05:00:00	0	0.148967017
2024-04-20T05:15:00	0	0.148967017
2024-04-20T05:30:00	0	0.148604567
2024-04-20T05:45:00	0	0.147879667
2024-04-20T06:00:00	0	0.147879667
2024-04-20T06:15:00	0	0.147517216
2024-04-20T06:30:00	0	0.147517216
2024-04-20T06:45:00	0	0.147154766
2024-04-20T07:00:00	0	0.146792316
2024-04-20T07:15:00	0	0.146067416
2024-04-20T07:30:00	0	0.146067416
2024-04-20T07:45:00	0	0.145704966
2024-04-20T08:00:00	0	0.145704966
2024-04-20T08:15:00	0	0.145704966
2024-04-20T08:30:00	0	0.145342515
2024-04-20T08:45:00	0	0.145342515
2024-04-20T09:00:00	0	0.144617615
2024-04-20T09:15:00	0	0.144980065
2024-04-20T09:30:00	0	0.144617615
2024-04-20T09:45:00	0	0.143892715
2024-04-20T10:00:00	0	0.144255165
2024-04-20T10:15:00	0	0.143892715
2024-04-20T10:30:00	0	0.143167814
2024-04-20T10:45:00	0	0.143167814
2024-04-20T11:00:00	0	0.142442914
2024-04-20T11:15:00	0	0.142442914
2024-04-20T11:30:00	0	0.142080464
2024-04-20T11:45:00	0	0.141355564
2024-04-20T12:00:00	0	0.141355564
2024-04-20T12:15:00	0	0.141355564
2024-04-20T12:30:00	0	0.140630663
2024-04-20T12:45:00	0	0.140268213
2024-04-20T13:00:00	0	0.140268213
2024-04-20T13:15:00	0	0.140268213
2024-04-20T13:30:00	0	0.139180863
2024-04-20T13:45:00	0	0.139180863
2024-04-20T14:00:00	0	0.138818412
2024-04-20T14:15:00	0	0.138455962
2024-04-20T14:30:00	0	0.138455962
2024-04-20T14:45:00	0	0.137731062
2024-04-20T15:00:00	0	0.138093512
2024-04-20T15:15:00	0	0.137368612
2024-04-20T15:30:00	0	0.137368612
2024-04-20T15:45:00	0	0.137368612
2024-04-20T16:00:00	0	0.137006162
2024-04-20T16:15:00	0	0.136643711
2024-04-20T16:30:00	0	0.135918811
2024-04-20T16:45:00	0	0.135556361
2024-04-20T17:00:00	0	0.135556361
2024-04-20T17:15:00	0	0.135556361
2024-04-20T17:30:00	0	0.134831461
2024-04-20T17:45:00	0	0.134831461
2024-04-20T18:00:00	0	0.134469011
2024-04-20T18:15:00	0	0.13410656
2024-04-20T18:30:00	0	0.13338166
2024-04-20T18:45:00	0	0.13301921
2024-04-20T19:00:00	0	0.13265676
2024-04-20T19:15:00	0	0.13301921
2024-04-20T19:30:00	0	0.13229431
2024-04-20T19:45:00	0	0.13229431
2024-04-20T20:00:00	0	0.131931859
2024-04-20T20:15:00	0	0.131206959
2024-04-20T20:30:00	0	0.131206959
2024-04-20T20:45:00	0	0.130482059
2024-04-20T21:00:00	0	0.130482059
2024-04-20T21:15:00	0	0.130482059
2024-04-20T21:30:00	0	0.130119609
2024-04-20T21:45:00	0	0.130119609
2024-04-20T22:00:00	0	0.129394708
2024-04-20T22:15:00	0	0.129032258
2024-04-20T22:30:00	0	0.128669808
2024-04-20T22:45:00	0	0.128669808
2024-04-20T23:00:00	0	0.128307358
2024-04-20T23:15:00	0	0.127944908
2024-04-20T23:30:00	0	0.127582457
2024-04-20T23:45:00	0	0.127582457
2024-04-21T00:00:00	0	0.127220007
2024-04-21T00:15:00	0	0.127582457
2024-04-21T00:30:00	0	0.126857557
2024-04-21T00:45:00	0	0.126857557
2024-04-21T01:00:00	0	0.126495107
2024-04-21T01:15:00	0	0.126495107
2024-04-21T01:30:00	0	0.125770207
2024-04-21T01:45:00	0	0.126132657
2024-04-21T02:00:00	0	0.126132657
2024-04-21T02:15:00	0	0.125770207
2024-04-21T02:30:00	0	0.125770207
2024-04-21T02:45:00	0	0.125045306
2024-04-21T03:00:00	0	0.125045306
2024-04-21T03:15:00	0	0.124682856
2024-04-21T03:30:00	0	0.124682856
2024-04-21T03:45:00	0	0.124682856
2024-04-21T04:00:00	0	0.124682856
2024-04-21T04:15:00	0	0.124320406
2024-04-21T04:30:00	0	0.124682856
2024-04-21T04:45:00	0	0.124320406
2024-04-21T05:00:00	0	0.123957956
2024-04-21T05:15:00	0	0.123957956
2024-04-21T05:30:00	0	0.123957956
2024-04-21T05:45:00	0	0.123595506
2024-04-21T06:00:00	0	0.123595506
2024-04-21T06:15:00	0	0.123595506
2024-04-21T06:30:00	0	0.123233055
2024-04-21T06:45:00	0	0.123233055
2024-04-21T07:00:00	0	0.122870605
2024-04-21T07:15:00	0	0.122870605
2024-04-21T07:30:00	0	0.122870605
2024-04-21T07:45:00	0	0.122508155
2024-04-21T08:00:00	0	0.122870605
2024-04-21T08:15:00	0	0.122508155
2024-04-21T08:30:00	0	0.122145705
2024-04-21T08:45:00	0	0.122870605
2024-04-21T09:00:00	0	0.122508155
2024-04-21T09:15:00	0	0.122508155
2024-04-21T09:30:00	0	0.122145705
2024-04-21T09:45:00	0	0.121783255
2024-04-21T10:00:00	0	0.121783255
2024-04-21T10:15:00	0	0.121420805
2024-04-21T10:30:00	0	0.121420805
2024-04-21T10:45:00	0	0.121420805
2024-04-21T11:00:00	0	0.121420805
2024-04-21T11:15:00	0	0.121420805
2024-04-21T11:30:00	0	0.121058354
2024-04-21T11:45:00	0	0.120333454
2024-04-21T12:00:00	0	0.120695904
2024-04-21T12:15:00	0	0.120695904
2024-04-21T12:30:00	0	0.119971004
2024-04-21T12:45:00	0	0.119971004
2024-04-21T13:00:00	0	0.120333454
2024-04-21T13:15:00	0	0.120333454
2024-04-21T13:30:00	0	0.119971004
2024-04-21T13:45:00	0	0.119971004
2024-04-21T14:00:00	0	0.119971004
2024-04-21T14:15:00	0	0.119608554
2024-04-21T14:30:00	0	0.119971004
2024-04-21T14:45:00	0	0.119608554
2024-04-21T15:00:00	0	0.119608554
2024-04-21T15:15:00	0	0.118883653
2024-04-21T15:30:00	0	0.119246104
2024-04-21T15:45:00	0	0.119246104
2024-04-21T16:00:00	0	0.119246104
2024-04-21T16:15:00	0	0.118883653
2024-04-21T16:30:00	0	0.118158753
2024-04-21T16:45:00	0	0.118521203
2024-04-21T17:00:00	0	0.118521203
2024-04-21T17:15:00	0	0.117796303
2024-04-21T17:30:00	0	0.118158753
2024-04-21T17:45:00	0	0.117796303
2024-04-21T18:00:00	0	0.117433853
2024-04-21T18:15:00	0	0.117433853
2024-04-21T18:30:00	0	0.117433853
2024-04-21T18:45:00	0	0.117433853
2024-04-21T19:00:00	0	0.116708953
2024-04-21T19:15:00	0	0.116708953
2024-04-21T19:30:00	0	0.116346502
[truncated: 30,065 more rows]
