# Supplementary material for: Extreme-Aware Time-Series Forecasting via Weak-Label-Guided Mixture of Experts
Source: Sensors (Basel). 2026 Mar 2;26(5):1571. doi: 10.3390/s26051571 (PMC12987348; doi:10.3390/s26051571)
Supplement: Supplementary file 1 [file sensors-26-01571-s001.zip › Haltwhistle/train.csv]

Time	rain	water
2016-01-01T00:00:00	0	0.411380935
2016-01-01T00:15:00	0	0.404856832
2016-01-01T00:30:00	0	0.397970279
2016-01-01T00:45:00	0	0.393258427
2016-01-01T01:00:00	0	0.386734324
2016-01-01T01:15:00	0	0.380210221
2016-01-01T01:30:00	0	0.375135919
2016-01-01T01:45:00	0	0.370061617
2016-01-01T02:00:00	0	0.365349764
2016-01-01T02:15:00	0	0.361000362
2016-01-01T02:30:00	0	0.35483871
2016-01-01T02:45:00	0	0.349764407
2016-01-01T03:00:00	0	0.344690105
2016-01-01T03:15:00	0	0.340703153
2016-01-01T03:30:00	0	0.337078652
2016-01-01T03:45:00	0	0.332004349
2016-01-01T04:00:00	0	0.328017398
2016-01-01T04:15:00	0	0.323667996
2016-01-01T04:30:00	0	0.320043494
2016-01-01T04:45:00	0	0.316781443
2016-01-01T05:00:00	0	0.313156941
2016-01-01T05:15:00	0	0.309894889
2016-01-01T05:30:00	0	0.306632838
2016-01-01T05:45:00	0	0.303370787
2016-01-01T06:00:00	0	0.301196086
2016-01-01T06:15:00	0	0.297934034
2016-01-01T06:30:00	0	0.295034433
2016-01-01T06:45:00	0	0.291409931
2016-01-01T07:00:00	0	0.28923523
2016-01-01T07:15:00	0	0.286335629
2016-01-01T07:30:00	0	0.284160928
2016-01-01T07:45:00	0	0.281261327
2016-01-01T08:00:00	0	0.277999275
2016-01-01T08:15:00	0	0.276549474
2016-01-01T08:30:00	0	0.273649873
2016-01-01T08:45:00	0	0.271475172
2016-01-01T09:00:00	0	0.269300471
2016-01-01T09:15:00	0	0.26712577
2016-01-01T09:30:00	0	0.265313519
2016-01-01T09:45:00	0	0.263138818
2016-01-01T10:00:00	0	0.261689018
2016-01-01T10:15:00	0	0.259514317
2016-01-01T10:30:00	0	0.256614715
2016-01-01T10:45:00	0	0.254802465
2016-01-01T11:00:00	0	0.252265314
2016-01-01T11:15:00	0	0.251902863
2016-01-01T11:30:00	0	0.249728162
2016-01-01T11:45:00	0	0.247915912
2016-01-01T12:00:00	0	0.246466111
2016-01-01T12:15:00	0	0.24465386
2016-01-01T12:30:00	0	0.242841609
2016-01-01T12:45:00	0	0.241391809
2016-01-01T13:00:00	0	0.240304458
2016-01-01T13:15:00	0	0.238854657
2016-01-01T13:30:00	0	0.237042407
2016-01-01T13:45:00	0.2	0.235955056
2016-01-01T14:00:00	0	0.235230156
2016-01-01T14:15:00	0	0.233417905
2016-01-01T14:30:00	0	0.231968104
2016-01-01T14:45:00	0	0.230880754
2016-01-01T15:00:00	0	0.230155854
2016-01-01T15:15:00	0	0.227981153
2016-01-01T15:30:00	0	0.227256252
2016-01-01T15:45:00	0	0.225806452
2016-01-01T16:00:00	0	0.225081551
2016-01-01T16:15:00	0	0.2232693
2016-01-01T16:30:00	0	0.22290685
2016-01-01T16:45:00	0	0.22290685
2016-01-01T17:00:00	0	0.22145705
2016-01-01T17:15:00	0	0.220007249
2016-01-01T17:30:00	0	0.218919899
2016-01-01T17:45:00	0	0.217470098
2016-01-01T18:00:00	0	0.216020297
2016-01-01T18:15:00	0	0.216020297
2016-01-01T18:30:00	0	0.215295397
2016-01-01T18:45:00	0	0.214208046
2016-01-01T19:00:00	0	0.213483146
2016-01-01T19:15:00	0	0.212033345
2016-01-01T19:30:00	0	0.211670895
2016-01-01T19:45:00	0	0.211308445
2016-01-01T20:00:00	0	0.210583545
2016-01-01T20:15:00	0	0.209858644
2016-01-01T20:30:00	0	0.208408844
2016-01-01T20:45:00	0	0.207683943
2016-01-01T21:00:00	0	0.208046394
2016-01-01T21:15:00	0	0.206596593
2016-01-01T21:30:00	0	0.206234143
2016-01-01T21:45:00	0	0.204784342
2016-01-01T22:00:00	0	0.204421892
2016-01-01T22:15:00	0	0.204059442
2016-01-01T22:30:00	0	0.203696992
2016-01-01T22:45:00	0	0.202609641
2016-01-01T23:00:00	0	0.202609641
2016-01-01T23:15:00	0	0.202247191
2016-01-01T23:30:00	0	0.201884741
2016-01-01T23:45:00	0	0.201884741
2016-01-02T00:00:00	0	0.20079739
2016-01-02T00:15:00	0	0.20043494
2016-01-02T00:30:00	0	0.20043494
2016-01-02T00:45:00	0	0.20007249
2016-01-02T01:00:00	0.2	0.19971004
2016-01-02T01:15:00	0.2	0.19898514
2016-01-02T01:30:00	0	0.19971004
2016-01-02T01:45:00	0	0.19934759
2016-01-02T02:00:00	0.2	0.19898514
2016-01-02T02:15:00	0.2	0.19934759
2016-01-02T02:30:00	0.2	0.19898514
2016-01-02T02:45:00	0.2	0.19934759
2016-01-02T03:00:00	0.2	0.20043494
2016-01-02T03:15:00	0	0.20043494
2016-01-02T03:30:00	0.2	0.201159841
2016-01-02T03:45:00	0	0.201884741
2016-01-02T04:00:00	0	0.203696992
2016-01-02T04:15:00	0	0.206234143
2016-01-02T04:30:00	0	0.208046394
2016-01-02T04:45:00	0	0.210221095
2016-01-02T05:00:00	0	0.211670895
2016-01-02T05:15:00	0	0.213483146
2016-01-02T05:30:00	0	0.214932947
2016-01-02T05:45:00	0	0.217470098
2016-01-02T06:00:00	0	0.218557448
2016-01-02T06:15:00	0	0.220369699
2016-01-02T06:30:00	0	0.223994201
2016-01-02T06:45:00	0	0.226893802
2016-01-02T07:00:00	0	0.230518304
2016-01-02T07:15:00	0	0.236679957
2016-01-02T07:30:00	0	0.24429141
2016-01-02T07:45:00	0	0.254802465
2016-01-02T08:00:00	0	0.26640087
2016-01-02T08:15:00	0	0.278361725
2016-01-02T08:30:00	0	0.285610729
2016-01-02T08:45:00	0	0.290685031
2016-01-02T09:00:00	0	0.292859732
2016-01-02T09:15:00	0	0.294671983
2016-01-02T09:30:00	0	0.293222182
2016-01-02T09:45:00	0	0.292497282
2016-01-02T10:00:00	0	0.293222182
2016-01-02T10:15:00	0	0.292134831
2016-01-02T10:30:00	0	0.290685031
2016-01-02T10:45:00	0	0.291047481
2016-01-02T11:00:00	0	0.28778543
2016-01-02T11:15:00	0	0.287422979
2016-01-02T11:30:00	0	0.286335629
2016-01-02T11:45:00	0	0.284885828
2016-01-02T12:00:00	0	0.283073577
2016-01-02T12:15:00	0	0.281623777
2016-01-02T12:30:00	0.2	0.279449076
2016-01-02T12:45:00	0	0.278724175
2016-01-02T13:00:00	0	0.276549474
2016-01-02T13:15:00	0	0.274737224
2016-01-02T13:30:00	0	0.273287423
2016-01-02T13:45:00	0	0.272562523
2016-01-02T14:00:00	0	0.270387822
2016-01-02T14:15:00	0	0.268213121
2016-01-02T14:30:00	0.2	0.26712577
2016-01-02T14:45:00	0	0.26567597
2016-01-02T15:00:00	0.2	0.264226169
2016-01-02T15:15:00	0	0.262776368
2016-01-02T15:30:00	0	0.262051468
2016-01-02T15:45:00	0.2	0.260239217
2016-01-02T16:00:00	0	0.259514317
2016-01-02T16:15:00	0	0.257339616
2016-01-02T16:30:00	0	0.256614715
2016-01-02T16:45:00	0	0.255527365
2016-01-02T17:00:00	0	0.254440014
2016-01-02T17:15:00	0	0.253352664
2016-01-02T17:30:00	0	0.252265314
2016-01-02T17:45:00	0	0.251177963
2016-01-02T18:00:00	0	0.249728162
2016-01-02T18:15:00	0	0.249003262
2016-01-02T18:30:00	0.2	0.248278362
2016-01-02T18:45:00	0	0.247553461
2016-01-02T19:00:00	0	0.247191011
2016-01-02T19:15:00	0	0.246103661
2016-01-02T19:30:00	0	0.24537876
2016-01-02T19:45:00	0	0.246103661
2016-01-02T20:00:00	0	0.24465386
2016-01-02T20:15:00	0	0.24429141
2016-01-02T20:30:00	0	0.24501631
2016-01-02T20:45:00	0	0.245741211
2016-01-02T21:00:00	0.2	0.246103661
2016-01-02T21:15:00	0	0.24537876
2016-01-02T21:30:00	0	0.247191011
2016-01-02T21:45:00	0	0.246828561
2016-01-02T22:00:00	0	0.246828561
2016-01-02T22:15:00	0	0.247553461
2016-01-02T22:30:00	0	0.247553461
2016-01-02T22:45:00	0.2	0.247191011
2016-01-02T23:00:00	0.2	0.247191011
2016-01-02T23:15:00	0.4	0.247191011
2016-01-02T23:30:00	0	0.247915912
2016-01-02T23:45:00	0.4	0.247191011
2016-01-03T00:00:00	0.4	0.246828561
2016-01-03T00:15:00	0.2	0.246103661
2016-01-03T00:30:00	0	0.245741211
2016-01-03T00:45:00	0	0.245741211
2016-01-03T01:00:00	0	0.246466111
2016-01-03T01:15:00	0.2	0.245741211
2016-01-03T01:30:00	0	0.245741211
2016-01-03T01:45:00	0	0.246466111
2016-01-03T02:00:00	0	0.247915912
2016-01-03T02:15:00	0	0.249003262
2016-01-03T02:30:00	0	0.248640812
2016-01-03T02:45:00	0	0.250090613
2016-01-03T03:00:00	0	0.249365712
2016-01-03T03:15:00	0	0.250090613
2016-01-03T03:30:00	0	0.250815513
2016-01-03T03:45:00	0.2	0.250815513
2016-01-03T04:00:00	0.2	0.251902863
2016-01-03T04:15:00	0.2	0.252990214
2016-01-03T04:30:00	0.2	0.252627764
2016-01-03T04:45:00	0	0.253352664
2016-01-03T05:00:00	0	0.254077564
2016-01-03T05:15:00	0	0.254077564
2016-01-03T05:30:00	0	0.254802465
2016-01-03T05:45:00	0	0.254802465
2016-01-03T06:00:00	0.2	0.256252265
2016-01-03T06:15:00	0	0.256977166
2016-01-03T06:30:00	0	0.257702066
2016-01-03T06:45:00	0	0.256977166
2016-01-03T07:00:00	0	0.257702066
2016-01-03T07:15:00	0	0.258789416
2016-01-03T07:30:00	0	0.257702066
2016-01-03T07:45:00	0	0.258064516
2016-01-03T08:00:00	0	0.258789416
2016-01-03T08:15:00	0	0.259151867
2016-01-03T08:30:00	0	0.259514317
2016-01-03T08:45:00	0	0.259876767
2016-01-03T09:00:00	0.2	0.259514317
2016-01-03T09:15:00	0	0.259876767
2016-01-03T09:30:00	0.2	0.261326568
2016-01-03T09:45:00	0	0.260601667
2016-01-03T10:00:00	0	0.260964117
2016-01-03T10:15:00	0	0.262051468
2016-01-03T10:30:00	0	0.262776368
2016-01-03T10:45:00	0	0.262051468
2016-01-03T11:00:00	0	0.262413918
2016-01-03T11:15:00	0	0.263501269
2016-01-03T11:30:00	0	0.264226169
2016-01-03T11:45:00	0	0.264226169
2016-01-03T12:00:00	0	0.264226169
2016-01-03T12:15:00	0	0.26603842
2016-01-03T12:30:00	0	0.26567597
2016-01-03T12:45:00	0	0.26567597
2016-01-03T13:00:00	0	0.265313519
2016-01-03T13:15:00	0	0.264588619
2016-01-03T13:30:00	0	0.264226169
2016-01-03T13:45:00	0	0.263501269
2016-01-03T14:00:00	0	0.262413918
2016-01-03T14:15:00	0	0.262413918
2016-01-03T14:30:00	0	0.262413918
2016-01-03T14:45:00	0	0.260964117
2016-01-03T15:00:00	0	0.259514317
2016-01-03T15:15:00	0.2	0.258789416
2016-01-03T15:30:00	0	0.256614715
2016-01-03T15:45:00	0	0.257339616
2016-01-03T16:00:00	0.2	0.255527365
2016-01-03T16:15:00	0	0.254440014
2016-01-03T16:30:00	0	0.252990214
2016-01-03T16:45:00	0	0.251540413
2016-01-03T17:00:00	0.2	0.250815513
2016-01-03T17:15:00	0	0.250090613
2016-01-03T17:30:00	0	0.247553461
2016-01-03T17:45:00	0	0.247553461
2016-01-03T18:00:00	0.2	0.246103661
2016-01-03T18:15:00	0	0.24537876
2016-01-03T18:30:00	0	0.24429141
2016-01-03T18:45:00	0.2	0.24429141
2016-01-03T19:00:00	0	0.243204059
2016-01-03T19:15:00	0	0.24392896
2016-01-03T19:30:00	0.2	0.243204059
2016-01-03T19:45:00	0	0.24356651
2016-01-03T20:00:00	0.2	0.24501631
2016-01-03T20:15:00	0.2	0.246828561
2016-01-03T20:30:00	0.2	0.249365712
2016-01-03T20:45:00	0.2	0.253715114
2016-01-03T21:00:00	0.2	0.259876767
2016-01-03T21:15:00	0	0.268938021
2016-01-03T21:30:00	0.2	0.280898876
2016-01-03T21:45:00	0.2	0.291772381
2016-01-03T22:00:00	0	0.300108735
2016-01-03T22:15:00	0	0.308445089
2016-01-03T22:30:00	0	0.315694092
2016-01-03T22:45:00	0	0.323667996
2016-01-03T23:00:00	0	0.330554549
2016-01-03T23:15:00	0	0.337803552
2016-01-03T23:30:00	0	0.346139906
2016-01-03T23:45:00	0	0.353751359
2016-01-04T00:00:00	0	0.362450163
2016-01-04T00:15:00	0	0.365712215
2016-01-04T00:30:00	0	0.370061617
2016-01-04T00:45:00	0	0.369336716
2016-01-04T01:00:00	0	0.371511417
2016-01-04T01:15:00	0	0.369336716
2016-01-04T01:30:00	0	0.366437115
2016-01-04T01:45:00	0	0.363537514
2016-01-04T02:00:00	0	0.361362813
2016-01-04T02:15:00	0	0.35592606
2016-01-04T02:30:00	0	0.354113809
2016-01-04T02:45:00	0	0.349764407
2016-01-04T03:00:00	0	0.345777456
2016-01-04T03:15:00	0	0.342152954
2016-01-04T03:30:00	0	0.339253353
2016-01-04T03:45:00	0	0.334903951
2016-01-04T04:00:00	0	0.331641899
2016-01-04T04:15:00	0	0.328379848
2016-01-04T04:30:00	0	0.323305545
2016-01-04T04:45:00	0	0.321130845
2016-01-04T05:00:00	0	0.317868793
2016-01-04T05:15:00	0	0.313881841
2016-01-04T05:30:00	0	0.31061979
2016-01-04T05:45:00	0	0.307357738
2016-01-04T06:00:00	0	0.304820587
2016-01-04T06:15:00	0	0.301558536
2016-01-04T06:30:00	0	0.299746285
2016-01-04T06:45:00	0	0.297209134
2016-01-04T07:00:00	0	0.292859732
2016-01-04T07:15:00	0	0.291047481
2016-01-04T07:30:00	0	0.28887278
2016-01-04T07:45:00	0	0.286335629
2016-01-04T08:00:00	0	0.283436028
2016-01-04T08:15:00	0	0.281986227
2016-01-04T08:30:00	0	0.279449076
2016-01-04T08:45:00	0	0.276911925
2016-01-04T09:00:00	0	0.274737224
2016-01-04T09:15:00	0	0.272562523
2016-01-04T09:30:00	0	0.271112722
2016-01-04T09:45:00	0	0.268575571
2016-01-04T10:00:00	0	0.26712577
2016-01-04T10:15:00	0	0.265313519
2016-01-04T10:30:00	0	0.263138818
2016-01-04T10:45:00	0	0.260239217
2016-01-04T11:00:00	0	0.258789416
2016-01-04T11:15:00	0	0.257339616
2016-01-04T11:30:00	0	0.256252265
2016-01-04T11:45:00	0	0.254077564
2016-01-04T12:00:00	0	0.252265314
2016-01-04T12:15:00	0	0.251902863
2016-01-04T12:30:00	0	0.250090613
2016-01-04T12:45:00	0	0.248640812
2016-01-04T13:00:00	0	0.247191011
2016-01-04T13:15:00	0	0.246103661
2016-01-04T13:30:00	0	0.24429141
2016-01-04T13:45:00	0	0.242841609
2016-01-04T14:00:00	0	0.241391809
2016-01-04T14:15:00	0	0.239942008
2016-01-04T14:30:00	0	0.239217108
2016-01-04T14:45:00	0.2	0.238129757
2016-01-04T15:00:00	0	0.237042407
2016-01-04T15:15:00	0	0.235230156
2016-01-04T15:30:00	0	0.234505256
2016-01-04T15:45:00	0.2	0.233055455
2016-01-04T16:00:00	0	0.232330555
2016-01-04T16:15:00	0	0.230880754
2016-01-04T16:30:00	0	0.230155854
2016-01-04T16:45:00	0	0.228706053
2016-01-04T17:00:00	0	0.228343603
2016-01-04T17:15:00	0	0.227256252
2016-01-04T17:30:00	0	0.226168902
2016-01-04T17:45:00	0	0.226168902
2016-01-04T18:00:00	0	0.224719101
2016-01-04T18:15:00	0	0.223994201
2016-01-04T18:30:00	0	0.22290685
2016-01-04T18:45:00	0	0.22218195
2016-01-04T19:00:00	0	0.220732149
2016-01-04T19:15:00	0.8	0.220732149
2016-01-04T19:30:00	0.2	0.220732149
2016-01-04T19:45:00	0	0.219644799
2016-01-04T20:00:00	0	0.218557448
2016-01-04T20:15:00	0.2	0.218194998
2016-01-04T20:30:00	0	0.217470098
2016-01-04T20:45:00	0	0.217832548
2016-01-04T21:00:00	0.6	0.217470098
2016-01-04T21:15:00	0.2	0.217832548
2016-01-04T21:30:00	0	0.217470098
2016-01-04T21:45:00	0	0.217832548
2016-01-04T22:00:00	0.2	0.217470098
2016-01-04T22:15:00	0	0.218557448
2016-01-04T22:30:00	0	0.218919899
2016-01-04T22:45:00	0	0.220007249
2016-01-04T23:00:00	0.2	0.220732149
2016-01-04T23:15:00	0.2	0.220732149
2016-01-04T23:30:00	0	0.22145705
2016-01-04T23:45:00	0	0.22145705
2016-01-05T00:00:00	0	0.22290685
2016-01-05T00:15:00	0.2	0.223631751
2016-01-05T00:30:00	0.2	0.226168902
2016-01-05T00:45:00	0.4	0.228343603
2016-01-05T01:00:00	0	0.230518304
2016-01-05T01:15:00	0	0.231605654
2016-01-05T01:30:00	0.2	0.232693005
2016-01-05T01:45:00	0.2	0.235230156
2016-01-05T02:00:00	0.2	0.237404857
2016-01-05T02:15:00	0	0.240304458
2016-01-05T02:30:00	0	0.246828561
2016-01-05T02:45:00	0	0.254440014
2016-01-05T03:00:00	0	0.262051468
2016-01-05T03:15:00	0.2	0.269662921
2016-01-05T03:30:00	0.2	0.275099674
2016-01-05T03:45:00	0	0.277636825
2016-01-05T04:00:00	0.2	0.280898876
2016-01-05T04:15:00	0	0.281986227
2016-01-05T04:30:00	0.2	0.283073577
2016-01-05T04:45:00	0.2	0.283073577
2016-01-05T05:00:00	0	0.284885828
2016-01-05T05:15:00	0.2	0.284160928
2016-01-05T05:30:00	0.2	0.285610729
2016-01-05T05:45:00	0.4	0.284523378
2016-01-05T06:00:00	0.4	0.284885828
2016-01-05T06:15:00	0.4	0.285610729
2016-01-05T06:30:00	0.2	0.286698079
2016-01-05T06:45:00	0.2	0.287060529
2016-01-05T07:00:00	0.4	0.28778543
2016-01-05T07:15:00	0.2	0.28923523
2016-01-05T07:30:00	0.6	0.290322581
2016-01-05T07:45:00	0.4	0.293222182
2016-01-05T08:00:00	0.2	0.295396883
2016-01-05T08:15:00	0.6	0.298658934
2016-01-05T08:30:00	0.4	0.301920986
2016-01-05T08:45:00	1.6	0.308445089
2016-01-05T09:00:00	2.2	0.313881841
2016-01-05T09:15:00	1.8	0.322943095
2016-01-05T09:30:00	1.2	0.334541501
2016-01-05T09:45:00	0.8	0.352664009
2016-01-05T10:00:00	1.2	0.372598768
2016-01-05T10:15:00	1.8	0.391446176
2016-01-05T10:30:00	0.6	0.412105835
2016-01-05T10:45:00	0.2	0.430590794
2016-01-05T11:00:00	0	0.442914099
2016-01-05T11:15:00	0	0.455237405
2016-01-05T11:30:00	0	0.469010511
2016-01-05T11:45:00	0	0.486770569
2016-01-05T12:00:00	0	0.495469373
2016-01-05T12:15:00	0	0.508517579
2016-01-05T12:30:00	0	0.522653135
2016-01-05T12:45:00	0	0.525190286
2016-01-05T13:00:00	0.2	0.526640087
2016-01-05T13:15:00	0	0.519391084
2016-01-05T13:30:00	0.2	0.516853933
2016-01-05T13:45:00	0.2	0.51141718
2016-01-05T14:00:00	0	0.505255527
2016-01-05T14:15:00	0.4	0.499456325
2016-01-05T14:30:00	0.4	0.491482421
2016-01-05T14:45:00	0	0.486770569
2016-01-05T15:00:00	0	0.476259514
2016-01-05T15:15:00	0	0.472997463
2016-01-05T15:30:00	0.2	0.46611091
2016-01-05T15:45:00	0	0.459586807
2016-01-05T16:00:00	0	0.454874955
2016-01-05T16:15:00	0.2	0.450163103
2016-01-05T16:30:00	0	0.44400145
2016-01-05T16:45:00	0	0.438564697
2016-01-05T17:00:00	0	0.434577746
2016-01-05T17:15:00	0	0.427328742
2016-01-05T17:30:00	0.4	0.424066691
2016-01-05T17:45:00	0	0.42225444
2016-01-05T18:00:00	0.2	0.418267488
2016-01-05T18:15:00	0.6	0.413918086
2016-01-05T18:30:00	0	0.409206234
2016-01-05T18:45:00	0	0.411018485
2016-01-05T19:00:00	0.2	0.407756433
2016-01-05T19:15:00	0	0.403769482
2016-01-05T19:30:00	0.2	0.402319681
2016-01-05T19:45:00	0	0.401594781
2016-01-05T20:00:00	0	0.396882929
2016-01-05T20:15:00	0	0.394708228
2016-01-05T20:30:00	0.2	0.393983327
2016-01-05T20:45:00	0	0.393983327
2016-01-05T21:00:00	0	0.388909025
2016-01-05T21:15:00	0	0.386009424
2016-01-05T21:30:00	0	0.383834723
2016-01-05T21:45:00	0	0.381297572
2016-01-05T22:00:00	0	0.379122871
2016-01-05T22:15:00	0	0.37731062
2016-01-05T22:30:00	0	0.374048568
2016-01-05T22:45:00	0	0.372961218
2016-01-05T23:00:00	0	0.368974266
2016-01-05T23:15:00	0	0.367162015
2016-01-05T23:30:00	0.2	0.367162015
2016-01-05T23:45:00	0	0.362812613
2016-01-06T00:00:00	0.4	0.359188112
2016-01-06T00:15:00	0.2	0.358825661
2016-01-06T00:30:00	0.2	0.357738311
2016-01-06T00:45:00	0	0.353751359
2016-01-06T01:00:00	0	0.352301559
2016-01-06T01:15:00	0	0.350126858
2016-01-06T01:30:00	0	0.349401957
2016-01-06T01:45:00	0.2	0.347227256
2016-01-06T02:00:00	0	0.345052555
2016-01-06T02:15:00	0	0.342152954
2016-01-06T02:30:00	0	0.339978253
2016-01-06T02:45:00	0.2	0.338890903
2016-01-06T03:00:00	0	0.335991301
2016-01-06T03:15:00	0.2	0.334903951
2016-01-06T03:30:00	0	0.33345415
2016-01-06T03:45:00	0	0.331641899
2016-01-06T04:00:00	0	0.329467198
2016-01-06T04:15:00	0.2	0.327292497
2016-01-06T04:30:00	0	0.325842697
2016-01-06T04:45:00	0	0.325842697
2016-01-06T05:00:00	0	0.324392896
2016-01-06T05:15:00	0	0.321855745
2016-01-06T05:30:00	0	0.320405944
2016-01-06T05:45:00	0	0.318956144
2016-01-06T06:00:00	0	0.318231243
2016-01-06T06:15:00	0	0.317506343
2016-01-06T06:30:00	0	0.313881841
2016-01-06T06:45:00	0	0.316056542
2016-01-06T07:00:00	0	0.314606742
2016-01-06T07:15:00	0	0.313156941
2016-01-06T07:30:00	0	0.31206959
2016-01-06T07:45:00	0	0.31025734
2016-01-06T08:00:00	0	0.309894889
2016-01-06T08:15:00	0	0.308445089
2016-01-06T08:30:00	0	0.307357738
2016-01-06T08:45:00	0	0.305907938
2016-01-06T09:00:00	0	0.305907938
2016-01-06T09:15:00	0	0.304458137
2016-01-06T09:30:00	0	0.303008336
2016-01-06T09:45:00	0	0.302283436
2016-01-06T10:00:00	0	0.301196086
2016-01-06T10:15:00	0.2	0.299746285
2016-01-06T10:30:00	0	0.298658934
2016-01-06T10:45:00	0	0.297571584
2016-01-06T11:00:00	0	0.297209134
2016-01-06T11:15:00	0	0.295034433
2016-01-06T11:30:00	0	0.293947082
2016-01-06T11:45:00	0	0.293584632
2016-01-06T12:00:00	0	0.291409931
2016-01-06T12:15:00	0	0.28996013
2016-01-06T12:30:00	0	0.28923523
2016-01-06T12:45:00	0	0.28814788
2016-01-06T13:00:00	0	0.287060529
2016-01-06T13:15:00	0	0.285973179
2016-01-06T13:30:00	0	0.283798478
2016-01-06T13:45:00	0	0.283798478
2016-01-06T14:00:00	0	0.282711127
2016-01-06T14:15:00	0	0.281261327
2016-01-06T14:30:00	0	0.279811526
2016-01-06T14:45:00	0	0.279086626
2016-01-06T15:00:00	0	0.277636825
2016-01-06T15:15:00	0	0.275824574
2016-01-06T15:30:00	0	0.276911925
2016-01-06T15:45:00	0	0.274012323
2016-01-06T16:00:00	0	0.273287423
2016-01-06T16:15:00	0	0.272562523
2016-01-06T16:30:00	0	0.271112722
2016-01-06T16:45:00	0	0.270025372
2016-01-06T17:00:00	0	0.268213121
2016-01-06T17:15:00	0	0.268213121
2016-01-06T17:30:00	0	0.26748822
2016-01-06T17:45:00	0	0.265313519
2016-01-06T18:00:00	0	0.264588619
2016-01-06T18:15:00	0	0.264588619
2016-01-06T18:30:00	0	0.262776368
2016-01-06T18:45:00	0	0.262051468
2016-01-06T19:00:00	0	0.260964117
2016-01-06T19:15:00	0	0.259514317
2016-01-06T19:30:00	0	0.258789416
2016-01-06T19:45:00	0	0.258789416
2016-01-06T20:00:00	0	0.256614715
2016-01-06T20:15:00	0	0.255527365
2016-01-06T20:30:00	0	0.255527365
2016-01-06T20:45:00	0	0.254440014
2016-01-06T21:00:00	0	0.252990214
2016-01-06T21:15:00	0	0.251902863
2016-01-06T21:30:00	0	0.251540413
2016-01-06T21:45:00	0	0.250090613
2016-01-06T22:00:00	0	0.249365712
2016-01-06T22:15:00	0	0.247915912
2016-01-06T22:30:00	0	0.246828561
2016-01-06T22:45:00	0.2	0.247191011
2016-01-06T23:00:00	0	0.245741211
2016-01-06T23:15:00	0	0.24465386
2016-01-06T23:30:00	0	0.24392896
2016-01-06T23:45:00	0	0.24356651
2016-01-07T00:00:00	0	0.243204059
2016-01-07T00:15:00	0	0.241754259
2016-01-07T00:30:00	0	0.241391809
2016-01-07T00:45:00	0	0.240666908
2016-01-07T01:00:00	0	0.239942008
2016-01-07T01:15:00	0	0.239942008
2016-01-07T01:30:00	0	0.239217108
2016-01-07T01:45:00	0	0.238854657
2016-01-07T02:00:00	0	0.238129757
2016-01-07T02:15:00	0	0.238129757
2016-01-07T02:30:00	0	0.237042407
2016-01-07T02:45:00	0	0.235955056
2016-01-07T03:00:00	0	0.235592606
2016-01-07T03:15:00	0	0.235230156
2016-01-07T03:30:00	0	0.235230156
2016-01-07T03:45:00	0	0.233780355
2016-01-07T04:00:00	0.2	0.233417905
2016-01-07T04:15:00	0	0.233055455
2016-01-07T04:30:00	0.4	0.232330555
2016-01-07T04:45:00	0.6	0.232330555
2016-01-07T05:00:00	0.4	0.231968104
2016-01-07T05:15:00	0.2	0.231968104
2016-01-07T05:30:00	0.2	0.230518304
2016-01-07T05:45:00	0	0.230155854
2016-01-07T06:00:00	0	0.230518304
2016-01-07T06:15:00	0	0.230155854
2016-01-07T06:30:00	0	0.230880754
2016-01-07T06:45:00	0	0.231605654
2016-01-07T07:00:00	0	0.232693005
2016-01-07T07:15:00	0	0.234867706
2016-01-07T07:30:00	0	0.235955056
2016-01-07T07:45:00	0	0.238854657
2016-01-07T08:00:00	0	0.241754259
2016-01-07T08:15:00	0	0.24465386
2016-01-07T08:30:00	0	0.249003262
2016-01-07T08:45:00	0	0.252627764
2016-01-07T09:00:00	0	0.255889815
2016-01-07T09:15:00	0	0.259876767
2016-01-07T09:30:00	0	0.264588619
2016-01-07T09:45:00	0	0.277636825
2016-01-07T10:00:00	0	0.303370787
2016-01-07T10:15:00	0	0.317506343
2016-01-07T10:30:00	0	0.323305545
2016-01-07T10:45:00	0	0.329104748
2016-01-07T11:00:00	0	0.331641899
2016-01-07T11:15:00	0	0.33272925
2016-01-07T11:30:00	0	0.336716202
2016-01-07T11:45:00	0	0.335991301
2016-01-07T12:00:00	0	0.337803552
2016-01-07T12:15:00	0	0.339253353
2016-01-07T12:30:00	0	0.339615803
2016-01-07T12:45:00	0	0.338528452
2016-01-07T13:00:00	0.2	0.338166002
2016-01-07T13:15:00	0.2	0.335628851
2016-01-07T13:30:00	0.2	0.337803552
2016-01-07T13:45:00	0.4	0.3338166
2016-01-07T14:00:00	0.6	0.33272925
2016-01-07T14:15:00	0.4	0.33272925
2016-01-07T14:30:00	0	0.332004349
2016-01-07T14:45:00	0	0.330916999
2016-01-07T15:00:00	0	0.330192099
2016-01-07T15:15:00	0	0.331279449
2016-01-07T15:30:00	0	0.3330917
2016-01-07T15:45:00	0	0.334903951
2016-01-07T16:00:00	0	0.338166002
2016-01-07T16:15:00	0	0.341065603
2016-01-07T16:30:00	0	0.344327655
2016-01-07T16:45:00	0	0.345052555
2016-01-07T17:00:00	0	0.345777456
2016-01-07T17:15:00	0	0.346139906
2016-01-07T17:30:00	0	0.346139906
2016-01-07T17:45:00	0	0.345052555
2016-01-07T18:00:00	0	0.345777456
2016-01-07T18:15:00	0	0.344327655
2016-01-07T18:30:00	0	0.343240304
2016-01-07T18:45:00	0	0.341790504
2016-01-07T19:00:00	0	0.339615803
2016-01-07T19:15:00	0	0.337441102
2016-01-07T19:30:00	0	0.3338166
2016-01-07T19:45:00	0	0.3330917
2016-01-07T20:00:00	0	0.331279449
2016-01-07T20:15:00	0	0.328017398
2016-01-07T20:30:00	0	0.326205147
2016-01-07T20:45:00	0	0.324755346
2016-01-07T21:00:00	0	0.320768394
2016-01-07T21:15:00	0	0.319681044
2016-01-07T21:30:00	0	0.315694092
2016-01-07T21:45:00	0	0.313156941
2016-01-07T22:00:00	0	0.31134469
2016-01-07T22:15:00	0	0.308445089
2016-01-07T22:30:00	0	0.305183037
2016-01-07T22:45:00	0	0.303008336
2016-01-07T23:00:00	0	0.300108735
2016-01-07T23:15:00	0	0.297934034
2016-01-07T23:30:00	0	0.295759333
2016-01-07T23:45:00	0	0.294671983
2016-01-08T00:00:00	0	0.291772381
2016-01-08T00:15:00	0	0.28923523
2016-01-08T00:30:00	0	0.287060529
2016-01-08T00:45:00	0	0.285248278
2016-01-08T01:00:00	0	0.281986227
2016-01-08T01:15:00	0	0.280536426
2016-01-08T01:30:00	0	0.279086626
2016-01-08T01:45:00	0	0.276549474
2016-01-08T02:00:00	0	0.275462124
2016-01-08T02:15:00	0	0.273649873
2016-01-08T02:30:00	0	0.271112722
2016-01-08T02:45:00	0	0.269300471
2016-01-08T03:00:00	0	0.26748822
2016-01-08T03:15:00	0	0.26640087
2016-01-08T03:30:00	0	0.263863719
2016-01-08T03:45:00	0	0.263138818
2016-01-08T04:00:00	0	0.260964117
2016-01-08T04:15:00	0	0.258789416
2016-01-08T04:30:00	0	0.257702066
2016-01-08T04:45:00	0	0.256252265
2016-01-08T05:00:00	0	0.253352664
2016-01-08T05:15:00	0	0.252265314
2016-01-08T05:30:00	0	0.251540413
2016-01-08T05:45:00	0	0.250090613
2016-01-08T06:00:00	0	0.249003262
2016-01-08T06:15:00	0	0.246828561
2016-01-08T06:30:00	0	0.245741211
2016-01-08T06:45:00	0	0.24465386
2016-01-08T07:00:00	0	0.242841609
2016-01-08T07:15:00	0	0.241391809
2016-01-08T07:30:00	0	0.240304458
2016-01-08T07:45:00	0	0.239217108
2016-01-08T08:00:00	0	0.238129757
2016-01-08T08:15:00	0	0.236679957
2016-01-08T08:30:00	0	0.235955056
2016-01-08T08:45:00	0	0.234142805
2016-01-08T09:00:00	0	0.233780355
2016-01-08T09:15:00	0	0.232330555
2016-01-08T09:30:00	0	0.230518304
2016-01-08T09:45:00	0	0.229793403
2016-01-08T10:00:00	0	0.228706053
2016-01-08T10:15:00	0	0.228343603
2016-01-08T10:30:00	0	0.227256252
2016-01-08T10:45:00	0	0.226168902
2016-01-08T11:00:00	0	0.225081551
2016-01-08T11:15:00	0	0.224719101
2016-01-08T11:30:00	0	0.2232693
2016-01-08T11:45:00	0	0.2225444
2016-01-08T12:00:00	0	0.2225444
2016-01-08T12:15:00	0	0.22145705
2016-01-08T12:30:00	2.4	0.221094599
2016-01-08T12:45:00	0	0.220369699
2016-01-08T13:00:00	0.2	0.220007249
2016-01-08T13:15:00	0	0.218919899
2016-01-08T13:30:00	0.2	0.220007249
2016-01-08T13:45:00	0.2	0.218194998
2016-01-08T14:00:00	0	0.219644799
2016-01-08T14:15:00	0.4	0.218919899
2016-01-08T14:30:00	0.2	0.219644799
2016-01-08T14:45:00	0	0.219644799
2016-01-08T15:00:00	0	0.219282349
2016-01-08T15:15:00	0	0.219644799
2016-01-08T15:30:00	0.2	0.219644799
2016-01-08T15:45:00	0	0.220007249
2016-01-08T16:00:00	0	0.220732149
2016-01-08T16:15:00	0.4	0.221094599
2016-01-08T16:30:00	0.6	0.2218195
2016-01-08T16:45:00	0.4	0.22218195
2016-01-08T17:00:00	0.6	0.22290685
2016-01-08T17:15:00	0.2	0.223994201
2016-01-08T17:30:00	0.2	0.224356651
2016-01-08T17:45:00	0	0.225806452
2016-01-08T18:00:00	0	0.226531352
2016-01-08T18:15:00	0	0.226531352
2016-01-08T18:30:00	0	0.229068503
2016-01-08T18:45:00	0	0.230155854
2016-01-08T19:00:00	0	0.231968104
2016-01-08T19:15:00	0	0.233055455
2016-01-08T19:30:00	0.2	0.233055455
2016-01-08T19:45:00	0	0.234142805
2016-01-08T20:00:00	0	0.234867706
2016-01-08T20:15:00	0	0.235230156
2016-01-08T20:30:00	0	0.235955056
2016-01-08T20:45:00	0	0.235592606
2016-01-08T21:00:00	0	0.235592606
2016-01-08T21:15:00	0	0.235955056
2016-01-08T21:30:00	0	0.236679957
2016-01-08T21:45:00	0	0.237042407
2016-01-08T22:00:00	0	0.236679957
2016-01-08T22:15:00	0	0.235955056
2016-01-08T22:30:00	0	0.235955056
2016-01-08T22:45:00	0	0.236317506
2016-01-08T23:00:00	0	0.236317506
2016-01-08T23:15:00	0	0.236679957
2016-01-08T23:30:00	0	0.236679957
2016-01-08T23:45:00	0	0.237767307
2016-01-09T00:00:00	0	0.236317506
2016-01-09T00:15:00	0	0.237404857
2016-01-09T00:30:00	0	0.237042407
2016-01-09T00:45:00	0	0.237042407
2016-01-09T01:00:00	0	0.236679957
2016-01-09T01:15:00	0	0.235955056
2016-01-09T01:30:00	0	0.235592606
2016-01-09T01:45:00	0	0.235592606
2016-01-09T02:00:00	0	0.234505256
2016-01-09T02:15:00	0	0.233780355
2016-01-09T02:30:00	0	0.233417905
2016-01-09T02:45:00	0	0.232330555
2016-01-09T03:00:00	0	0.232330555
2016-01-09T03:15:00	0	0.231605654
2016-01-09T03:30:00	0	0.230880754
2016-01-09T03:45:00	0	0.230880754
2016-01-09T04:00:00	0	0.229430953
2016-01-09T04:15:00	0	0.229068503
2016-01-09T04:30:00	0	0.227618702
2016-01-09T04:45:00	0.2	0.227618702
2016-01-09T05:00:00	0.2	0.226531352
2016-01-09T05:15:00	0.2	0.226168902
2016-01-09T05:30:00	0.2	0.225806452
2016-01-09T05:45:00	0	0.224356651
2016-01-09T06:00:00	0.2	0.223994201
2016-01-09T06:15:00	0	0.2232693
2016-01-09T06:30:00	0	0.2232693
2016-01-09T06:45:00	0	0.22218195
2016-01-09T07:00:00	0	0.22145705
2016-01-09T07:15:00	0	0.221094599
2016-01-09T07:30:00	0	0.22145705
2016-01-09T07:45:00	0	0.220007249
2016-01-09T08:00:00	0	0.220007249
2016-01-09T08:15:00	0	0.219644799
2016-01-09T08:30:00	0	0.219282349
2016-01-09T08:45:00	0	0.218557448
2016-01-09T09:00:00	0	0.218557448
2016-01-09T09:15:00	0	0.218557448
2016-01-09T09:30:00	0	0.218194998
2016-01-09T09:45:00	0	0.217470098
2016-01-09T10:00:00	0	0.217107648
2016-01-09T10:15:00	0	0.216020297
2016-01-09T10:30:00	0	0.215657847
2016-01-09T10:45:00	0	0.216020297
2016-01-09T11:00:00	0	0.215657847
2016-01-09T11:15:00	0.2	0.215657847
2016-01-09T11:30:00	0.8	0.215295397
2016-01-09T11:45:00	1.2	0.216020297
2016-01-09T12:00:00	0.4	0.215657847
2016-01-09T12:15:00	0	0.215657847
2016-01-09T12:30:00	0.4	0.216382747
2016-01-09T12:45:00	0	0.216745198
2016-01-09T13:00:00	0	0.217832548
2016-01-09T13:15:00	0	0.219282349
2016-01-09T13:30:00	0	0.22218195
2016-01-09T13:45:00	0	0.225444001
2016-01-09T14:00:00	0	0.230155854
2016-01-09T14:15:00	0	0.233780355
2016-01-09T14:30:00	0	0.236679957
2016-01-09T14:45:00	0	0.239579558
2016-01-09T15:00:00	0	0.242116709
2016-01-09T15:15:00	0	0.245741211
2016-01-09T15:30:00	0	0.246466111
2016-01-09T15:45:00	0	0.249003262
2016-01-09T16:00:00	0	0.250090613
2016-01-09T16:15:00	0	0.250815513
2016-01-09T16:30:00	0	0.252265314
2016-01-09T16:45:00	0	0.252627764
2016-01-09T17:00:00	0	0.253352664
2016-01-09T17:15:00	0	0.253715114
2016-01-09T17:30:00	0	0.254440014
2016-01-09T17:45:00	0	0.256977166
2016-01-09T18:00:00	0	0.259151867
2016-01-09T18:15:00	0	0.261326568
2016-01-09T18:30:00	0	0.263501269
2016-01-09T18:45:00	0.2	0.264588619
2016-01-09T19:00:00	0	0.26603842
2016-01-09T19:15:00	0	0.26603842
2016-01-09T19:30:00	0.4	0.26676332
2016-01-09T19:45:00	0.8	0.26748822
2016-01-09T20:00:00	0.6	0.268213121
2016-01-09T20:15:00	0.2	0.268575571
2016-01-09T20:30:00	0.6	0.268938021
2016-01-09T20:45:00	0.2	0.270025372
2016-01-09T21:00:00	0.2	0.270387822
2016-01-09T21:15:00	0	0.270750272
2016-01-09T21:30:00	0.2	0.272200072
2016-01-09T21:45:00	0	0.274012323
2016-01-09T22:00:00	0.2	0.276549474
2016-01-09T22:15:00	0.2	0.278724175
2016-01-09T22:30:00	0.2	0.281261327
2016-01-09T22:45:00	0.2	0.284523378
2016-01-09T23:00:00	0	0.286335629
2016-01-09T23:15:00	0.2	0.28887278
2016-01-09T23:30:00	0	0.290685031
2016-01-09T23:45:00	0	0.295034433
2016-01-10T00:00:00	0	0.299021385
2016-01-10T00:15:00	0	0.305907938
2016-01-10T00:30:00	0	0.31134469
2016-01-10T00:45:00	0	0.325480246
2016-01-10T01:00:00	0	0.342877854
2016-01-10T01:15:00	0	0.35665096
2016-01-10T01:30:00	0	0.370061617
2016-01-10T01:45:00	0	0.380210221
2016-01-10T02:00:00	0	0.397245379
2016-01-10T02:15:00	0	0.412105835
2016-01-10T02:30:00	0	0.419354839
2016-01-10T02:45:00	0	0.42297934
2016-01-10T03:00:00	0	0.424429141
2016-01-10T03:15:00	0	0.42152954
2016-01-10T03:30:00	0	0.417180138
2016-01-10T03:45:00	0	0.411380935
2016-01-10T04:00:00	0	0.409206234
2016-01-10T04:15:00	0	0.401594781
2016-01-10T04:30:00	0	0.401232331
2016-01-10T04:45:00	0	0.395070678
2016-01-10T05:00:00	0	0.390721276
2016-01-10T05:15:00	0	0.387096774
2016-01-10T05:30:00	0	0.380572671
2016-01-10T05:45:00	0	0.37767307
2016-01-10T06:00:00	0	0.372236318
2016-01-10T06:15:00	0	0.368611816
2016-01-10T06:30:00	0.2	0.366074665
2016-01-10T06:45:00	0	0.362087713
2016-01-10T07:00:00	0.2	0.357013411
2016-01-10T07:15:00	0.2	0.35483871
2016-01-10T07:30:00	0.2	0.350489308
2016-01-10T07:45:00	0.2	0.348314607
2016-01-10T08:00:00	0.6	0.344327655
2016-01-10T08:15:00	0.4	0.339615803
2016-01-10T08:30:00	0.6	0.335991301
2016-01-10T08:45:00	0.6	0.335991301
2016-01-10T09:00:00	0.8	0.3330917
2016-01-10T09:15:00	0.4	0.3323668
2016-01-10T09:30:00	0.4	0.332004349
2016-01-10T09:45:00	0.2	0.330192099
2016-01-10T10:00:00	0	0.335266401
2016-01-10T10:15:00	0	0.338528452
2016-01-10T10:30:00	0	0.344327655
2016-01-10T10:45:00	0	0.350489308
2016-01-10T11:00:00	0	0.35520116
2016-01-10T11:15:00	0	0.364262414
2016-01-10T11:30:00	0	0.367886916
2016-01-10T11:45:00	0	0.371148967
2016-01-10T12:00:00	0	0.369336716
2016-01-10T12:15:00	0	0.370786517
2016-01-10T12:30:00	0	0.370424067
2016-01-10T12:45:00	0	0.369336716
2016-01-10T13:00:00	0	0.368249366
2016-01-10T13:15:00	0	0.368249366
2016-01-10T13:30:00	0	0.368611816
2016-01-10T13:45:00	0	0.369699166
2016-01-10T14:00:00	0	0.371148967
2016-01-10T14:15:00	0	0.374048568
2016-01-10T14:30:00	0	0.370786517
2016-01-10T14:45:00	0	0.370061617
2016-01-10T15:00:00	0	0.371511417
2016-01-10T15:15:00	0	0.368974266
2016-01-10T15:30:00	0	0.368974266
2016-01-10T15:45:00	0	0.365712215
2016-01-10T16:00:00	0	0.366074665
2016-01-10T16:15:00	0	0.364987314
2016-01-10T16:30:00	0	0.361725263
2016-01-10T16:45:00	0	0.362087713
2016-01-10T17:00:00	0	0.361000362
2016-01-10T17:15:00	0	0.359188112
2016-01-10T17:30:00	0	0.35556361
2016-01-10T17:45:00	0	0.354113809
2016-01-10T18:00:00	0	0.352664009
2016-01-10T18:15:00	0	0.350851758
2016-01-10T18:30:00	0	0.348677057
2016-01-10T18:45:00	0	0.345052555
2016-01-10T19:00:00	0	0.342152954
2016-01-10T19:15:00	0	0.340340703
2016-01-10T19:30:00	0	0.338166002
2016-01-10T19:45:00	0	0.335266401
2016-01-10T20:00:00	0	0.3338166
2016-01-10T20:15:00	0	0.328379848
2016-01-10T20:30:00	0	0.325480246
2016-01-10T20:45:00	0	0.325117796
2016-01-10T21:00:00	0	0.322218195
2016-01-10T21:15:00	0	0.320043494
2016-01-10T21:30:00	0	0.315331642
2016-01-10T21:45:00	0	0.313519391
2016-01-10T22:00:00	0	0.309894889
2016-01-10T22:15:00	0	0.308807539
2016-01-10T22:30:00	0	0.304820587
2016-01-10T22:45:00	0	0.302283436
2016-01-10T23:00:00	0	0.299383835
2016-01-10T23:15:00	0	0.297571584
2016-01-10T23:30:00	0	0.295759333
2016-01-10T23:45:00	0	0.292134831
2016-01-11T00:00:00	0	0.28959768
2016-01-11T00:15:00	0	0.28959768
2016-01-11T00:30:00	0	0.286335629
2016-01-11T00:45:00	0	0.284885828
2016-01-11T01:00:00	0	0.283073577
2016-01-11T01:15:00	0	0.279811526
2016-01-11T01:30:00	0	0.279086626
2016-01-11T01:45:00	0	0.276549474
2016-01-11T02:00:00	0	0.274737224
2016-01-11T02:15:00	0	0.272562523
2016-01-11T02:30:00	0	0.270750272
2016-01-11T02:45:00	0	0.269300471
2016-01-11T03:00:00	0	0.26712577
2016-01-11T03:15:00	0	0.26567597
2016-01-11T03:30:00	0	0.265313519
2016-01-11T03:45:00	0	0.263863719
2016-01-11T04:00:00	0	0.261689018
2016-01-11T04:15:00	0	0.259151867
2016-01-11T04:30:00	0	0.258789416
2016-01-11T04:45:00	0	0.258064516
2016-01-11T05:00:00	0	0.255889815
2016-01-11T05:15:00	0	0.253352664
2016-01-11T05:30:00	0	0.253352664
2016-01-11T05:45:00	0	0.251540413
2016-01-11T06:00:00	0	0.250453063
2016-01-11T06:15:00	0	0.249003262
2016-01-11T06:30:00	0	0.248640812
2016-01-11T06:45:00	0	0.247191011
2016-01-11T07:00:00	0	0.24465386
2016-01-11T07:15:00	0	0.24501631
2016-01-11T07:30:00	0	0.243204059
2016-01-11T07:45:00	0	0.241754259
2016-01-11T08:00:00	0	0.241029358
2016-01-11T08:15:00	0	0.238854657
2016-01-11T08:30:00	0	0.238854657
2016-01-11T08:45:00	0	0.237404857
2016-01-11T09:00:00	0	0.236317506
2016-01-11T09:15:00	0	0.234867706
2016-01-11T09:30:00	0	0.234142805
2016-01-11T09:45:00	0	0.233417905
2016-01-11T10:00:00	0	0.232330555
2016-01-11T10:15:00	0	0.231243204
2016-01-11T10:30:00	0	0.230518304
2016-01-11T10:45:00	0	0.229068503
2016-01-11T11:00:00	0	0.227981153
2016-01-11T11:15:00	0	0.226893802
2016-01-11T11:30:00	0	0.226531352
2016-01-11T11:45:00	0	0.225806452
2016-01-11T12:00:00	0	0.224719101
2016-01-11T12:15:00	0	0.223994201
2016-01-11T12:30:00	0	0.22290685
2016-01-11T12:45:00	0	0.2218195
2016-01-11T13:00:00	0	0.221094599
2016-01-11T13:15:00	0	0.220369699
2016-01-11T13:30:00	0	0.219282349
2016-01-11T13:45:00	0	0.218557448
2016-01-11T14:00:00	0	0.217832548
2016-01-11T14:15:00	0	0.216745198
2016-01-11T14:30:00	0	0.215657847
2016-01-11T14:45:00	0	0.215657847
2016-01-11T15:00:00	0	0.214570497
2016-01-11T15:15:00	0	0.213845596
2016-01-11T15:30:00	0	0.213120696
2016-01-11T15:45:00	0	0.212395796
2016-01-11T16:00:00	0	0.211308445
2016-01-11T16:15:00	0	0.210221095
2016-01-11T16:30:00	0	0.209858644
2016-01-11T16:45:00	0	0.209496194
2016-01-11T17:00:00	0	0.208771294
2016-01-11T17:15:00	0	0.208046394
2016-01-11T17:30:00	0	0.206959043
2016-01-11T17:45:00	0	0.206234143
2016-01-11T18:00:00	0	0.205871693
2016-01-11T18:15:00	0	0.205509242
2016-01-11T18:30:00	0	0.204421892
2016-01-11T18:45:00	0	0.204059442
2016-01-11T19:00:00	0	0.203696992
2016-01-11T19:15:00	0	0.202972091
2016-01-11T19:30:00	0	0.201884741
2016-01-11T19:45:00	0	0.202247191
2016-01-11T20:00:00	0	0.201522291
2016-01-11T20:15:00	0	0.20079739
2016-01-11T20:30:00	0	0.20043494
2016-01-11T20:45:00	0	0.20007249
2016-01-11T21:00:00	0	0.19898514
2016-01-11T21:15:00	0	0.19898514
2016-01-11T21:30:00	0.2	0.197897789
2016-01-11T21:45:00	0	0.198622689
2016-01-11T22:00:00	0	0.197535339
2016-01-11T22:15:00	0	0.197172889
2016-01-11T22:30:00	0	0.196447988
2016-01-11T22:45:00	0	0.196447988
2016-01-11T23:00:00	0	0.196085538
2016-01-11T23:15:00	0	0.196085538
2016-01-11T23:30:00	0	0.195723088
2016-01-11T23:45:00	0	0.195723088
2016-01-12T00:00:00	0	0.195723088
2016-01-12T00:15:00	0	0.194635738
2016-01-12T00:30:00	0	0.194635738
2016-01-12T00:45:00	0	0.194635738
2016-01-12T01:00:00	0	0.194273287
2016-01-12T01:15:00	0	0.193185937
2016-01-12T01:30:00	0.2	0.193548387
2016-01-12T01:45:00	0	0.194273287
2016-01-12T02:00:00	0	0.193548387
2016-01-12T02:15:00	0	0.192461037
2016-01-12T02:30:00	0	0.192461037
2016-01-12T02:45:00	0	0.192823487
2016-01-12T03:00:00	0.2	0.192461037
2016-01-12T03:15:00	0.2	0.192461037
2016-01-12T03:30:00	0	0.192461037
2016-01-12T03:45:00	0.2	0.192823487
2016-01-12T04:00:00	0	0.192823487
2016-01-12T04:15:00	0	0.193910837
2016-01-12T04:30:00	0	0.194273287
2016-01-12T04:45:00	0	0.194273287
2016-01-12T05:00:00	0	0.194998188
2016-01-12T05:15:00	0	0.196085538
2016-01-12T05:30:00	0	0.196447988
2016-01-12T05:45:00	0	0.197172889
2016-01-12T06:00:00	0	0.198260239
2016-01-12T06:15:00	0	0.19971004
2016-01-12T06:30:00	0	0.201884741
2016-01-12T06:45:00	0	0.202247191
2016-01-12T07:00:00	0	0.204059442
2016-01-12T07:15:00	0	0.205146792
2016-01-12T07:30:00	0	0.206596593
2016-01-12T07:45:00	0	0.208046394
2016-01-12T08:00:00	0	0.209133744
2016-01-12T08:15:00	0	0.210945995
2016-01-12T08:30:00	0	0.211308445
2016-01-12T08:45:00	0	0.212758246
2016-01-12T09:00:00	0	0.213120696
2016-01-12T09:15:00	0	0.214932947
2016-01-12T09:30:00	0	0.215295397
2016-01-12T09:45:00	0	0.216745198
2016-01-12T10:00:00	0	0.217470098
2016-01-12T10:15:00	0	0.216745198
2016-01-12T10:30:00	0	0.218194998
2016-01-12T10:45:00	0	0.218194998
2016-01-12T11:00:00	0	0.219282349
2016-01-12T11:15:00	0	0.218919899
2016-01-12T11:30:00	0	0.219282349
2016-01-12T11:45:00	0	0.219644799
2016-01-12T12:00:00	0.2	0.220007249
2016-01-12T12:15:00	0	0.219282349
2016-01-12T12:30:00	0	0.218557448
2016-01-12T12:45:00	0	0.218919899
2016-01-12T13:00:00	0	0.218919899
2016-01-12T13:15:00	0.2	0.217832548
2016-01-12T13:30:00	0	0.217832548
2016-01-12T13:45:00	0	0.218194998
2016-01-12T14:00:00	0	0.217470098
2016-01-12T14:15:00	0	0.217107648
2016-01-12T14:30:00	0	0.216382747
2016-01-12T14:45:00	0	0.216382747
2016-01-12T15:00:00	0	0.216745198
2016-01-12T15:15:00	0	0.216382747
2016-01-12T15:30:00	0	0.216020297
2016-01-12T15:45:00	0	0.215295397
2016-01-12T16:00:00	0	0.213845596
2016-01-12T16:15:00	0	0.214570497
2016-01-12T16:30:00	0	0.214932947
2016-01-12T16:45:00	0	0.214208046
2016-01-12T17:00:00	0	0.214570497
2016-01-12T17:15:00	0	0.214570497
2016-01-12T17:30:00	0	0.213483146
2016-01-12T17:45:00	0	0.213845596
2016-01-12T18:00:00	0	0.214570497
2016-01-12T18:15:00	0	0.213120696
2016-01-12T18:30:00	0	0.212758246
2016-01-12T18:45:00	0.2	0.213483146
2016-01-12T19:00:00	0.2	0.213845596
2016-01-12T19:15:00	0.2	0.214932947
2016-01-12T19:30:00	0.2	0.214570497
2016-01-12T19:45:00	0.2	0.214932947
2016-01-12T20:00:00	0	0.214570497
2016-01-12T20:15:00	0.2	0.216382747
2016-01-12T20:30:00	0.4	0.217107648
2016-01-12T20:45:00	0.2	0.218919899
2016-01-12T21:00:00	0	0.220369699
2016-01-12T21:15:00	0	0.2218195
2016-01-12T21:30:00	0	0.223994201
2016-01-12T21:45:00	0	0.226168902
2016-01-12T22:00:00	0	0.227256252
2016-01-12T22:15:00	0	0.230518304
2016-01-12T22:30:00	0	0.231968104
2016-01-12T22:45:00	0	0.233417905
2016-01-12T23:00:00	0	0.235955056
2016-01-12T23:15:00	0	0.237042407
2016-01-12T23:30:00	0	0.238854657
2016-01-12T23:45:00	0	0.239942008
2016-01-13T00:00:00	0	0.242479159
2016-01-13T00:15:00	0	0.24429141
2016-01-13T00:30:00	0	0.245741211
2016-01-13T00:45:00	0	0.247915912
2016-01-13T01:00:00	0	0.248640812
2016-01-13T01:15:00	0	0.249728162
2016-01-13T01:30:00	0	0.249728162
2016-01-13T01:45:00	0.2	0.250815513
2016-01-13T02:00:00	0	0.250453063
2016-01-13T02:15:00	0	0.250090613
2016-01-13T02:30:00	0	0.250815513
2016-01-13T02:45:00	0	0.250453063
2016-01-13T03:00:00	0	0.251540413
2016-01-13T03:15:00	0	0.250815513
2016-01-13T03:30:00	0	0.250090613
2016-01-13T03:45:00	0	0.248640812
2016-01-13T04:00:00	0	0.249003262
2016-01-13T04:15:00	0	0.248278362
2016-01-13T04:30:00	0	0.247553461
2016-01-13T04:45:00	0	0.246828561
2016-01-13T05:00:00	0	0.24537876
2016-01-13T05:15:00	0	0.24537876
2016-01-13T05:30:00	0	0.24501631
2016-01-13T05:45:00	0	0.243204059
2016-01-13T06:00:00	0	0.241391809
2016-01-13T06:15:00	0	0.242116709
2016-01-13T06:30:00	0	0.240666908
2016-01-13T06:45:00	0	0.239217108
2016-01-13T07:00:00	0	0.238492207
2016-01-13T07:15:00	0	0.237404857
2016-01-13T07:30:00	0	0.235592606
2016-01-13T07:45:00	0	0.234867706
2016-01-13T08:00:00	0	0.234142805
2016-01-13T08:15:00	0	0.233055455
2016-01-13T08:30:00	0	0.232330555
2016-01-13T08:45:00	0	0.230880754
2016-01-13T09:00:00	0	0.230155854
2016-01-13T09:15:00	0	0.229068503
2016-01-13T09:30:00	0	0.227618702
2016-01-13T09:45:00	0	0.226168902
2016-01-13T10:00:00	0	0.225444001
2016-01-13T10:15:00	0	0.223631751
2016-01-13T10:30:00	0	0.2232693
2016-01-13T10:45:00	0	0.22218195
2016-01-13T11:00:00	0	0.220732149
2016-01-13T11:15:00	0	0.220732149
2016-01-13T11:30:00	0	0.218194998
2016-01-13T11:45:00	0	0.218194998
2016-01-13T12:00:00	0	0.217107648
2016-01-13T12:15:00	0	0.215295397
2016-01-13T12:30:00	0	0.215295397
2016-01-13T12:45:00	0	0.214208046
2016-01-13T13:00:00	0	0.212395796
2016-01-13T13:15:00	0	0.212033345
2016-01-13T13:30:00	0	0.210583545
2016-01-13T13:45:00	0	0.209858644
2016-01-13T14:00:00	0	0.209133744
2016-01-13T14:15:00	0	0.208771294
2016-01-13T14:30:00	0	0.207321493
2016-01-13T14:45:00	0	0.206959043
2016-01-13T15:00:00	0	0.206234143
2016-01-13T15:15:00	0	0.205146792
2016-01-13T15:30:00	0	0.204784342
2016-01-13T15:45:00	0	0.203696992
2016-01-13T16:00:00	0	0.203334542
2016-01-13T16:15:00	0	0.202247191
2016-01-13T16:30:00	0	0.201884741
2016-01-13T16:45:00	0	0.201522291
2016-01-13T17:00:00	0.2	0.20079739
2016-01-13T17:15:00	0	0.20007249
2016-01-13T17:30:00	0	0.19898514
2016-01-13T17:45:00	0	0.19934759
2016-01-13T18:00:00	0.2	0.198622689
2016-01-13T18:15:00	0.2	0.198260239
2016-01-13T18:30:00	0.4	0.198260239
2016-01-13T18:45:00	0.2	0.197897789
2016-01-13T19:00:00	0	0.197172889
2016-01-13T19:15:00	0.2	0.197535339
2016-01-13T19:30:00	0.2	0.197897789
2016-01-13T19:45:00	0.6	0.198260239
2016-01-13T20:00:00	0.4	0.197897789
2016-01-13T20:15:00	0.2	0.19934759
2016-01-13T20:30:00	0.4	0.20079739
2016-01-13T20:45:00	0.2	0.202972091
2016-01-13T21:00:00	0.2	0.204421892
2016-01-13T21:15:00	0.2	0.208408844
2016-01-13T21:30:00	0.2	0.213845596
2016-01-13T21:45:00	0.2	0.219282349
2016-01-13T22:00:00	0.2	0.226893802
2016-01-13T22:15:00	0.2	0.232693005
2016-01-13T22:30:00	0.2	0.237404857
2016-01-13T22:45:00	0.2	0.239942008
2016-01-13T23:00:00	0.2	0.241391809
2016-01-13T23:15:00	0.2	0.242841609
2016-01-13T23:30:00	0	0.24392896
2016-01-13T23:45:00	0.2	0.245741211
2016-01-14T00:00:00	0.2	0.246466111
2016-01-14T00:15:00	0.2	0.248278362
2016-01-14T00:30:00	0.2	0.247553461
2016-01-14T00:45:00	0.2	0.248278362
2016-01-14T01:00:00	0.2	0.248278362
2016-01-14T01:15:00	0.2	0.249365712
2016-01-14T01:30:00	0.2	0.249728162
2016-01-14T01:45:00	0	0.249728162
2016-01-14T02:00:00	0.2	0.250090613
2016-01-14T02:15:00	0	0.250815513
2016-01-14T02:30:00	0	0.250815513
2016-01-14T02:45:00	0	0.250453063
2016-01-14T03:00:00	0.2	0.250090613
2016-01-14T03:15:00	0	0.249728162
2016-01-14T03:30:00	0	0.249003262
2016-01-14T03:45:00	0	0.248278362
2016-01-14T04:00:00	0	0.246828561
2016-01-14T04:15:00	0	0.246828561
2016-01-14T04:30:00	0	0.246828561
2016-01-14T04:45:00	0	0.24465386
2016-01-14T05:00:00	0	0.24429141
2016-01-14T05:15:00	0	0.242841609
2016-01-14T05:30:00	0.2	0.24356651
2016-01-14T05:45:00	0	0.243204059
2016-01-14T06:00:00	0	0.241391809
2016-01-14T06:15:00	0	0.240304458
2016-01-14T06:30:00	0	0.239942008
2016-01-14T06:45:00	0	0.238492207
2016-01-14T07:00:00	0	0.238129757
2016-01-14T07:15:00	0	0.237042407
2016-01-14T07:30:00	0	0.235955056
2016-01-14T07:45:00	0	0.235230156
2016-01-14T08:00:00	0	0.234867706
2016-01-14T08:15:00	0	0.233417905
2016-01-14T08:30:00	0	0.232693005
2016-01-14T08:45:00	0.2	0.231605654
2016-01-14T09:00:00	0	0.230880754
2016-01-14T09:15:00	0	0.229430953
2016-01-14T09:30:00	0	0.227981153
2016-01-14T09:45:00	0	0.227618702
2016-01-14T10:00:00	0	0.226531352
2016-01-14T10:15:00	0	0.225806452
2016-01-14T10:30:00	0	0.225444001
2016-01-14T10:45:00	0	0.2232693
2016-01-14T11:00:00	0.2	0.2225444
2016-01-14T11:15:00	0	0.2225444
2016-01-14T11:30:00	0	0.220732149
2016-01-14T11:45:00	0	0.219644799
2016-01-14T12:00:00	0.2	0.218919899
2016-01-14T12:15:00	0	0.217832548
2016-01-14T12:30:00	0	0.216745198
2016-01-14T12:45:00	0	0.216020297
2016-01-14T13:00:00	0	0.214570497
2016-01-14T13:15:00	0	0.214208046
2016-01-14T13:30:00	0	0.213120696
2016-01-14T13:45:00	0	0.212033345
2016-01-14T14:00:00	0	0.212033345
2016-01-14T14:15:00	0	0.211308445
2016-01-14T14:30:00	0	0.210221095
2016-01-14T14:45:00	0	0.209496194
2016-01-14T15:00:00	0	0.208771294
2016-01-14T15:15:00	0	0.207321493
2016-01-14T15:30:00	0	0.206234143
2016-01-14T15:45:00	0	0.205871693
2016-01-14T16:00:00	0	0.205146792
2016-01-14T16:15:00	0	0.204059442
2016-01-14T16:30:00	0	0.203334542
2016-01-14T16:45:00	0	0.202972091
2016-01-14T17:00:00	0	0.201884741
2016-01-14T17:15:00	0	0.201159841
2016-01-14T17:30:00	0	0.19971004
2016-01-14T17:45:00	0	0.19934759
2016-01-14T18:00:00	0	0.198622689
2016-01-14T18:15:00	0	0.197897789
2016-01-14T18:30:00	0	0.197535339
2016-01-14T18:45:00	0	0.197172889
2016-01-14T19:00:00	0	0.196085538
2016-01-14T19:15:00	0	0.194998188
2016-01-14T19:30:00	0	0.194635738
2016-01-14T19:45:00	0	0.193185937
2016-01-14T20:00:00	0	0.193185937
2016-01-14T20:15:00	0	0.192098586
2016-01-14T20:30:00	0	0.191011236
2016-01-14T20:45:00	0	0.191011236
2016-01-14T21:00:00	0	0.189923885
2016-01-14T21:15:00	0	0.189923885
2016-01-14T21:30:00	0	0.189198985
2016-01-14T21:45:00	0	0.188111635
2016-01-14T22:00:00	0	0.187386734
2016-01-14T22:15:00	0	0.186661834
2016-01-14T22:30:00	0	0.186661834
2016-01-14T22:45:00	0	0.185936934
2016-01-14T23:00:00	0	0.185574484
2016-01-14T23:15:00	0	0.184487133
2016-01-14T23:30:00	0	0.183762233
2016-01-14T23:45:00	0	0.182674882
2016-01-15T00:00:00	0	0.182312432
2016-01-15T00:15:00	0	0.181949982
2016-01-15T00:30:00	0	0.180862631
2016-01-15T00:45:00	0	0.180500181
2016-01-15T01:00:00	0	0.180862631
2016-01-15T01:15:00	0	0.180500181
2016-01-15T01:30:00	0	0.179412831
2016-01-15T01:45:00	0	0.17868793
2016-01-15T02:00:00	0	0.179050381
2016-01-15T02:15:00	0	0.17796303
2016-01-15T02:30:00	0	0.17723813
2016-01-15T02:45:00	0	0.17687568
2016-01-15T03:00:00	0	0.17687568
2016-01-15T03:15:00	0	0.175788329
2016-01-15T03:30:00	0	0.175425879
2016-01-15T03:45:00	0	0.175063429
2016-01-15T04:00:00	0	0.174338528
2016-01-15T04:15:00	0	0.173251178
2016-01-15T04:30:00	0	0.172888728
2016-01-15T04:45:00	0	0.172526278
2016-01-15T05:00:00	0	0.171801377
2016-01-15T05:15:00	0	0.171801377
2016-01-15T05:30:00	0	0.170714027
2016-01-15T05:45:00	0	0.170714027
2016-01-15T06:00:00	0	0.170351577
2016-01-15T06:15:00	0	0.169264226
2016-01-15T06:30:00	0	0.169264226
2016-01-15T06:45:00	0	0.169264226
2016-01-15T07:00:00	0	0.168539326
2016-01-15T07:15:00	0	0.167451975
2016-01-15T07:30:00	0	0.167089525
2016-01-15T07:45:00	0	0.167089525
2016-01-15T08:00:00	0	0.167089525
2016-01-15T08:15:00	0	0.166727075
2016-01-15T08:30:00	0	0.166002175
2016-01-15T08:45:00	0	0.165639725
2016-01-15T09:00:00	0	0.165277274
2016-01-15T09:15:00	0	0.164914824
2016-01-15T09:30:00	0	0.164552374
2016-01-15T09:45:00	0	0.164189924
2016-01-15T10:00:00	0	0.163827474
2016-01-15T10:15:00	0	0.163827474
2016-01-15T10:30:00	0	0.163102573
2016-01-15T10:45:00	0	0.162740123
2016-01-15T11:00:00	0	0.162740123
2016-01-15T11:15:00	0	0.162015223
2016-01-15T11:30:00	0	0.161652773
2016-01-15T11:45:00	0	0.161290323
2016-01-15T12:00:00	0	0.161290323
2016-01-15T12:15:00	0	0.160927872
2016-01-15T12:30:00	1	0.160565422
2016-01-15T12:45:00	1	0.160565422
2016-01-15T13:00:00	0.4	0.159478072
2016-01-15T13:15:00	0.4	0.159115622
2016-01-15T13:30:00	0	0.158753171
2016-01-15T13:45:00	0	0.158753171
2016-01-15T14:00:00	0	0.158390721
2016-01-15T14:15:00	0	0.157303371
2016-01-15T14:30:00	0	0.157665821
2016-01-15T14:45:00	0	0.157303371
2016-01-15T15:00:00	0	0.156940921
2016-01-15T15:15:00	0	0.156940921
2016-01-15T15:30:00	0	0.15657847
2016-01-15T15:45:00	0	0.15621602
2016-01-15T16:00:00	0	0.15621602
2016-01-15T16:15:00	0	0.15585357
2016-01-15T16:30:00	0	0.15585357
2016-01-15T16:45:00	0	0.15585357
2016-01-15T17:00:00	0	0.15549112
2016-01-15T17:15:00	0	0.15549112
2016-01-15T17:30:00	0	0.15512867
2016-01-15T17:45:00	0	0.15512867
2016-01-15T18:00:00	0	0.15585357
2016-01-15T18:15:00	0	0.15549112
2016-01-15T18:30:00	0	0.15512867
2016-01-15T18:45:00	0	0.15512867
2016-01-15T19:00:00	0	0.15549112
2016-01-15T19:15:00	0	0.15512867
2016-01-15T19:30:00	0	0.15512867
2016-01-15T19:45:00	0	0.15476622
2016-01-15T20:00:00	0	0.15512867
2016-01-15T20:15:00	0	0.154403769
2016-01-15T20:30:00	0	0.15512867
2016-01-15T20:45:00	0	0.15476622
2016-01-15T21:00:00	0	0.15512867
2016-01-15T21:15:00	0	0.15512867
2016-01-15T21:30:00	0	0.154403769
2016-01-15T21:45:00	0	0.154403769
2016-01-15T22:00:00	0	0.154041319
2016-01-15T22:15:00	0	0.154041319
2016-01-15T22:30:00	0	0.153678869
2016-01-15T22:45:00	0	0.153678869
2016-01-15T23:00:00	0	0.153678869
2016-01-15T23:15:00	0	0.152953969
2016-01-15T23:30:00	0	0.153316419
2016-01-15T23:45:00	0	0.152953969
2016-01-16T00:00:00	0	0.152229069
2016-01-16T00:15:00	0	0.152229069
2016-01-16T00:30:00	0	0.151866618
2016-01-16T00:45:00	0	0.152229069
2016-01-16T01:00:00	0	0.151141718
2016-01-16T01:15:00	0	0.151141718
2016-01-16T01:30:00	0	0.151141718
2016-01-16T01:45:00	0	0.151141718
2016-01-16T02:00:00	0	0.150779268
2016-01-16T02:15:00	0	0.150779268
2016-01-16T02:30:00	0	0.150416818
2016-01-16T02:45:00	0	0.150416818
2016-01-16T03:00:00	0	0.150779268
2016-01-16T03:15:00	0	0.150416818
2016-01-16T03:30:00	0	0.150779268
2016-01-16T03:45:00	0	0.150054368
2016-01-16T04:00:00	0	0.150054368
2016-01-16T04:15:00	0	0.149329467
2016-01-16T04:30:00	0	0.149691917
2016-01-16T04:45:00	0	0.149329467
2016-01-16T05:00:00	0	0.148604567
2016-01-16T05:15:00	0	0.148242117
2016-01-16T05:30:00	0	0.147879667
2016-01-16T05:45:00	0	0.146792316
2016-01-16T06:00:00	0	0.147154766
2016-01-16T06:15:00	0	0.146429866
2016-01-16T06:30:00	0	0.146792316
2016-01-16T06:45:00	0	0.146067416
2016-01-16T07:00:00	0	0.145704966
2016-01-16T07:15:00	0	0.145342515
2016-01-16T07:30:00	0	0.144980065
2016-01-16T07:45:00	0	0.144617615
2016-01-16T08:00:00	0	0.144255165
2016-01-16T08:15:00	0	0.144255165
2016-01-16T08:30:00	0	0.143892715
2016-01-16T08:45:00	0	0.143530265
2016-01-16T09:00:00	0	0.143167814
2016-01-16T09:15:00	0	0.143167814
2016-01-16T09:30:00	0	0.142805364
2016-01-16T09:45:00	0	0.142080464
2016-01-16T10:00:00	0	0.141718014
2016-01-16T10:15:00	0	0.142080464
2016-01-16T10:30:00	0	0.141355564
2016-01-16T10:45:00	0	0.140630663
2016-01-16T11:00:00	0	0.140630663
2016-01-16T11:15:00	0	0.139543313
2016-01-16T11:30:00	0	0.139905763
2016-01-16T11:45:00	0	0.139543313
2016-01-16T12:00:00	0	0.139180863
2016-01-16T12:15:00	0	0.138455962
2016-01-16T12:30:00	0	0.138455962
2016-01-16T12:45:00	0	0.138455962
2016-01-16T13:00:00	0	0.138455962
2016-01-16T13:15:00	0	0.138093512
2016-01-16T13:30:00	0	0.138093512
2016-01-16T13:45:00	0	0.137368612
2016-01-16T14:00:00	0	0.137006162
2016-01-16T14:15:00	0	0.137006162
2016-01-16T14:30:00	0	0.136281261
2016-01-16T14:45:00	0	0.136281261
2016-01-16T15:00:00	0	0.136281261
2016-01-16T15:15:00	0	0.136643711
2016-01-16T15:30:00	0	0.136281261
2016-01-16T15:45:00	0	0.136643711
2016-01-16T16:00:00	0	0.135918811
2016-01-16T16:15:00	0	0.135918811
2016-01-16T16:30:00	0	0.135918811
2016-01-16T16:45:00	0	0.135918811
2016-01-16T17:00:00	0	0.136281261
2016-01-16T17:15:00	0	0.135556361
2016-01-16T17:30:00	0	0.135918811
2016-01-16T17:45:00	0	0.135918811
2016-01-16T18:00:00	0	0.136281261
2016-01-16T18:15:00	0	0.136643711
2016-01-16T18:30:00	0	0.137006162
2016-01-16T18:45:00	0	0.137006162
2016-01-16T19:00:00	0	0.137731062
2016-01-16T19:15:00	0	0.137731062
2016-01-16T19:30:00	0	0.138455962
2016-01-16T19:45:00	0	0.138093512
2016-01-16T20:00:00	0	0.138455962
2016-01-16T20:15:00	0	0.138455962
2016-01-16T20:30:00	0	0.138455962
2016-01-16T20:45:00	0	0.138455962
2016-01-16T21:00:00	0	0.139180863
2016-01-16T21:15:00	0	0.138818412
2016-01-16T21:30:00	0	0.139180863
2016-01-16T21:45:00	0	0.139180863
2016-01-16T22:00:00	0	0.139543313
2016-01-16T22:15:00	0	0.139180863
2016-01-16T22:30:00	0	0.139543313
2016-01-16T22:45:00	0	0.139180863
2016-01-16T23:00:00	0	0.139180863
2016-01-16T23:15:00	0	0.138818412
2016-01-16T23:30:00	0	0.138455962
2016-01-16T23:45:00	0	0.138093512
2016-01-17T00:00:00	0	0.138093512
2016-01-17T00:15:00	0	0.137368612
2016-01-17T00:30:00	0	0.137731062
2016-01-17T00:45:00	0	0.137368612
2016-01-17T01:00:00	0	0.137006162
2016-01-17T01:15:00	0	0.136643711
2016-01-17T01:30:00	0	0.136643711
2016-01-17T01:45:00	0	0.136643711
2016-01-17T02:00:00	0	0.136643711
2016-01-17T02:15:00	0	0.136281261
2016-01-17T02:30:00	0	0.136643711
2016-01-17T02:45:00	0	0.136281261
2016-01-17T03:00:00	0	0.135918811
2016-01-17T03:15:00	0	0.135918811
2016-01-17T03:30:00	0	0.135918811
2016-01-17T03:45:00	0	0.135556361
2016-01-17T04:00:00	0	0.135556361
2016-01-17T04:15:00	0	0.135193911
2016-01-17T04:30:00	0	0.135193911
2016-01-17T04:45:00	0	0.134831461
2016-01-17T05:00:00	0	0.134831461
2016-01-17T05:15:00	0	0.13410656
2016-01-17T05:30:00	0	0.13374411
2016-01-17T05:45:00	0	0.13374411
2016-01-17T06:00:00	0	0.13301921
2016-01-17T06:15:00	0.2	0.13301921
2016-01-17T06:30:00	0	0.13301921
2016-01-17T06:45:00	0	0.13265676
2016-01-17T07:00:00	0	0.13265676
2016-01-17T07:15:00	0	0.131931859
2016-01-17T07:30:00	0	0.131931859
2016-01-17T07:45:00	0	0.131931859
2016-01-17T08:00:00	0	0.131569409
2016-01-17T08:15:00	0	0.131569409
2016-01-17T08:30:00	0	0.131206959
2016-01-17T08:45:00	0	0.131569409
2016-01-17T09:00:00	0	0.131206959
2016-01-17T09:15:00	0	0.130844509
2016-01-17T09:30:00	0	0.130482059
2016-01-17T09:45:00	0	0.130482059
2016-01-17T10:00:00	0	0.130844509
2016-01-17T10:15:00	0	0.130482059
2016-01-17T10:30:00	0	0.130844509
2016-01-17T10:45:00	0	0.130119609
2016-01-17T11:00:00	0	0.130119609
2016-01-17T11:15:00	0	0.130119609
2016-01-17T11:30:00	0	0.130119609
2016-01-17T11:45:00	0	0.130119609
2016-01-17T12:00:00	0	0.129757158
2016-01-17T12:15:00	0	0.129757158
2016-01-17T12:30:00	0	0.129757158
2016-01-17T12:45:00	0	0.129757158
2016-01-17T13:00:00	0	0.129757158
2016-01-17T13:15:00	0	0.129394708
2016-01-17T13:30:00	0	0.129394708
2016-01-17T13:45:00	0	0.129394708
2016-01-17T14:00:00	0	0.129032258
2016-01-17T14:15:00	0	0.129032258
2016-01-17T14:30:00	0	0.128669808
2016-01-17T14:45:00	0	0.128307358
2016-01-17T15:00:00	0.4	0.128669808
2016-01-17T15:15:00	0.4	0.128307358
2016-01-17T15:30:00	0.4	0.127944908
2016-01-17T15:45:00	0	0.128307358
2016-01-17T16:00:00	0.4	0.127944908
2016-01-17T16:15:00	0	0.127944908
2016-01-17T16:30:00	0	0.127944908
2016-01-17T16:45:00	0	0.127582457
2016-01-17T17:00:00	0	0.127582457
2016-01-17T17:15:00	0	0.127582457
2016-01-17T17:30:00	0	0.126857557
2016-01-17T17:45:00	0	0.126495107
2016-01-17T18:00:00	0	0.126495107
2016-01-17T18:15:00	0	0.126857557
2016-01-17T18:30:00	0	0.126495107
2016-01-17T18:45:00	0	0.126132657
2016-01-17T19:00:00	0	0.126132657
2016-01-17T19:15:00	0	0.125770207
2016-01-17T19:30:00	0	0.126495107
2016-01-17T19:45:00	0	0.126495107
2016-01-17T20:00:00	0	0.126495107
2016-01-17T20:15:00	0	0.125770207
2016-01-17T20:30:00	0	0.126132657
2016-01-17T20:45:00	0	0.126495107
2016-01-17T21:00:00	0	0.126495107
2016-01-17T21:15:00	0	0.126495107
2016-01-17T21:30:00	0	0.126495107
2016-01-17T21:45:00	0.2	0.126495107
2016-01-17T22:00:00	0.2	0.126857557
2016-01-17T22:15:00	0	0.126495107
2016-01-17T22:30:00	0	0.126857557
2016-01-17T22:45:00	0	0.127220007
2016-01-17T23:00:00	0	0.126857557
2016-01-17T23:15:00	0	0.127582457
2016-01-17T23:30:00	0	0.127220007
2016-01-17T23:45:00	0	0.127220007
2016-01-18T00:00:00	0	0.126857557
2016-01-18T00:15:00	0	0.127220007
2016-01-18T00:30:00	0	0.126857557
2016-01-18T00:45:00	0	0.126495107
2016-01-18T01:00:00	0	0.127220007
2016-01-18T01:15:00	0	0.126495107
2016-01-18T01:30:00	0	0.126857557
2016-01-18T01:45:00	0	0.126857557
2016-01-18T02:00:00	0	0.126857557
2016-01-18T02:15:00	0.4	0.126857557
2016-01-18T02:30:00	0	0.127944908
2016-01-18T02:45:00	0	0.127944908
2016-01-18T03:00:00	0	0.127944908
2016-01-18T03:15:00	0.4	0.128307358
2016-01-18T03:30:00	0	0.128307358
2016-01-18T03:45:00	0	0.128307358
2016-01-18T04:00:00	0	0.127944908
2016-01-18T04:15:00	0	0.127944908
2016-01-18T04:30:00	0	0.128307358
2016-01-18T04:45:00	0	0.128307358
2016-01-18T05:00:00	0	0.128669808
2016-01-18T05:15:00	0	0.127944908
2016-01-18T05:30:00	0	0.128307358
2016-01-18T05:45:00	0	0.127944908
2016-01-18T06:00:00	0.2	0.127944908
2016-01-18T06:15:00	0	0.127944908
2016-01-18T06:30:00	0	0.127582457
2016-01-18T06:45:00	0.2	0.127582457
2016-01-18T07:00:00	0	0.127582457
2016-01-18T07:15:00	0	0.127944908
2016-01-18T07:30:00	0	0.127944908
2016-01-18T07:45:00	0	0.128307358
2016-01-18T08:00:00	0	0.127582457
2016-01-18T08:15:00	0	0.128307358
2016-01-18T08:30:00	0	0.127944908
2016-01-18T08:45:00	0	0.127582457
2016-01-18T09:00:00	0	0.127944908
2016-01-18T09:15:00	0	0.127944908
2016-01-18T09:30:00	0	0.128307358
2016-01-18T09:45:00	0	0.128669808
2016-01-18T10:00:00	0	0.129032258
2016-01-18T10:15:00	0	0.129032258
2016-01-18T10:30:00	0.2	0.129032258
2016-01-18T10:45:00	0	0.129394708
2016-01-18T11:00:00	0	0.129757158
2016-01-18T11:15:00	0	0.129757158
2016-01-18T11:30:00	0	0.130119609
2016-01-18T11:45:00	0	0.130482059
2016-01-18T12:00:00	0	0.130119609
2016-01-18T12:15:00	0	0.130844509
2016-01-18T12:30:00	0	0.130844509
2016-01-18T12:45:00	0	0.130844509
2016-01-18T13:00:00	0	0.131569409
2016-01-18T13:15:00	0	0.131931859
2016-01-18T13:30:00	0	0.13265676
2016-01-18T13:45:00	0	0.13229431
2016-01-18T14:00:00	0	0.13265676
2016-01-18T14:15:00	0	0.13338166
2016-01-18T14:30:00	0	0.13338166
2016-01-18T14:45:00	0	0.13374411
2016-01-18T15:00:00	0	0.13410656
2016-01-18T15:15:00	0	0.134831461
2016-01-18T15:30:00	0	0.134831461
2016-01-18T15:45:00	0	0.135556361
2016-01-18T16:00:00	0	0.135556361
2016-01-18T16:15:00	0	0.135918811
2016-01-18T16:30:00	0	0.136643711
2016-01-18T16:45:00	0	0.137006162
2016-01-18T17:00:00	0	0.137368612
2016-01-18T17:15:00	0	0.137368612
2016-01-18T17:30:00	0	0.138455962
2016-01-18T17:45:00	0	0.138455962
2016-01-18T18:00:00	0	0.138818412
2016-01-18T18:15:00	0	0.139905763
2016-01-18T18:30:00	0	0.139905763
2016-01-18T18:45:00	0	0.139905763
2016-01-18T19:00:00	0	0.140630663
2016-01-18T19:15:00	0	0.140993113
2016-01-18T19:30:00	0	0.140993113
2016-01-18T19:45:00	0	0.141355564
2016-01-18T20:00:00	0	0.141355564
2016-01-18T20:15:00	0	0.142080464
2016-01-18T20:30:00	0	0.142442914
2016-01-18T20:45:00	0	0.142080464
2016-01-18T21:00:00	0	0.142442914
2016-01-18T21:15:00	0	0.142442914
2016-01-18T21:30:00	0	0.142805364
2016-01-18T21:45:00	0	0.142805364
2016-01-18T22:00:00	0	0.142805364
2016-01-18T22:15:00	0	0.143167814
2016-01-18T22:30:00	0	0.143167814
2016-01-18T22:45:00	0	0.142805364
2016-01-18T23:00:00	0	0.143167814
2016-01-18T23:15:00	0	0.142805364
2016-01-18T23:30:00	0	0.143167814
2016-01-18T23:45:00	0	0.143167814
2016-01-19T00:00:00	0	0.142805364
2016-01-19T00:15:00	0	0.142805364
2016-01-19T00:30:00	0	0.142805364
2016-01-19T00:45:00	0	0.142442914
2016-01-19T01:00:00	0.2	0.142442914
2016-01-19T01:15:00	0	0.142442914
2016-01-19T01:30:00	0	0.142080464
2016-01-19T01:45:00	0	0.141718014
2016-01-19T02:00:00	0	0.141718014
2016-01-19T02:15:00	0	0.140993113
2016-01-19T02:30:00	0	0.140993113
2016-01-19T02:45:00	0	0.140993113
2016-01-19T03:00:00	0	0.140630663
2016-01-19T03:15:00	0	0.140268213
2016-01-19T03:30:00	0	0.140268213
2016-01-19T03:45:00	0	0.139905763
2016-01-19T04:00:00	0	0.139543313
2016-01-19T04:15:00	0	0.139543313
2016-01-19T04:30:00	0	0.140268213
2016-01-19T04:45:00	0	0.139543313
2016-01-19T05:00:00	0	0.139180863
2016-01-19T05:15:00	0	0.139180863
2016-01-19T05:30:00	0	0.138455962
2016-01-19T05:45:00	0	0.138455962
2016-01-19T06:00:00	0	0.138093512
2016-01-19T06:15:00	0	0.137731062
2016-01-19T06:30:00	0	0.137731062
2016-01-19T06:45:00	0	0.136643711
2016-01-19T07:00:00	0	0.136643711
2016-01-19T07:15:00	0	0.136643711
2016-01-19T07:30:00	0	0.135918811
2016-01-19T07:45:00	0	0.135918811
2016-01-19T08:00:00	0	0.135193911
2016-01-19T08:15:00	0	0.135193911
2016-01-19T08:30:00	0	0.135193911
2016-01-19T08:45:00	0	0.134831461
2016-01-19T09:00:00	0	0.13410656
2016-01-19T09:15:00	0	0.134469011
2016-01-19T09:30:00	0	0.134469011
2016-01-19T09:45:00	0	0.13410656
2016-01-19T10:00:00	0	0.13410656
2016-01-19T10:15:00	0	0.13374411
2016-01-19T10:30:00	0	0.13374411
2016-01-19T10:45:00	0	0.13338166
2016-01-19T11:00:00	0	0.13301921
2016-01-19T11:15:00	0	0.13265676
2016-01-19T11:30:00	0	0.13265676
2016-01-19T11:45:00	0	0.13229431
2016-01-19T12:00:00	0	0.13229431
2016-01-19T12:15:00	0	0.13229431
2016-01-19T12:30:00	0	0.131931859
2016-01-19T12:45:00	0	0.131931859
2016-01-19T13:00:00	0	0.131569409
2016-01-19T13:15:00	0	0.131931859
2016-01-19T13:30:00	0	0.131569409
2016-01-19T13:45:00	0	0.131569409
2016-01-19T14:00:00	0	0.131206959
2016-01-19T14:15:00	0	0.130844509
2016-01-19T14:30:00	0	0.131206959
2016-01-19T14:45:00	0	0.130482059
2016-01-19T15:00:00	0	0.131206959
2016-01-19T15:15:00	0	0.130844509
2016-01-19T15:30:00	0	0.130844509
2016-01-19T15:45:00	0	0.130844509
2016-01-19T16:00:00	0	0.130844509
2016-01-19T16:15:00	0	0.130844509
2016-01-19T16:30:00	0	0.130844509
2016-01-19T16:45:00	0	0.131569409
2016-01-19T17:00:00	0	0.131206959
2016-01-19T17:15:00	0	0.131569409
2016-01-19T17:30:00	0	0.131931859
2016-01-19T17:45:00	0	0.131569409
2016-01-19T18:00:00	0	0.13229431
2016-01-19T18:15:00	0	0.13229431
2016-01-19T18:30:00	0	0.13229431
2016-01-19T18:45:00	0	0.13229431
2016-01-19T19:00:00	0	0.13301921
2016-01-19T19:15:00	0	0.13301921
2016-01-19T19:30:00	0	0.13410656
2016-01-19T19:45:00	0	0.13374411
2016-01-19T20:00:00	0	0.134831461
2016-01-19T20:15:00	0	0.134831461
2016-01-19T20:30:00	0	0.135193911
2016-01-19T20:45:00	0	0.134831461
2016-01-19T21:00:00	0	0.134831461
2016-01-19T21:15:00	0	0.135556361
2016-01-19T21:30:00	0	0.135193911
2016-01-19T21:45:00	0	0.135918811
2016-01-19T22:00:00	0	0.135193911
2016-01-19T22:15:00	0	0.135193911
2016-01-19T22:30:00	0	0.135556361
2016-01-19T22:45:00	0	0.134831461
2016-01-19T23:00:00	0	0.135193911
2016-01-19T23:15:00	0	0.135193911
2016-01-19T23:30:00	0	0.135193911
2016-01-19T23:45:00	0	0.135193911
2016-01-20T00:00:00	0	0.135193911
2016-01-20T00:15:00	0	0.135556361
2016-01-20T00:30:00	0	0.135193911
2016-01-20T00:45:00	0	0.135556361
2016-01-20T01:00:00	0	0.135193911
2016-01-20T01:15:00	0	0.135193911
2016-01-20T01:30:00	0	0.135193911
2016-01-20T01:45:00	0	0.135556361
2016-01-20T02:00:00	0	0.135556361
2016-01-20T02:15:00	0	0.135556361
2016-01-20T02:30:00	0	0.135918811
2016-01-20T02:45:00	0	0.135918811
2016-01-20T03:00:00	0	0.135193911
2016-01-20T03:15:00	0	0.135556361
2016-01-20T03:30:00	0	0.135556361
2016-01-20T03:45:00	0	0.134831461
2016-01-20T04:00:00	0	0.135193911
2016-01-20T04:15:00	0	0.134469011
2016-01-20T04:30:00	0	0.134831461
2016-01-20T04:45:00	0	0.13410656
2016-01-20T05:00:00	0	0.13410656
2016-01-20T05:15:00	0	0.13410656
2016-01-20T05:30:00	0	0.13410656
2016-01-20T05:45:00	0	0.13338166
2016-01-20T06:00:00	0	0.13265676
2016-01-20T06:15:00	0	0.13265676
2016-01-20T06:30:00	0	0.13265676
2016-01-20T06:45:00	0	0.13229431
2016-01-20T07:00:00	0	0.13229431
2016-01-20T07:15:00	0	0.131569409
2016-01-20T07:30:00	0	0.131206959
2016-01-20T07:45:00	0	0.131206959
2016-01-20T08:00:00	0	0.130844509
2016-01-20T08:15:00	0	0.130482059
2016-01-20T08:30:00	0	0.130119609
2016-01-20T08:45:00	0	0.130119609
2016-01-20T09:00:00	0	0.130119609
2016-01-20T09:15:00	0	0.129394708
2016-01-20T09:30:00	0	0.129394708
2016-01-20T09:45:00	0	0.129394708
2016-01-20T10:00:00	0	0.128669808
2016-01-20T10:15:00	0	0.128669808
2016-01-20T10:30:00	0	0.128669808
2016-01-20T10:45:00	0	0.128669808
2016-01-20T11:00:00	0	0.128307358
2016-01-20T11:15:00	0	0.127944908
2016-01-20T11:30:00	0	0.127944908
2016-01-20T11:45:00	0	0.127582457
2016-01-20T12:00:00	0	0.127220007
2016-01-20T12:15:00	0	0.126857557
2016-01-20T12:30:00	0	0.127220007
2016-01-20T12:45:00	0	0.127220007
2016-01-20T13:00:00	0	0.126495107
2016-01-20T13:15:00	0	0.126495107
2016-01-20T13:30:00	0	0.126495107
2016-01-20T13:45:00	0	0.126132657
2016-01-20T14:00:00	0	0.126132657
2016-01-20T14:15:00	0	0.125770207
2016-01-20T14:30:00	0	0.125770207
2016-01-20T14:45:00	0	0.125407756
2016-01-20T15:00:00	0	0.125045306
2016-01-20T15:15:00	0	0.125045306
2016-01-20T15:30:00	0	0.125045306
2016-01-20T15:45:00	0	0.125045306
2016-01-20T16:00:00	0	0.125045306
2016-01-20T16:15:00	0	0.124682856
2016-01-20T16:30:00	0	0.124320406
2016-01-20T16:45:00	0	0.124320406
2016-01-20T17:00:00	0	0.124682856
2016-01-20T17:15:00	0	0.124682856
2016-01-20T17:30:00	0	0.124682856
2016-01-20T17:45:00	0	0.124320406
2016-01-20T18:00:00	0	0.124682856
2016-01-20T18:15:00	0	0.124320406
2016-01-20T18:30:00	0	0.124320406
2016-01-20T18:45:00	0	0.124682856
2016-01-20T19:00:00	0	0.124682856
2016-01-20T19:15:00	0	0.124320406
2016-01-20T19:30:00	0	0.124682856
2016-01-20T19:45:00	0	0.125045306
2016-01-20T20:00:00	0	0.125407756
2016-01-20T20:15:00	0	0.125407756
2016-01-20T20:30:00	0	0.125770207
2016-01-20T20:45:00	0	0.125770207
2016-01-20T21:00:00	0	0.125770207
2016-01-20T21:15:00	0	0.126132657
2016-01-20T21:30:00	0	0.125770207
2016-01-20T21:45:00	0	0.125770207
2016-01-20T22:00:00	0	0.125770207
2016-01-20T22:15:00	0	0.125770207
2016-01-20T22:30:00	0	0.126132657
2016-01-20T22:45:00	0	0.125770207
2016-01-20T23:00:00	0	0.125770207
2016-01-20T23:15:00	0	0.125407756
2016-01-20T23:30:00	0	0.125407756
2016-01-20T23:45:00	0	0.125407756
2016-01-21T00:00:00	0	0.125770207
2016-01-21T00:15:00	0	0.125407756
2016-01-21T00:30:00	0	0.125407756
2016-01-21T00:45:00	0	0.125407756
2016-01-21T01:00:00	0	0.125407756
2016-01-21T01:15:00	0	0.125407756
2016-01-21T01:30:00	0	0.125045306
2016-01-21T01:45:00	0	0.125045306
2016-01-21T02:00:00	0	0.124682856
2016-01-21T02:15:00	0	0.125045306
2016-01-21T02:30:00	0	0.125045306
2016-01-21T02:45:00	0	0.125045306
2016-01-21T03:00:00	0	0.124682856
2016-01-21T03:15:00	0	0.124320406
2016-01-21T03:30:00	0	0.123957956
2016-01-21T03:45:00	0	0.123595506
2016-01-21T04:00:00	0	0.123595506
2016-01-21T04:15:00	0	0.123595506
2016-01-21T04:30:00	0	0.123595506
2016-01-21T04:45:00	0	0.123233055
2016-01-21T05:00:00	0	0.123233055
2016-01-21T05:15:00	0	0.123233055
2016-01-21T05:30:00	0	0.123233055
2016-01-21T05:45:00	0	0.122870605
2016-01-21T06:00:00	0	0.122870605
2016-01-21T06:15:00	0	0.122508155
2016-01-21T06:30:00	0	0.122145705
2016-01-21T06:45:00	0	0.122145705
2016-01-21T07:00:00	0	0.121783255
2016-01-21T07:15:00	0	0.122145705
2016-01-21T07:30:00	0	0.121783255
2016-01-21T07:45:00	0	0.121783255
2016-01-21T08:00:00	0	0.121783255
2016-01-21T08:15:00	0	0.121420805
2016-01-21T08:30:00	0	0.121058354
2016-01-21T08:45:00	0	0.121058354
2016-01-21T09:00:00	0	0.120695904
2016-01-21T09:15:00	0	0.120695904
2016-01-21T09:30:00	0	0.120333454
2016-01-21T09:45:00	0	0.120333454
2016-01-21T10:00:00	0	0.120333454
2016-01-21T10:15:00	0	0.119971004
2016-01-21T10:30:00	0	0.119608554
2016-01-21T10:45:00	0	0.119971004
2016-01-21T11:00:00	0	0.119608554
2016-01-21T11:15:00	0	0.119246104
2016-01-21T11:30:00	0	0.119608554
2016-01-21T11:45:00	0	0.119246104
2016-01-21T12:00:00	0	0.119246104
2016-01-21T12:15:00	0	0.118158753
2016-01-21T12:30:00	0	0.118883653
2016-01-21T12:45:00	0	0.118521203
2016-01-21T13:00:00	0	0.118521203
2016-01-21T13:15:00	0	0.118521203
2016-01-21T13:30:00	0	0.118158753
2016-01-21T13:45:00	0	0.118158753
2016-01-21T14:00:00	0	0.117796303
2016-01-21T14:15:00	0	0.117796303
2016-01-21T14:30:00	0	0.117433853
2016-01-21T14:45:00	0.2	0.117796303
2016-01-21T15:00:00	0.2	0.117433853
2016-01-21T15:15:00	0	0.117796303
2016-01-21T15:30:00	0	0.117071403
2016-01-21T15:45:00	0	0.117071403
2016-01-21T16:00:00	0	0.117433853
2016-01-21T16:15:00	0	0.117071403
2016-01-21T16:30:00	0	0.117071403
2016-01-21T16:45:00	0	0.117071403
2016-01-21T17:00:00	0	0.117071403
2016-01-21T17:15:00	0	0.117433853
2016-01-21T17:30:00	0	0.117433853
2016-01-21T17:45:00	0	0.118158753
2016-01-21T18:00:00	0	0.117796303
2016-01-21T18:15:00	0	0.118521203
2016-01-21T18:30:00	0	0.118521203
2016-01-21T18:45:00	0	0.119246104
2016-01-21T19:00:00	0	0.119608554
2016-01-21T19:15:00	0	0.120695904
2016-01-21T19:30:00	0	0.121420805
[truncated: 287,249 more rows]
