# Supplementary material for: Extreme-Aware Time-Series Forecasting via Weak-Label-Guided Mixture of Experts
Source: Sensors (Basel). 2026 Mar 2;26(5):1571. doi: 10.3390/s26051571 (PMC12987348; doi:10.3390/s26051571)
Supplement: Supplementary file 1 [file sensors-26-01571-s001.zip › Riding_mill/test.csv]

Time	rain	water
2024-04-01T00:00:00	0	0.223698541
2024-04-01T00:15:00	0	0.223045088
2024-04-01T00:30:00	0	0.223262906
2024-04-01T00:45:00	0	0.223262906
2024-04-01T01:00:00	0	0.222391636
2024-04-01T01:15:00	0	0.222391636
2024-04-01T01:30:00	0	0.222173818
2024-04-01T01:45:00	0	0.221520366
2024-04-01T02:00:00	0	0.220866914
2024-04-01T02:15:00	0	0.220866914
2024-04-01T02:30:00	0	0.220866914
2024-04-01T02:45:00	0	0.220649096
2024-04-01T03:00:00	0	0.220431279
2024-04-01T03:15:00	0	0.219777826
2024-04-01T03:30:00	0	0.219777826
2024-04-01T03:45:00	0	0.219995644
2024-04-01T04:00:00	0	0.219560009
2024-04-01T04:15:00	0	0.219124374
2024-04-01T04:30:00	0	0.219124374
2024-04-01T04:45:00	0	0.219124374
2024-04-01T05:00:00	0	0.218688739
2024-04-01T05:15:00	0	0.218035286
2024-04-01T05:30:00	0	0.218688739
2024-04-01T05:45:00	0	0.217164017
2024-04-01T06:00:00	0	0.217817469
2024-04-01T06:15:00	0	0.218035286
2024-04-01T06:30:00	0.2	0.217381834
2024-04-01T06:45:00	0.2	0.217817469
2024-04-01T07:00:00	0.2	0.216946199
2024-04-01T07:15:00	0.2	0.216946199
2024-04-01T07:30:00	0	0.216946199
2024-04-01T07:45:00	0.4	0.216946199
2024-04-01T08:00:00	0.2	0.216292747
2024-04-01T08:15:00	0	0.216510564
2024-04-01T08:30:00	0	0.215639294
2024-04-01T08:45:00	0.2	0.215639294
2024-04-01T09:00:00	0	0.214768024
2024-04-01T09:15:00	0	0.214985842
2024-04-01T09:30:00	0.2	0.214985842
2024-04-01T09:45:00	0	0.214768024
2024-04-01T10:00:00	0	0.214332389
2024-04-01T10:15:00	0	0.214550207
2024-04-01T10:30:00	0	0.214985842
2024-04-01T10:45:00	0.2	0.214985842
2024-04-01T11:00:00	0	0.213896755
2024-04-01T11:15:00	0	0.214114572
2024-04-01T11:30:00	0	0.213896755
2024-04-01T11:45:00	0.2	0.213896755
2024-04-01T12:00:00	0	0.213678937
2024-04-01T12:15:00	0	0.213896755
2024-04-01T12:30:00	0	0.213025485
2024-04-01T12:45:00	0	0.21346112
2024-04-01T13:00:00	0	0.213243302
2024-04-01T13:15:00	0	0.21346112
2024-04-01T13:30:00	0	0.212372032
2024-04-01T13:45:00	0	0.213243302
2024-04-01T14:00:00	0	0.21258985
2024-04-01T14:15:00	0	0.213243302
2024-04-01T14:30:00	0	0.212154215
2024-04-01T14:45:00	0.2	0.212807667
2024-04-01T15:00:00	0	0.212372032
2024-04-01T15:15:00	0.2	0.212807667
2024-04-01T15:30:00	0	0.212807667
2024-04-01T15:45:00	0	0.212372032
2024-04-01T16:00:00	0	0.21258985
2024-04-01T16:15:00	0.2	0.212154215
2024-04-01T16:30:00	0	0.211936397
2024-04-01T16:45:00	0	0.21258985
2024-04-01T17:00:00	0	0.212154215
2024-04-01T17:15:00	0	0.212154215
2024-04-01T17:30:00	0	0.212807667
2024-04-01T17:45:00	0	0.212807667
2024-04-01T18:00:00	0	0.212807667
2024-04-01T18:15:00	0	0.212372032
2024-04-01T18:30:00	0	0.212807667
2024-04-01T18:45:00	0	0.213025485
2024-04-01T19:00:00	0	0.213678937
2024-04-01T19:15:00	0	0.214768024
2024-04-01T19:30:00	0	0.215639294
2024-04-01T19:45:00	0	0.216946199
2024-04-01T20:00:00	0	0.218906556
2024-04-01T20:15:00	0	0.220431279
2024-04-01T20:30:00	0	0.223480723
2024-04-01T20:45:00	0	0.225223263
2024-04-01T21:00:00	0	0.228490525
2024-04-01T21:15:00	0	0.231975604
2024-04-01T21:30:00	0	0.234589414
2024-04-01T21:45:00	0	0.237856676
2024-04-01T22:00:00	0	0.239817033
2024-04-01T22:15:00	0	0.240906121
2024-04-01T22:30:00	0	0.24264866
2024-04-01T22:45:00	0	0.242866478
2024-04-01T23:00:00	0	0.244826835
2024-04-01T23:15:00	0	0.245044653
2024-04-01T23:30:00	0	0.245044653
2024-04-01T23:45:00	0	0.24526247
2024-04-02T00:00:00	0	0.245915922
2024-04-02T00:15:00	0	0.246351557
2024-04-02T00:30:00	0	0.248311915
2024-04-02T00:45:00	0	0.249401002
2024-04-02T01:00:00	0	0.252014812
2024-04-02T01:15:00	0	0.254628621
2024-04-02T01:30:00	0	0.256806796
2024-04-02T01:45:00	0	0.259420606
2024-04-02T02:00:00	0	0.26159878
2024-04-02T02:15:00	0	0.262687868
2024-04-02T02:30:00	0	0.263994772
2024-04-02T02:45:00	0	0.264648225
2024-04-02T03:00:00	0	0.264866042
2024-04-02T03:15:00	0	0.265301677
2024-04-02T03:30:00	0	0.265301677
2024-04-02T03:45:00	0	0.266172947
2024-04-02T04:00:00	0	0.267697669
2024-04-02T04:15:00	0	0.268568939
2024-04-02T04:30:00	0	0.269875844
2024-04-02T04:45:00	0	0.271182749
2024-04-02T05:00:00	0	0.271400566
2024-04-02T05:15:00	0	0.273143106
2024-04-02T05:30:00	0	0.273796558
2024-04-02T05:45:00	0	0.274014376
2024-04-02T06:00:00	0	0.274667828
2024-04-02T06:15:00	0	0.275539098
2024-04-02T06:30:00	0	0.274667828
2024-04-02T06:45:00	0	0.275103463
2024-04-02T07:00:00	0	0.275321281
2024-04-02T07:15:00	0	0.274885646
2024-04-02T07:30:00	0	0.275103463
2024-04-02T07:45:00	0	0.275539098
2024-04-02T08:00:00	0	0.275321281
2024-04-02T08:15:00	0	0.274667828
2024-04-02T08:30:00	0	0.274885646
2024-04-02T08:45:00	0	0.273578741
2024-04-02T09:00:00	0	0.273796558
2024-04-02T09:15:00	0	0.274014376
2024-04-02T09:30:00	0	0.273578741
2024-04-02T09:45:00	0	0.273578741
2024-04-02T10:00:00	0	0.272925289
2024-04-02T10:15:00	0	0.272925289
2024-04-02T10:30:00	0	0.272489654
2024-04-02T10:45:00	0	0.272707471
2024-04-02T11:00:00	0	0.272054019
2024-04-02T11:15:00	0	0.272271836
2024-04-02T11:30:00	0	0.271400566
2024-04-02T11:45:00	0	0.271182749
2024-04-02T12:00:00	0	0.270964931
2024-04-02T12:15:00	0	0.270529296
2024-04-02T12:30:00	0	0.270964931
2024-04-02T12:45:00	0	0.270529296
2024-04-02T13:00:00	0	0.270747114
2024-04-02T13:15:00	0	0.270311479
2024-04-02T13:30:00	0	0.270311479
2024-04-02T13:45:00	0	0.270964931
2024-04-02T14:00:00	0	0.270747114
2024-04-02T14:15:00	0	0.270529296
2024-04-02T14:30:00	0	0.270529296
2024-04-02T14:45:00	0.4	0.271182749
2024-04-02T15:00:00	0.2	0.270964931
2024-04-02T15:15:00	0	0.270964931
2024-04-02T15:30:00	0	0.271182749
2024-04-02T15:45:00	0	0.270311479
2024-04-02T16:00:00	0	0.271836201
2024-04-02T16:15:00	0	0.270529296
2024-04-02T16:30:00	0	0.271618384
2024-04-02T16:45:00	0	0.270311479
2024-04-02T17:00:00	0	0.270093662
2024-04-02T17:15:00	0	0.269875844
2024-04-02T17:30:00	0	0.270311479
2024-04-02T17:45:00	0	0.269875844
2024-04-02T18:00:00	0	0.269440209
2024-04-02T18:15:00	0	0.269222392
2024-04-02T18:30:00	0	0.268568939
2024-04-02T18:45:00	0	0.267915487
2024-04-02T19:00:00	0	0.267479852
2024-04-02T19:15:00	0	0.267479852
2024-04-02T19:30:00	0	0.266826399
2024-04-02T19:45:00	0	0.266172947
2024-04-02T20:00:00	0	0.26595513
2024-04-02T20:15:00	0	0.265519495
2024-04-02T20:30:00	0	0.264866042
2024-04-02T20:45:00	0	0.264866042
2024-04-02T21:00:00	0	0.263776955
2024-04-02T21:15:00	0	0.264430407
2024-04-02T21:30:00	0	0.26421259
2024-04-02T21:45:00	0	0.263776955
2024-04-02T22:00:00	0	0.26421259
2024-04-02T22:15:00	0	0.26334132
2024-04-02T22:30:00	0	0.263559137
2024-04-02T22:45:00	0	0.26334132
2024-04-02T23:00:00	0	0.262687868
2024-04-02T23:15:00	0	0.262905685
2024-04-02T23:30:00	0	0.26334132
2024-04-02T23:45:00	0	0.262687868
2024-04-03T00:00:00	0	0.262687868
2024-04-03T00:15:00	0	0.261816598
2024-04-03T00:30:00	0.2	0.262034415
2024-04-03T00:45:00	0	0.262034415
2024-04-03T01:00:00	0	0.262252233
2024-04-03T01:15:00	0	0.26072751
2024-04-03T01:30:00	0.8	0.26159878
2024-04-03T01:45:00	0.4	0.260945328
2024-04-03T02:00:00	0	0.261380963
2024-04-03T02:15:00	0	0.261816598
2024-04-03T02:30:00	0	0.261380963
2024-04-03T02:45:00	0	0.261816598
2024-04-03T03:00:00	0	0.262687868
2024-04-03T03:15:00	0	0.260945328
2024-04-03T03:30:00	0	0.260945328
2024-04-03T03:45:00	0	0.26072751
2024-04-03T04:00:00	0	0.26072751
2024-04-03T04:15:00	0.2	0.26072751
2024-04-03T04:30:00	0.2	0.261380963
2024-04-03T04:45:00	0.4	0.26072751
2024-04-03T05:00:00	0.8	0.25985624
2024-04-03T05:15:00	1.2	0.260509693
2024-04-03T05:30:00	0.4	0.260291875
2024-04-03T05:45:00	0.6	0.260074058
2024-04-03T06:00:00	0.8	0.260074058
2024-04-03T06:15:00	0.6	0.258767153
2024-04-03T06:30:00	0.6	0.260509693
2024-04-03T06:45:00	0.8	0.259420606
2024-04-03T07:00:00	0.6	0.260509693
2024-04-03T07:15:00	1	0.26072751
2024-04-03T07:30:00	0.2	0.261163145
2024-04-03T07:45:00	0.2	0.260074058
2024-04-03T08:00:00	0.2	0.26159878
2024-04-03T08:15:00	0	0.261816598
2024-04-03T08:30:00	0	0.262252233
2024-04-03T08:45:00	0.4	0.262905685
2024-04-03T09:00:00	0	0.263776955
2024-04-03T09:15:00	0.2	0.264866042
2024-04-03T09:30:00	0.4	0.265737312
2024-04-03T09:45:00	0	0.267697669
2024-04-03T10:00:00	0.2	0.268568939
2024-04-03T10:15:00	0.2	0.272489654
2024-04-03T10:30:00	0	0.275539098
2024-04-03T10:45:00	0.2	0.277717273
2024-04-03T11:00:00	0	0.279241995
2024-04-03T11:15:00	0.2	0.280984535
2024-04-03T11:30:00	0.2	0.282509257
2024-04-03T11:45:00	0	0.283816162
2024-04-03T12:00:00	0.4	0.284905249
2024-04-03T12:15:00	0.2	0.287301242
2024-04-03T12:30:00	0.2	0.289479416
2024-04-03T12:45:00	0.2	0.291657591
2024-04-03T13:00:00	0	0.296231758
2024-04-03T13:15:00	0	0.299281202
2024-04-03T13:30:00	0	0.304073187
2024-04-03T13:45:00	0	0.306469179
2024-04-03T14:00:00	0	0.309954258
2024-04-03T14:15:00	0	0.309082988
2024-04-03T14:30:00	0	0.314528425
2024-04-03T14:45:00	0	0.316270965
2024-04-03T15:00:00	0	0.317360052
2024-04-03T15:15:00	0.2	0.318884775
2024-04-03T15:30:00	0	0.321716402
2024-04-03T15:45:00	0	0.323458941
2024-04-03T16:00:00	0	0.326726203
2024-04-03T16:15:00	0	0.328033108
2024-04-03T16:30:00	0	0.330646918
2024-04-03T16:45:00	0	0.331082553
2024-04-03T17:00:00	0	0.33304291
2024-04-03T17:15:00	0	0.335003267
2024-04-03T17:30:00	0.6	0.338052712
2024-04-03T17:45:00	0	0.340884339
2024-04-03T18:00:00	0	0.345458506
2024-04-03T18:15:00	0.2	0.349597038
2024-04-03T18:30:00	0	0.353082117
2024-04-03T18:45:00	0	0.357874102
2024-04-03T19:00:00	0	0.360705729
2024-04-03T19:15:00	0.2	0.363319538
2024-04-03T19:30:00	0	0.366151165
2024-04-03T19:45:00	0	0.368764975
2024-04-03T20:00:00	0	0.372250054
2024-04-03T20:15:00	0	0.372685689
2024-04-03T20:30:00	0.2	0.375299499
2024-04-03T20:45:00	0	0.377259856
2024-04-03T21:00:00	0	0.376606404
2024-04-03T21:15:00	0	0.378784579
2024-04-03T21:30:00	0	0.380091483
2024-04-03T21:45:00	0	0.381180571
2024-04-03T22:00:00	0	0.382051841
2024-04-03T22:15:00	0	0.381616206
2024-04-03T22:30:00	0	0.381616206
2024-04-03T22:45:00	0	0.382705293
2024-04-03T23:00:00	0	0.380744936
2024-04-03T23:15:00	0	0.381180571
2024-04-03T23:30:00	0	0.380527118
2024-04-03T23:45:00	0	0.379438031
2024-04-04T00:00:00	0	0.379655848
2024-04-04T00:15:00	0	0.379220213
2024-04-04T00:30:00	0	0.378131126
2024-04-04T00:45:00	0	0.377259856
2024-04-04T01:00:00	0	0.375081682
2024-04-04T01:15:00	0	0.376388586
2024-04-04T01:30:00	0	0.373992594
2024-04-04T01:45:00	0	0.373121324
2024-04-04T02:00:00	0	0.371378785
2024-04-04T02:15:00	0	0.369636245
2024-04-04T02:30:00	0	0.369636245
2024-04-04T02:45:00	0	0.36832934
2024-04-04T03:00:00	0	0.365933348
2024-04-04T03:15:00	0	0.365497713
2024-04-04T03:30:00	0	0.363537356
2024-04-04T03:45:00	0	0.361359181
2024-04-04T04:00:00	0	0.359834459
2024-04-04T04:15:00	0	0.360052276
2024-04-04T04:30:00	0	0.357438467
2024-04-04T04:45:00	0	0.356785014
2024-04-04T05:00:00	0	0.356131562
2024-04-04T05:15:00	0	0.355478109
2024-04-04T05:30:00	0	0.353953387
2024-04-04T05:45:00	0	0.352428665
2024-04-04T06:00:00	0	0.35112176
2024-04-04T06:15:00	0	0.350903942
2024-04-04T06:30:00	0	0.348725768
2024-04-04T06:45:00	0	0.348943585
2024-04-04T07:00:00	0	0.348072315
2024-04-04T07:15:00	0	0.346983228
2024-04-04T07:30:00	0	0.344369418
2024-04-04T07:45:00	0	0.344151601
2024-04-04T08:00:00	0.2	0.341537791
2024-04-04T08:15:00	0	0.340666521
2024-04-04T08:30:00	0	0.341102156
2024-04-04T08:45:00	0	0.339795252
2024-04-04T09:00:00	0	0.338923982
2024-04-04T09:15:00	0	0.33565672
2024-04-04T09:30:00	0	0.335874537
2024-04-04T09:45:00	0	0.33565672
2024-04-04T10:00:00	0	0.333260728
2024-04-04T10:15:00	0	0.33217164
2024-04-04T10:30:00	0	0.332389458
2024-04-04T10:45:00	0.2	0.331082553
2024-04-04T11:00:00	0	0.329993465
2024-04-04T11:15:00	0	0.329775648
2024-04-04T11:30:00	0	0.328904378
2024-04-04T11:45:00	0	0.326290569
2024-04-04T12:00:00	0	0.326072751
2024-04-04T12:15:00	0	0.325201481
2024-04-04T12:30:00	0	0.324112394
2024-04-04T12:45:00	0	0.322805489
2024-04-04T13:00:00	0	0.322369854
2024-04-04T13:15:00	0	0.320409497
2024-04-04T13:30:00	0	0.319756044
2024-04-04T13:45:00	0	0.318666957
2024-04-04T14:00:00	0	0.317795687
2024-04-04T14:15:00	0	0.316488782
2024-04-04T14:30:00	0	0.31583533
2024-04-04T14:45:00	0	0.314746243
2024-04-04T15:00:00	0	0.314528425
2024-04-04T15:15:00	0	0.313874973
2024-04-04T15:30:00	0	0.311478981
2024-04-04T15:45:00	0	0.312132433
2024-04-04T16:00:00	0	0.310607711
2024-04-04T16:15:00	0	0.308865171
2024-04-04T16:30:00	0	0.307558266
2024-04-04T16:45:00	0	0.308647354
2024-04-04T17:00:00	0	0.305815726
2024-04-04T17:15:00	0	0.306686996
2024-04-04T17:30:00	0	0.305380091
2024-04-04T17:45:00	0	0.305597909
2024-04-04T18:00:00	0	0.304508822
2024-04-04T18:15:00	0	0.30124156
2024-04-04T18:30:00	0	0.300588107
2024-04-04T18:45:00	0	0.302112829
2024-04-04T19:00:00	0	0.302330647
2024-04-04T19:15:00	0	0.299281202
2024-04-04T19:30:00	0	0.299281202
2024-04-04T19:45:00	0	0.29862775
2024-04-04T20:00:00	0	0.298409932
2024-04-04T20:15:00	0	0.298192115
2024-04-04T20:30:00	0.2	0.297974298
2024-04-04T20:45:00	0	0.297103028
2024-04-04T21:00:00	0.2	0.297320845
2024-04-04T21:15:00	0.2	0.296231758
2024-04-04T21:30:00	0.2	0.29601394
2024-04-04T21:45:00	0.2	0.295578305
2024-04-04T22:00:00	0.2	0.294707036
2024-04-04T22:15:00	0.2	0.293835766
2024-04-04T22:30:00	0.4	0.293617948
2024-04-04T22:45:00	0.2	0.292964496
2024-04-04T23:00:00	0.4	0.292964496
2024-04-04T23:15:00	0.6	0.290568504
2024-04-04T23:30:00	0.2	0.292093226
2024-04-04T23:45:00	0.4	0.292746678
2024-04-05T00:00:00	0.6	0.291875408
2024-04-05T00:15:00	0.4	0.291875408
2024-04-05T00:30:00	0	0.290350686
2024-04-05T00:45:00	0.4	0.291004139
2024-04-05T01:00:00	0.2	0.291004139
2024-04-05T01:15:00	0.4	0.289261599
2024-04-05T01:30:00	0	0.289479416
2024-04-05T01:45:00	0.4	0.289261599
2024-04-05T02:00:00	0.2	0.289697234
2024-04-05T02:15:00	0.2	0.289697234
2024-04-05T02:30:00	0.2	0.289697234
2024-04-05T02:45:00	0	0.290132869
2024-04-05T03:00:00	0.2	0.291004139
2024-04-05T03:15:00	0.2	0.289915051
2024-04-05T03:30:00	0.4	0.291439773
2024-04-05T03:45:00	0.4	0.291439773
2024-04-05T04:00:00	0.2	0.293182313
2024-04-05T04:15:00	0	0.294271401
2024-04-05T04:30:00	0.2	0.295578305
2024-04-05T04:45:00	0.2	0.297538663
2024-04-05T05:00:00	0	0.299934655
2024-04-05T05:15:00	0.2	0.303637552
2024-04-05T05:30:00	0	0.305597909
2024-04-05T05:45:00	0	0.309082988
2024-04-05T06:00:00	0	0.313439338
2024-04-05T06:15:00	0	0.319102592
2024-04-05T06:30:00	0	0.325637116
2024-04-05T06:45:00	0.2	0.332389458
2024-04-05T07:00:00	0	0.340230887
2024-04-05T07:15:00	0	0.347854498
2024-04-05T07:30:00	0	0.354389022
2024-04-05T07:45:00	0	0.363537356
2024-04-05T08:00:00	0	0.369854062
2024-04-05T08:15:00	0	0.379002396
2024-04-05T08:30:00	0	0.385101285
2024-04-05T08:45:00	0	0.391853627
2024-04-05T09:00:00	0	0.398170333
2024-04-05T09:15:00	0	0.404269222
2024-04-05T09:30:00	0	0.409496842
2024-04-05T09:45:00	0	0.414071008
2024-04-05T10:00:00	0	0.419298628
2024-04-05T10:15:00	0	0.423872795
2024-04-05T10:30:00	0	0.429971684
2024-04-05T10:45:00	0	0.434763668
2024-04-05T11:00:00	0	0.438466565
2024-04-05T11:15:00	0	0.444565454
2024-04-05T11:30:00	0	0.450010891
2024-04-05T11:45:00	0	0.453278153
2024-04-05T12:00:00	0	0.455891963
2024-04-05T12:15:00	0	0.460466129
2024-04-05T12:30:00	0	0.462862122
2024-04-05T12:45:00	0	0.464604661
2024-04-05T13:00:00	0	0.466565019
2024-04-05T13:15:00	0	0.466565019
2024-04-05T13:30:00	0	0.470485733
2024-04-05T13:45:00	0	0.470485733
2024-04-05T14:00:00	0	0.47157482
2024-04-05T14:15:00	0	0.47070355
2024-04-05T14:30:00	0	0.47157482
2024-04-05T14:45:00	0	0.469178828
2024-04-05T15:00:00	0	0.468089741
2024-04-05T15:15:00	0	0.466347201
2024-04-05T15:30:00	0	0.465258114
2024-04-05T15:45:00	0	0.462644304
2024-04-05T16:00:00	0	0.462426487
2024-04-05T16:15:00	0	0.460466129
2024-04-05T16:30:00	0	0.457634502
2024-04-05T16:45:00	0	0.45436724
2024-04-05T17:00:00	0	0.453060335
2024-04-05T17:15:00	0	0.452406883
2024-04-05T17:30:00	0	0.446961446
2024-04-05T17:45:00	0	0.443258549
2024-04-05T18:00:00	0	0.443694184
2024-04-05T18:15:00	0	0.438684382
2024-04-05T18:30:00	0	0.437377478
2024-04-05T18:45:00	0	0.433021128
2024-04-05T19:00:00	0	0.430625136
2024-04-05T19:15:00	0	0.427793509
2024-04-05T19:30:00	0	0.424090612
2024-04-05T19:45:00	0	0.422783707
2024-04-05T20:00:00	0	0.421041168
2024-04-05T20:15:00	0	0.418427358
2024-04-05T20:30:00	0	0.412981921
2024-04-05T20:45:00	0	0.410585929
2024-04-05T21:00:00	0	0.408843389
2024-04-05T21:15:00	0	0.40535831
2024-04-05T21:30:00	0	0.404704857
2024-04-05T21:45:00	0	0.401219778
2024-04-05T22:00:00	0	0.397952516
2024-04-05T22:15:00	0	0.394685254
2024-04-05T22:30:00	0	0.391635809
2024-04-05T22:45:00	0	0.390328904
2024-04-05T23:00:00	0	0.38815073
2024-04-05T23:15:00	0	0.385754738
2024-04-05T23:30:00	0	0.384447833
2024-04-05T23:45:00	0	0.382487475
2024-04-06T00:00:00	0	0.380091483
2024-04-06T00:15:00	0	0.378348944
2024-04-06T00:30:00	0	0.376824221
2024-04-06T00:45:00	0	0.373774777
2024-04-06T01:00:00	0	0.37181442
2024-04-06T01:15:00	0.2	0.37094315
2024-04-06T01:30:00	0	0.368982792
2024-04-06T01:45:00	0.2	0.367022435
2024-04-06T02:00:00	0.2	0.36571553
2024-04-06T02:15:00	0	0.362883903
2024-04-06T02:30:00	0.2	0.360705729
2024-04-06T02:45:00	0.2	0.358963189
2024-04-06T03:00:00	0.2	0.357220649
2024-04-06T03:15:00	0.2	0.355042474
2024-04-06T03:30:00	0	0.353082117
2024-04-06T03:45:00	0.2	0.352646482
2024-04-06T04:00:00	0	0.349814855
2024-04-06T04:15:00	0	0.348725768
2024-04-06T04:30:00	0	0.346547593
2024-04-06T04:45:00	0	0.345240688
2024-04-06T05:00:00	0	0.343715966
2024-04-06T05:15:00	0	0.341973426
2024-04-06T05:30:00	0	0.339795252
2024-04-06T05:45:00	0	0.339141799
2024-04-06T06:00:00	0	0.338923982
2024-04-06T06:15:00	0	0.337617077
2024-04-06T06:30:00	0	0.336745807
2024-04-06T06:45:00	0	0.335003267
2024-04-06T07:00:00	0	0.33565672
2024-04-06T07:15:00	0	0.336963624
2024-04-06T07:30:00	0	0.337399259
2024-04-06T07:45:00	0	0.340230887
2024-04-06T08:00:00	0	0.342626879
2024-04-06T08:15:00	0	0.345676323
2024-04-06T08:30:00	0	0.349814855
2024-04-06T08:45:00	0	0.351339577
2024-04-06T09:00:00	0	0.355260292
2024-04-06T09:15:00	0	0.357002832
2024-04-06T09:30:00	0	0.361141364
2024-04-06T09:45:00	0	0.363972991
2024-04-06T10:00:00	0	0.367022435
2024-04-06T10:15:00	0	0.369854062
2024-04-06T10:30:00	0	0.370289697
2024-04-06T10:45:00	0	0.371596602
2024-04-06T11:00:00	0	0.374428229
2024-04-06T11:15:00	0	0.376170769
2024-04-06T11:30:00	0	0.378131126
2024-04-06T11:45:00	0	0.378784579
2024-04-06T12:00:00	0	0.378348944
2024-04-06T12:15:00	0	0.381398388
2024-04-06T12:30:00	0	0.382705293
2024-04-06T12:45:00	0	0.384447833
2024-04-06T13:00:00	0	0.384883468
2024-04-06T13:15:00	0	0.38640819
2024-04-06T13:30:00	0	0.38727946
2024-04-06T13:45:00	0	0.388586365
2024-04-06T14:00:00	0	0.388804182
2024-04-06T14:15:00	0	0.388368547
2024-04-06T14:30:00	0	0.38815073
2024-04-06T14:45:00	0	0.385754738
2024-04-06T15:00:00	0	0.386190372
2024-04-06T15:15:00	0	0.385101285
2024-04-06T15:30:00	0	0.382487475
2024-04-06T15:45:00	0	0.380091483
2024-04-06T16:00:00	0	0.381616206
2024-04-06T16:15:00	0	0.380527118
2024-04-06T16:30:00	0	0.377477674
2024-04-06T16:45:00	0	0.376170769
2024-04-06T17:00:00	0	0.373121324
2024-04-06T17:15:00	0	0.371160967
2024-04-06T17:30:00	0	0.36832934
2024-04-06T17:45:00	0	0.36832934
2024-04-06T18:00:00	0	0.364844261
2024-04-06T18:15:00	0	0.364190808
2024-04-06T18:30:00	0	0.362448268
2024-04-06T18:45:00	0	0.358745371
2024-04-06T19:00:00	0	0.356349379
2024-04-06T19:15:00	0	0.354824657
2024-04-06T19:30:00	0	0.352428665
2024-04-06T19:45:00	0	0.35112176
2024-04-06T20:00:00	0	0.34937922
2024-04-06T20:15:00	0	0.346765411
2024-04-06T20:30:00	0	0.345240688
2024-04-06T20:45:00	0	0.343933783
2024-04-06T21:00:00	0	0.342626879
2024-04-06T21:15:00	0	0.339795252
2024-04-06T21:30:00	0.2	0.338923982
2024-04-06T21:45:00	0	0.336963624
2024-04-06T22:00:00	0	0.335874537
2024-04-06T22:15:00	0	0.333478545
2024-04-06T22:30:00	0	0.331518188
2024-04-06T22:45:00	0	0.330864735
2024-04-06T23:00:00	0	0.329122196
2024-04-06T23:15:00	0	0.325854934
2024-04-06T23:30:00	0	0.326290569
2024-04-06T23:45:00	0	0.323676759
2024-04-07T00:00:00	0	0.321934219
2024-04-07T00:15:00	0	0.321498584
2024-04-07T00:30:00	0	0.318884775
2024-04-07T00:45:00	0	0.318231322
2024-04-07T01:00:00	0	0.316053147
2024-04-07T01:15:00	0	0.31496406
2024-04-07T01:30:00	0	0.31409279
2024-04-07T01:45:00	0	0.312132433
2024-04-07T02:00:00	0	0.310607711
2024-04-07T02:15:00	0	0.310607711
2024-04-07T02:30:00	0	0.310389893
2024-04-07T02:45:00	0	0.306469179
2024-04-07T03:00:00	0	0.306033544
2024-04-07T03:15:00	0	0.303637552
2024-04-07T03:30:00	0	0.306033544
2024-04-07T03:45:00	0	0.304291004
2024-04-07T04:00:00	0	0.301023742
2024-04-07T04:15:00	0	0.30037029
2024-04-07T04:30:00	0	0.301023742
2024-04-07T04:45:00	0	0.299281202
2024-04-07T05:00:00	0	0.29775648
2024-04-07T05:15:00	0	0.29775648
2024-04-07T05:30:00	0	0.29775648
2024-04-07T05:45:00	0	0.294924853
2024-04-07T06:00:00	0	0.296667393
2024-04-07T06:15:00	0	0.299063385
2024-04-07T06:30:00	0	0.294489218
2024-04-07T06:45:00	0	0.295360488
2024-04-07T07:00:00	0	0.297538663
2024-04-07T07:15:00	0	0.294271401
2024-04-07T07:30:00	0	0.292964496
2024-04-07T07:45:00	0	0.295360488
2024-04-07T08:00:00	0.2	0.294924853
2024-04-07T08:15:00	0	0.296667393
2024-04-07T08:30:00	0	0.297320845
2024-04-07T08:45:00	0	0.297320845
2024-04-07T09:00:00	0	0.298192115
2024-04-07T09:15:00	0	0.297538663
2024-04-07T09:30:00	0	0.298409932
2024-04-07T09:45:00	0	0.294489218
2024-04-07T10:00:00	0	0.293835766
2024-04-07T10:15:00	0	0.294924853
2024-04-07T10:30:00	0	0.295796123
2024-04-07T10:45:00	0	0.298192115
2024-04-07T11:00:00	0	0.299063385
2024-04-07T11:15:00	0	0.298409932
2024-04-07T11:30:00	0	0.298845567
2024-04-07T11:45:00	0	0.299934655
2024-04-07T12:00:00	0	0.302984099
2024-04-07T12:15:00	0	0.304073187
2024-04-07T12:30:00	0	0.307558266
2024-04-07T12:45:00	0	0.308865171
2024-04-07T13:00:00	0	0.313874973
2024-04-07T13:15:00	0	0.319320409
2024-04-07T13:30:00	0	0.323676759
2024-04-07T13:45:00	0	0.329122196
2024-04-07T14:00:00	0	0.33478545
2024-04-07T14:15:00	0	0.338270529
2024-04-07T14:30:00	0	0.345240688
2024-04-07T14:45:00	0	0.349597038
2024-04-07T15:00:00	0	0.353299935
2024-04-07T15:15:00	0	0.356131562
2024-04-07T15:30:00	0	0.358091919
2024-04-07T15:45:00	0	0.358309736
2024-04-07T16:00:00	0	0.361576998
2024-04-07T16:15:00	0	0.361794816
2024-04-07T16:30:00	0	0.360923546
2024-04-07T16:45:00	0	0.360270094
2024-04-07T17:00:00	0	0.359398824
2024-04-07T17:15:00	0.2	0.357438467
2024-04-07T17:30:00	0.2	0.356349379
2024-04-07T17:45:00	0	0.354824657
2024-04-07T18:00:00	0	0.353299935
2024-04-07T18:15:00	0	0.351339577
2024-04-07T18:30:00	0	0.34937922
2024-04-07T18:45:00	0	0.34763668
2024-04-07T19:00:00	0	0.346111958
2024-04-07T19:15:00	0	0.344369418
2024-04-07T19:30:00	0	0.342191244
2024-04-07T19:45:00	0	0.340448704
2024-04-07T20:00:00	0	0.338488347
2024-04-07T20:15:00	0	0.338270529
2024-04-07T20:30:00	0	0.335874537
2024-04-07T20:45:00	0	0.33478545
2024-04-07T21:00:00	0	0.33304291
2024-04-07T21:15:00	0	0.331082553
2024-04-07T21:30:00	0	0.331953823
2024-04-07T21:45:00	0	0.328904378
2024-04-07T22:00:00	0	0.329557831
2024-04-07T22:15:00	0	0.327815291
2024-04-07T22:30:00	0	0.326944021
2024-04-07T22:45:00	0	0.325201481
2024-04-07T23:00:00	0	0.324330211
2024-04-07T23:15:00	0	0.324330211
2024-04-07T23:30:00	0	0.323458941
2024-04-07T23:45:00	0	0.321062949
2024-04-08T00:00:00	0	0.320627314
2024-04-08T00:15:00	0	0.319538227
2024-04-08T00:30:00	0	0.319102592
2024-04-08T00:45:00	0	0.319320409
2024-04-08T01:00:00	0	0.316270965
2024-04-08T01:15:00	0	0.315617513
2024-04-08T01:30:00	0	0.315399695
2024-04-08T01:45:00	0	0.31409279
2024-04-08T02:00:00	0	0.31322152
2024-04-08T02:15:00	0	0.31235025
2024-04-08T02:30:00	0	0.313874973
2024-04-08T02:45:00	0	0.310607711
2024-04-08T03:00:00	0	0.310389893
2024-04-08T03:15:00	0	0.309954258
2024-04-08T03:30:00	0	0.309300806
2024-04-08T03:45:00	0	0.308429536
2024-04-08T04:00:00	0	0.307122631
2024-04-08T04:15:00	0	0.306904814
2024-04-08T04:30:00	0	0.306686996
2024-04-08T04:45:00	0	0.304944457
2024-04-08T05:00:00	0	0.305815726
2024-04-08T05:15:00	0	0.303637552
2024-04-08T05:30:00	0	0.305380091
2024-04-08T05:45:00	0	0.301677195
2024-04-08T06:00:00	0	0.302766282
2024-04-08T06:15:00	0	0.302766282
2024-04-08T06:30:00	0	0.299281202
2024-04-08T06:45:00	0	0.29949902
2024-04-08T07:00:00	0	0.302330647
2024-04-08T07:15:00	0	0.301895012
2024-04-08T07:30:00	0	0.298845567
2024-04-08T07:45:00	0	0.299716837
2024-04-08T08:00:00	0	0.299281202
2024-04-08T08:15:00	0	0.299716837
2024-04-08T08:30:00	0	0.298409932
2024-04-08T08:45:00	0	0.29775648
2024-04-08T09:00:00	0	0.297320845
2024-04-08T09:15:00	0	0.296667393
2024-04-08T09:30:00	0	0.295796123
2024-04-08T09:45:00	0	0.29514267
2024-04-08T10:00:00	0	0.294707036
2024-04-08T10:15:00	0	0.293617948
2024-04-08T10:30:00	0	0.293182313
2024-04-08T10:45:00	0	0.293835766
2024-04-08T11:00:00	0	0.292964496
2024-04-08T11:15:00	0	0.291875408
2024-04-08T11:30:00	0	0.292093226
2024-04-08T11:45:00	0	0.290786321
2024-04-08T12:00:00	0	0.290350686
2024-04-08T12:15:00	0	0.289697234
2024-04-08T12:30:00	0	0.289261599
2024-04-08T12:45:00	0	0.288390329
2024-04-08T13:00:00	0.4	0.288608146
2024-04-08T13:15:00	0	0.288172511
2024-04-08T13:30:00	0	0.286865607
2024-04-08T13:45:00	0.4	0.286865607
2024-04-08T14:00:00	0	0.286212154
2024-04-08T14:15:00	0	0.286865607
2024-04-08T14:30:00	0	0.285994337
2024-04-08T14:45:00	0	0.284687432
2024-04-08T15:00:00	0	0.28403398
2024-04-08T15:15:00	0	0.284251797
2024-04-08T15:30:00	0	0.283598345
2024-04-08T15:45:00	0	0.283380527
2024-04-08T16:00:00	0	0.283380527
2024-04-08T16:15:00	0	0.282509257
2024-04-08T16:30:00	0	0.282073622
2024-04-08T16:45:00	0	0.281855805
2024-04-08T17:00:00	0	0.281855805
2024-04-08T17:15:00	0.2	0.281855805
2024-04-08T17:30:00	0	0.280984535
2024-04-08T17:45:00	0.2	0.280984535
2024-04-08T18:00:00	0	0.2805489
2024-04-08T18:15:00	0	0.280984535
2024-04-08T18:30:00	0	0.27967763
2024-04-08T18:45:00	0.2	0.279459813
2024-04-08T19:00:00	0	0.279241995
2024-04-08T19:15:00	0	0.27967763
2024-04-08T19:30:00	0	0.27880636
2024-04-08T19:45:00	0	0.279024178
2024-04-08T20:00:00	0	0.279024178
2024-04-08T20:15:00	0.2	0.278588543
2024-04-08T20:30:00	0.4	0.278588543
2024-04-08T20:45:00	0	0.278370725
2024-04-08T21:00:00	0	0.278370725
2024-04-08T21:15:00	0	0.278152908
2024-04-08T21:30:00	0	0.27793509
2024-04-08T21:45:00	0	0.279024178
2024-04-08T22:00:00	0	0.279241995
2024-04-08T22:15:00	0	0.279459813
2024-04-08T22:30:00	0	0.279895448
2024-04-08T22:45:00	0	0.279895448
2024-04-08T23:00:00	0.2	0.280766717
2024-04-08T23:15:00	0.2	0.280984535
2024-04-08T23:30:00	0.4	0.280984535
2024-04-08T23:45:00	0.4	0.281637987
2024-04-09T00:00:00	0.4	0.281855805
2024-04-09T00:15:00	0.6	0.28316271
2024-04-09T00:30:00	0.8	0.28316271
2024-04-09T00:45:00	0.6	0.283598345
2024-04-09T01:00:00	0.6	0.284469614
2024-04-09T01:15:00	0.6	0.286212154
2024-04-09T01:30:00	0.2	0.286865607
2024-04-09T01:45:00	0	0.287083424
2024-04-09T02:00:00	0.4	0.288825964
2024-04-09T02:15:00	0.8	0.288608146
2024-04-09T02:30:00	0.8	0.289261599
2024-04-09T02:45:00	0.4	0.291004139
2024-04-09T03:00:00	0.2	0.291439773
2024-04-09T03:15:00	0	0.292964496
2024-04-09T03:30:00	0	0.294707036
2024-04-09T03:45:00	0	0.296667393
2024-04-09T04:00:00	0	0.29514267
2024-04-09T04:15:00	0	0.302112829
2024-04-09T04:30:00	0	0.306904814
2024-04-09T04:45:00	0.2	0.310172076
2024-04-09T05:00:00	0	0.320191679
2024-04-09T05:15:00	0	0.331518188
2024-04-09T05:30:00	0.2	0.340013069
2024-04-09T05:45:00	0	0.350468308
2024-04-09T06:00:00	0	0.362883903
2024-04-09T06:15:00	0	0.374428229
2024-04-09T06:30:00	0	0.386843825
2024-04-09T06:45:00	0.2	0.399041603
2024-04-09T07:00:00	0.2	0.408189937
2024-04-09T07:15:00	0.2	0.416684818
2024-04-09T07:30:00	0.6	0.423654977
2024-04-09T07:45:00	0.8	0.428882596
2024-04-09T08:00:00	0.6	0.435852755
2024-04-09T08:15:00	0.4	0.439120017
2024-04-09T08:30:00	0.6	0.441298192
2024-04-09T08:45:00	0.2	0.444347637
2024-04-09T09:00:00	0.6	0.447397081
2024-04-09T09:15:00	0.2	0.448050534
2024-04-09T09:30:00	0.2	0.449575256
2024-04-09T09:45:00	0.4	0.448703986
2024-04-09T10:00:00	0.6	0.449793073
2024-04-09T10:15:00	1.4	0.449793073
2024-04-09T10:30:00	0.8	0.450664343
2024-04-09T10:45:00	1	0.451099978
2024-04-09T11:00:00	1.4	0.454149423
2024-04-09T11:15:00	1.2	0.456763232
2024-04-09T11:30:00	1	0.460901764
2024-04-09T11:45:00	1	0.465040296
2024-04-09T12:00:00	1	0.473535178
2024-04-09T12:15:00	0.8	0.482465694
2024-04-09T12:30:00	0.6	0.495970377
2024-04-09T12:45:00	0.6	0.510564147
2024-04-09T13:00:00	0.6	0.52668264
2024-04-09T13:15:00	0.4	0.543454585
2024-04-09T13:30:00	0.2	0.565671967
2024-04-09T13:45:00	0.4	0.587671531
2024-04-09T14:00:00	0.4	0.609235461
2024-04-09T14:15:00	0	0.628621215
2024-04-09T14:30:00	0.2	0.646917883
2024-04-09T14:45:00	0	0.66521455
2024-04-09T15:00:00	0	0.6832934
2024-04-09T15:15:00	0.2	0.696362448
2024-04-09T15:30:00	0.2	0.705728599
2024-04-09T15:45:00	0	0.714659116
2024-04-09T16:00:00	0	0.720540187
2024-04-09T16:15:00	0	0.724896537
2024-04-09T16:30:00	0	0.724460902
2024-04-09T16:45:00	0.4	0.722500545
2024-04-09T17:00:00	0.8	0.720975822
2024-04-09T17:15:00	0	0.714223481
2024-04-09T17:30:00	0	0.704421695
2024-04-09T17:45:00	0	0.696798083
2024-04-09T18:00:00	0	0.683511218
2024-04-09T18:15:00	0	0.671966892
2024-04-09T18:30:00	0	0.659986931
2024-04-09T18:45:00	0	0.649096058
2024-04-09T19:00:00	0	0.639076454
2024-04-09T19:15:00	0	0.627967763
2024-04-09T19:30:00	0	0.614245262
2024-04-09T19:45:00	0	0.602483119
2024-04-09T20:00:00	0	0.592899151
2024-04-09T20:15:00	0	0.584839904
2024-04-09T20:30:00	0	0.576780658
2024-04-09T20:45:00	0	0.569374864
2024-04-09T21:00:00	0	0.561315618
2024-04-09T21:15:00	0	0.554563276
2024-04-09T21:30:00	0	0.548028752
2024-04-09T21:45:00	0	0.544543672
2024-04-09T22:00:00	0	0.538444783
2024-04-09T22:15:00	0	0.531256807
2024-04-09T22:30:00	0	0.526900457
2024-04-09T22:45:00	0	0.521672838
2024-04-09T23:00:00	0	0.515356132
2024-04-09T23:15:00	0	0.510999782
2024-04-09T23:30:00	0	0.506643433
2024-04-09T23:45:00	0	0.501197996
2024-04-10T00:00:00	0	0.497930734
2024-04-10T00:15:00	0	0.493356567
2024-04-10T00:30:00	0	0.48791113
2024-04-10T00:45:00	0	0.483772599
2024-04-10T01:00:00	0	0.478109344
2024-04-10T01:15:00	0	0.476148987
2024-04-10T01:30:00	0	0.47244609
2024-04-10T01:45:00	0	0.469832281
2024-04-10T02:00:00	0	0.465693749
2024-04-10T02:15:00	0	0.463733391
2024-04-10T02:30:00	0	0.462208669
2024-04-10T02:45:00	0	0.459812677
2024-04-10T03:00:00	0	0.458070137
2024-04-10T03:15:00	0	0.455020693
2024-04-10T03:30:00	0	0.452406883
2024-04-10T03:45:00	0	0.448486169
2024-04-10T04:00:00	0	0.445436724
2024-04-10T04:15:00	0	0.442605097
2024-04-10T04:30:00	0	0.439555652
2024-04-10T04:45:00	0	0.436506208
2024-04-10T05:00:00	0	0.433892398
2024-04-10T05:15:00	0	0.430625136
2024-04-10T05:30:00	0	0.428664779
2024-04-10T05:45:00	0	0.425833152
2024-04-10T06:00:00	0	0.423872795
2024-04-10T06:15:00	0	0.421912437
2024-04-10T06:30:00	0	0.41995208
2024-04-10T06:45:00	0	0.416031366
2024-04-10T07:00:00	0	0.415160096
2024-04-10T07:15:00	0	0.412328469
2024-04-10T07:30:00	0	0.409496842
2024-04-10T07:45:00	0	0.40622958
2024-04-10T08:00:00	0	0.405140492
2024-04-10T08:15:00	0	0.40187323
2024-04-10T08:30:00	0	0.40013069
2024-04-10T08:45:00	0	0.396427794
2024-04-10T09:00:00	0	0.395992159
2024-04-10T09:15:00	0	0.392507079
2024-04-10T09:30:00	0	0.390546722
2024-04-10T09:45:00	0	0.388804182
2024-04-10T10:00:00	0	0.38640819
2024-04-10T10:15:00	0	0.38466565
2024-04-10T10:30:00	0.6	0.380962753
2024-04-10T10:45:00	0.2	0.380744936
2024-04-10T11:00:00	0.2	0.378566761
2024-04-10T11:15:00	0.2	0.376606404
2024-04-10T11:30:00	0.2	0.375299499
2024-04-10T11:45:00	0.4	0.373774777
2024-04-10T12:00:00	0.2	0.371596602
2024-04-10T12:15:00	0.2	0.370289697
2024-04-10T12:30:00	0.2	0.36832934
2024-04-10T12:45:00	0	0.367022435
2024-04-10T13:00:00	0	0.365497713
2024-04-10T13:15:00	0	0.363972991
2024-04-10T13:30:00	0	0.362666086
2024-04-10T13:45:00	0	0.361794816
2024-04-10T14:00:00	0.2	0.360052276
2024-04-10T14:15:00	0	0.358527554
2024-04-10T14:30:00	0	0.357656284
2024-04-10T14:45:00	0	0.356131562
2024-04-10T15:00:00	0	0.355913744
2024-04-10T15:15:00	0	0.354389022
2024-04-10T15:30:00	0	0.352428665
2024-04-10T15:45:00	0	0.350903942
2024-04-10T16:00:00	0	0.35112176
2024-04-10T16:15:00	0	0.348725768
2024-04-10T16:30:00	0	0.347854498
2024-04-10T16:45:00	0	0.348072315
2024-04-10T17:00:00	0	0.346111958
2024-04-10T17:15:00	0	0.346111958
2024-04-10T17:30:00	0	0.343933783
2024-04-10T17:45:00	0	0.344369418
2024-04-10T18:00:00	0	0.342844696
2024-04-10T18:15:00	0	0.341973426
2024-04-10T18:30:00	0	0.341102156
2024-04-10T18:45:00	0	0.339795252
2024-04-10T19:00:00	0	0.340666521
2024-04-10T19:15:00	0	0.338706164
2024-04-10T19:30:00	0	0.339359617
2024-04-10T19:45:00	0	0.338052712
2024-04-10T20:00:00	0	0.337617077
2024-04-10T20:15:00	0	0.336745807
2024-04-10T20:30:00	0	0.337617077
2024-04-10T20:45:00	0	0.336745807
2024-04-10T21:00:00	0.2	0.336092355
2024-04-10T21:15:00	0	0.335874537
2024-04-10T21:30:00	0.2	0.334349815
2024-04-10T21:45:00	0	0.335438902
2024-04-10T22:00:00	0	0.335438902
2024-04-10T22:15:00	0	0.333478545
2024-04-10T22:30:00	0	0.333478545
2024-04-10T22:45:00	0	0.33304291
2024-04-10T23:00:00	0	0.333260728
2024-04-10T23:15:00	0	0.332607275
2024-04-10T23:30:00	0	0.331082553
2024-04-10T23:45:00	0	0.3304291
2024-04-11T00:00:00	0	0.330646918
2024-04-11T00:15:00	0	0.3304291
2024-04-11T00:30:00	0	0.329775648
2024-04-11T00:45:00	0	0.330211283
2024-04-11T01:00:00	0	0.329122196
2024-04-11T01:15:00	0	0.329775648
2024-04-11T01:30:00	0	0.328904378
2024-04-11T01:45:00	0	0.329340013
2024-04-11T02:00:00	0	0.327597473
2024-04-11T02:15:00	0	0.329775648
2024-04-11T02:30:00	0	0.328904378
2024-04-11T02:45:00	0	0.328686561
2024-04-11T03:00:00	0	0.328686561
2024-04-11T03:15:00	0	0.329122196
2024-04-11T03:30:00	0	0.3304291
2024-04-11T03:45:00	0	0.33217164
2024-04-11T04:00:00	0	0.330646918
2024-04-11T04:15:00	0	0.331953823
2024-04-11T04:30:00	0	0.334567632
2024-04-11T04:45:00	0	0.33391418
2024-04-11T05:00:00	0	0.337617077
2024-04-11T05:15:00	0	0.337617077
2024-04-11T05:30:00	0	0.337834894
2024-04-11T05:45:00	0	0.340448704
2024-04-11T06:00:00	0	0.341537791
2024-04-11T06:15:00	0	0.342626879
2024-04-11T06:30:00	0	0.343715966
2024-04-11T06:45:00	0	0.343715966
2024-04-11T07:00:00	0	0.344369418
2024-04-11T07:15:00	0	0.344587236
2024-04-11T07:30:00	0	0.345676323
2024-04-11T07:45:00	0	0.346111958
2024-04-11T08:00:00	0	0.346983228
2024-04-11T08:15:00	0	0.34763668
2024-04-11T08:30:00	0	0.348290133
2024-04-11T08:45:00	0	0.345676323
2024-04-11T09:00:00	0	0.347854498
2024-04-11T09:15:00	0	0.348290133
2024-04-11T09:30:00	0	0.346765411
2024-04-11T09:45:00	0	0.34763668
2024-04-11T10:00:00	0	0.346329776
2024-04-11T10:15:00	0	0.346111958
2024-04-11T10:30:00	0	0.346111958
2024-04-11T10:45:00	0	0.346111958
2024-04-11T11:00:00	0	0.346111958
2024-04-11T11:15:00	0	0.346111958
2024-04-11T11:30:00	0	0.346111958
2024-04-11T11:45:00	0	0.345894141
2024-04-11T12:00:00	0	0.341319974
2024-04-11T12:15:00	0	0.341319974
2024-04-11T12:30:00	0	0.340448704
2024-04-11T12:45:00	0	0.338706164
2024-04-11T13:00:00	0	0.338923982
2024-04-11T13:15:00	0	0.338270529
2024-04-11T13:30:00	0	0.337617077
2024-04-11T13:45:00	0	0.33652799
2024-04-11T14:00:00	0	0.335438902
2024-04-11T14:15:00	0	0.336092355
2024-04-11T14:30:00	0	0.33391418
2024-04-11T14:45:00	0	0.333478545
2024-04-11T15:00:00	0	0.332389458
2024-04-11T15:15:00	0	0.33130037
2024-04-11T15:30:00	0	0.33130037
2024-04-11T15:45:00	0	0.3304291
2024-04-11T16:00:00	0	0.329993465
2024-04-11T16:15:00	0	0.328904378
2024-04-11T16:30:00	0	0.327815291
2024-04-11T16:45:00	0	0.326726203
2024-04-11T17:00:00	0	0.325854934
2024-04-11T17:15:00	0	0.325854934
2024-04-11T17:30:00	0	0.324765846
2024-04-11T17:45:00	0	0.324330211
2024-04-11T18:00:00	0	0.323676759
2024-04-11T18:15:00	0	0.322587672
2024-04-11T18:30:00	0	0.320409497
2024-04-11T18:45:00	0	0.320845132
2024-04-11T19:00:00	0	0.318666957
2024-04-11T19:15:00	0	0.319320409
2024-04-11T19:30:00	0	0.318013505
2024-04-11T19:45:00	0.2	0.317360052
2024-04-11T20:00:00	0.2	0.3167066
2024-04-11T20:15:00	0.2	0.31583533
2024-04-11T20:30:00	0	0.316270965
2024-04-11T20:45:00	0.4	0.314528425
2024-04-11T21:00:00	0.4	0.313874973
2024-04-11T21:15:00	0	0.31322152
2024-04-11T21:30:00	0	0.311696798
2024-04-11T21:45:00	0	0.312785885
2024-04-11T22:00:00	0	0.311478981
2024-04-11T22:15:00	0	0.309736441
2024-04-11T22:30:00	0	0.310389893
2024-04-11T22:45:00	0	0.309518623
2024-04-11T23:00:00	0	0.310172076
2024-04-11T23:15:00	0	0.308865171
2024-04-11T23:30:00	0	0.307776084
2024-04-11T23:45:00	0	0.306686996
2024-04-12T00:00:00	0	0.307122631
2024-04-12T00:15:00	0	0.307122631
2024-04-12T00:30:00	0	0.306033544
2024-04-12T00:45:00	0	0.304726639
2024-04-12T01:00:00	0	0.304726639
2024-04-12T01:15:00	0	0.303637552
2024-04-12T01:30:00	0	0.301895012
2024-04-12T01:45:00	0	0.301895012
2024-04-12T02:00:00	0	0.302548464
2024-04-12T02:15:00	0	0.301023742
2024-04-12T02:30:00	0	0.301677195
2024-04-12T02:45:00	0	0.301895012
2024-04-12T03:00:00	0	0.301459377
2024-04-12T03:15:00	0	0.301459377
2024-04-12T03:30:00	0	0.301023742
2024-04-12T03:45:00	0.2	0.300805925
2024-04-12T04:00:00	0	0.29949902
2024-04-12T04:15:00	0.2	0.300588107
2024-04-12T04:30:00	0	0.300588107
2024-04-12T04:45:00	0	0.29862775
2024-04-12T05:00:00	0	0.299281202
2024-04-12T05:15:00	0	0.300152472
2024-04-12T05:30:00	0	0.299063385
2024-04-12T05:45:00	0	0.29949902
2024-04-12T06:00:00	0	0.298845567
2024-04-12T06:15:00	0	0.297974298
2024-04-12T06:30:00	0	0.29862775
2024-04-12T06:45:00	0	0.298845567
2024-04-12T07:00:00	0	0.299716837
2024-04-12T07:15:00	0	0.299063385
2024-04-12T07:30:00	0	0.29949902
2024-04-12T07:45:00	0	0.299063385
2024-04-12T08:00:00	0.2	0.29862775
2024-04-12T08:15:00	0	0.299281202
2024-04-12T08:30:00	0	0.298409932
2024-04-12T08:45:00	0	0.300152472
2024-04-12T09:00:00	0	0.299934655
2024-04-12T09:15:00	0	0.300152472
2024-04-12T09:30:00	0	0.300588107
2024-04-12T09:45:00	0	0.301677195
2024-04-12T10:00:00	0	0.302766282
2024-04-12T10:15:00	0	0.302330647
2024-04-12T10:30:00	0	0.304073187
2024-04-12T10:45:00	0	0.302330647
2024-04-12T11:00:00	0	0.304073187
2024-04-12T11:15:00	0	0.304073187
2024-04-12T11:30:00	0	0.303637552
2024-04-12T11:45:00	0	0.305815726
2024-04-12T12:00:00	0	0.304726639
2024-04-12T12:15:00	0	0.304944457
2024-04-12T12:30:00	0	0.305162274
2024-04-12T12:45:00	0	0.306033544
2024-04-12T13:00:00	0	0.306033544
2024-04-12T13:15:00	0	0.306686996
2024-04-12T13:30:00	0	0.307122631
2024-04-12T13:45:00	0	0.306904814
2024-04-12T14:00:00	0	0.307993901
2024-04-12T14:15:00	0	0.308211719
2024-04-12T14:30:00	0	0.307122631
2024-04-12T14:45:00	0	0.308429536
2024-04-12T15:00:00	0	0.307993901
2024-04-12T15:15:00	0	0.308647354
2024-04-12T15:30:00	0	0.308211719
2024-04-12T15:45:00	0	0.308865171
2024-04-12T16:00:00	0	0.309736441
2024-04-12T16:15:00	0	0.309736441
2024-04-12T16:30:00	0	0.309954258
2024-04-12T16:45:00	0	0.311261163
2024-04-12T17:00:00	0	0.308865171
2024-04-12T17:15:00	0	0.307993901
2024-04-12T17:30:00	0	0.310389893
2024-04-12T17:45:00	0	0.307993901
2024-04-12T18:00:00	0	0.308865171
2024-04-12T18:15:00	0	0.309300806
2024-04-12T18:30:00	0	0.307993901
2024-04-12T18:45:00	0	0.307993901
2024-04-12T19:00:00	0	0.309518623
2024-04-12T19:15:00	0	0.307776084
2024-04-12T19:30:00	0	0.306686996
2024-04-12T19:45:00	0	0.307776084
2024-04-12T20:00:00	0	0.307776084
2024-04-12T20:15:00	0	0.307776084
2024-04-12T20:30:00	0	0.306904814
2024-04-12T20:45:00	0	0.306251361
2024-04-12T21:00:00	0	0.307122631
2024-04-12T21:15:00	0	0.306251361
2024-04-12T21:30:00	0	0.305815726
2024-04-12T21:45:00	0	0.304944457
2024-04-12T22:00:00	0	0.304291004
2024-04-12T22:15:00	0	0.304508822
2024-04-12T22:30:00	0	0.304508822
2024-04-12T22:45:00	0	0.304291004
2024-04-12T23:00:00	0	0.302984099
2024-04-12T23:15:00	0	0.303419734
2024-04-12T23:30:00	0	0.303201917
2024-04-12T23:45:00	0	0.303201917
2024-04-13T00:00:00	0	0.302548464
2024-04-13T00:15:00	0	0.301459377
2024-04-13T00:30:00	0	0.301677195
2024-04-13T00:45:00	0	0.301677195
2024-04-13T01:00:00	0	0.30037029
2024-04-13T01:15:00	0	0.299063385
2024-04-13T01:30:00	0	0.299716837
2024-04-13T01:45:00	0	0.299063385
2024-04-13T02:00:00	0	0.297974298
2024-04-13T02:15:00	0	0.297974298
2024-04-13T02:30:00	0	0.298409932
2024-04-13T02:45:00	0	0.298192115
2024-04-13T03:00:00	0	0.297103028
2024-04-13T03:15:00	0	0.299934655
2024-04-13T03:30:00	0	0.29862775
2024-04-13T03:45:00	0	0.297974298
2024-04-13T04:00:00	0	0.299063385
2024-04-13T04:15:00	0	0.297320845
2024-04-13T04:30:00	0	0.298409932
2024-04-13T04:45:00	0	0.296667393
2024-04-13T05:00:00	0	0.297103028
2024-04-13T05:15:00	0	0.295578305
2024-04-13T05:30:00	0	0.295360488
2024-04-13T05:45:00	0	0.29688521
2024-04-13T06:00:00	0	0.296231758
2024-04-13T06:15:00	0	0.29514267
2024-04-13T06:30:00	0	0.295578305
2024-04-13T06:45:00	0	0.29601394
2024-04-13T07:00:00	0	0.294053583
2024-04-13T07:15:00	0	0.299063385
2024-04-13T07:30:00	0	0.294924853
2024-04-13T07:45:00	0	0.294271401
2024-04-13T08:00:00	0	0.294707036
2024-04-13T08:15:00	0	0.293617948
2024-04-13T08:30:00	0	0.294707036
2024-04-13T08:45:00	0	0.293617948
2024-04-13T09:00:00	0	0.294924853
2024-04-13T09:15:00	0	0.292746678
2024-04-13T09:30:00	0	0.293182313
2024-04-13T09:45:00	0	0.294053583
2024-04-13T10:00:00	0	0.293835766
2024-04-13T10:15:00	0	0.294489218
2024-04-13T10:30:00	0	0.29514267
2024-04-13T10:45:00	0	0.292964496
2024-04-13T11:00:00	0	0.294053583
2024-04-13T11:15:00	0	0.294707036
2024-04-13T11:30:00	0	0.297103028
2024-04-13T11:45:00	0	0.294924853
2024-04-13T12:00:00	0	0.294707036
2024-04-13T12:15:00	0	0.292746678
2024-04-13T12:30:00	0	0.292964496
2024-04-13T12:45:00	0	0.291875408
2024-04-13T13:00:00	0	0.292528861
2024-04-13T13:15:00	0	0.292311043
2024-04-13T13:30:00	0	0.292311043
2024-04-13T13:45:00	0	0.291657591
2024-04-13T14:00:00	0	0.291439773
2024-04-13T14:15:00	0	0.291221956
2024-04-13T14:30:00	0	0.291221956
2024-04-13T14:45:00	0.2	0.289697234
2024-04-13T15:00:00	0.6	0.290568504
2024-04-13T15:15:00	0	0.289697234
2024-04-13T15:30:00	0	0.289479416
2024-04-13T15:45:00	0	0.288608146
2024-04-13T16:00:00	0	0.287519059
2024-04-13T16:15:00	0.2	0.287954694
2024-04-13T16:30:00	0	0.288825964
2024-04-13T16:45:00	0	0.287954694
2024-04-13T17:00:00	0.2	0.287301242
2024-04-13T17:15:00	0	0.287736876
2024-04-13T17:30:00	0	0.286865607
2024-04-13T17:45:00	0	0.285340884
2024-04-13T18:00:00	0	0.285340884
2024-04-13T18:15:00	0	0.285340884
2024-04-13T18:30:00	0	0.285558702
2024-04-13T18:45:00	0.2	0.284905249
2024-04-13T19:00:00	0	0.284905249
2024-04-13T19:15:00	0	0.284251797
2024-04-13T19:30:00	0	0.28403398
2024-04-13T19:45:00	0	0.28403398
2024-04-13T20:00:00	0	0.283380527
2024-04-13T20:15:00	0.2	0.283816162
2024-04-13T20:30:00	0	0.282944892
2024-04-13T20:45:00	0	0.28403398
2024-04-13T21:00:00	0	0.283380527
2024-04-13T21:15:00	0	0.282727075
2024-04-13T21:30:00	0	0.281855805
2024-04-13T21:45:00	0.2	0.28316271
2024-04-13T22:00:00	0	0.282509257
2024-04-13T22:15:00	0	0.283380527
2024-04-13T22:30:00	0	0.282944892
2024-04-13T22:45:00	0	0.283380527
2024-04-13T23:00:00	0	0.282509257
2024-04-13T23:15:00	0	0.282727075
2024-04-13T23:30:00	0	0.283380527
2024-04-13T23:45:00	0	0.282509257
2024-04-14T00:00:00	0	0.282944892
2024-04-14T00:15:00	0	0.284687432
2024-04-14T00:30:00	0	0.284905249
2024-04-14T00:45:00	0	0.284251797
2024-04-14T01:00:00	0	0.284469614
2024-04-14T01:15:00	0	0.28403398
2024-04-14T01:30:00	0	0.284687432
2024-04-14T01:45:00	0	0.285123067
2024-04-14T02:00:00	0	0.286212154
2024-04-14T02:15:00	0	0.287519059
2024-04-14T02:30:00	0	0.287519059
2024-04-14T02:45:00	0	0.287083424
2024-04-14T03:00:00	0	0.287083424
2024-04-14T03:15:00	0	0.288390329
2024-04-14T03:30:00	0	0.288608146
2024-04-14T03:45:00	0	0.289261599
2024-04-14T04:00:00	0	0.289479416
2024-04-14T04:15:00	0	0.289479416
2024-04-14T04:30:00	0	0.290568504
2024-04-14T04:45:00	0	0.291221956
2024-04-14T05:00:00	0	0.291004139
2024-04-14T05:15:00	0	0.291004139
2024-04-14T05:30:00	0	0.291439773
2024-04-14T05:45:00	0	0.291004139
2024-04-14T06:00:00	0	0.291439773
2024-04-14T06:15:00	0	0.291439773
2024-04-14T06:30:00	0	0.291875408
2024-04-14T06:45:00	0	0.291221956
2024-04-14T07:00:00	0	0.290786321
2024-04-14T07:15:00	0	0.290568504
2024-04-14T07:30:00	0	0.289697234
2024-04-14T07:45:00	0	0.289915051
2024-04-14T08:00:00	0	0.289043781
2024-04-14T08:15:00	0	0.289479416
2024-04-14T08:30:00	0	0.289261599
2024-04-14T08:45:00	0	0.288390329
2024-04-14T09:00:00	0	0.287954694
2024-04-14T09:15:00	0	0.287301242
2024-04-14T09:30:00	0	0.286865607
2024-04-14T09:45:00	0	0.287083424
2024-04-14T10:00:00	0	0.291875408
2024-04-14T10:15:00	0	0.291221956
2024-04-14T10:30:00	0	0.289261599
2024-04-14T10:45:00	0	0.289915051
2024-04-14T11:00:00	0	0.290350686
2024-04-14T11:15:00	0	0.289479416
2024-04-14T11:30:00	0	0.289261599
2024-04-14T11:45:00	0	0.288608146
2024-04-14T12:00:00	0	0.288390329
2024-04-14T12:15:00	0	0.288172511
2024-04-14T12:30:00	0	0.288608146
2024-04-14T12:45:00	0	0.287736876
2024-04-14T13:00:00	0	0.287301242
2024-04-14T13:15:00	0	0.286647789
2024-04-14T13:30:00	0	0.286865607
2024-04-14T13:45:00	0	0.286647789
2024-04-14T14:00:00	0	0.286865607
2024-04-14T14:15:00	0	0.285558702
2024-04-14T14:30:00	0	0.285340884
2024-04-14T14:45:00	0	0.285123067
2024-04-14T15:00:00	0	0.284905249
2024-04-14T15:15:00	0	0.284251797
2024-04-14T15:30:00	0	0.28403398
2024-04-14T15:45:00	0	0.28403398
2024-04-14T16:00:00	0	0.28316271
2024-04-14T16:15:00	0	0.283380527
2024-04-14T16:30:00	0	0.282727075
2024-04-14T16:45:00	0	0.282509257
2024-04-14T17:00:00	0	0.282073622
2024-04-14T17:15:00	0	0.281855805
2024-04-14T17:30:00	0	0.28229144
2024-04-14T17:45:00	0	0.282073622
2024-04-14T18:00:00	0	0.281855805
2024-04-14T18:15:00	0	0.281637987
2024-04-14T18:30:00	0	0.280766717
2024-04-14T18:45:00	0	0.280984535
2024-04-14T19:00:00	0	0.280331083
2024-04-14T19:15:00	0	0.27967763
2024-04-14T19:30:00	0	0.280766717
2024-04-14T19:45:00	0	0.27967763
2024-04-14T20:00:00	0	0.279895448
2024-04-14T20:15:00	0	0.279895448
2024-04-14T20:30:00	0	0.279024178
2024-04-14T20:45:00	0	0.27880636
2024-04-14T21:00:00	0	0.279241995
2024-04-14T21:15:00	0	0.278152908
2024-04-14T21:30:00	0	0.278152908
2024-04-14T21:45:00	0	0.277499455
2024-04-14T22:00:00	0	0.277281638
2024-04-14T22:15:00	0	0.277717273
2024-04-14T22:30:00	0	0.276846003
2024-04-14T22:45:00	0	0.277281638
2024-04-14T23:00:00	0.2	0.277499455
2024-04-14T23:15:00	0	0.276628186
2024-04-14T23:30:00	0	0.276410368
2024-04-14T23:45:00	0	0.276410368
2024-04-15T00:00:00	0.6	0.276192551
2024-04-15T00:15:00	0.8	0.275321281
2024-04-15T00:30:00	0.6	0.275321281
2024-04-15T00:45:00	2	0.275756916
2024-04-15T01:00:00	0.8	0.275321281
2024-04-15T01:15:00	0	0.275321281
2024-04-15T01:30:00	0	0.274667828
2024-04-15T01:45:00	0	0.275756916
2024-04-15T02:00:00	0	0.275756916
2024-04-15T02:15:00	0	0.275321281
2024-04-15T02:30:00	0	0.275756916
2024-04-15T02:45:00	0	0.275756916
2024-04-15T03:00:00	0	0.275539098
2024-04-15T03:15:00	0	0.275756916
2024-04-15T03:30:00	0	0.275539098
2024-04-15T03:45:00	0.4	0.275103463
2024-04-15T04:00:00	0.4	0.275539098
2024-04-15T04:15:00	0.6	0.275539098
2024-04-15T04:30:00	1.4	0.276192551
2024-04-15T04:45:00	0	0.276192551
2024-04-15T05:00:00	0	0.276410368
2024-04-15T05:15:00	0	0.276628186
2024-04-15T05:30:00	0	0.276410368
2024-04-15T05:45:00	0	0.276628186
2024-04-15T06:00:00	0	0.27793509
2024-04-15T06:15:00	0	0.278152908
2024-04-15T06:30:00	0	0.279459813
2024-04-15T06:45:00	0	0.280766717
2024-04-15T07:00:00	0	0.28229144
2024-04-15T07:15:00	0	0.28316271
2024-04-15T07:30:00	0	0.287736876
2024-04-15T07:45:00	0	0.294053583
2024-04-15T08:00:00	0	0.300588107
2024-04-15T08:15:00	0	0.307776084
2024-04-15T08:30:00	0	0.31583533
2024-04-15T08:45:00	0	0.326726203
2024-04-15T09:00:00	0	0.341319974
2024-04-15T09:15:00	0	0.35373557
2024-04-15T09:30:00	0	0.364190808
2024-04-15T09:45:00	0	0.371596602
2024-04-15T10:00:00	0	0.380309301
2024-04-15T10:15:00	0	0.38640819
2024-04-15T10:30:00	0	0.391635809
2024-04-15T10:45:00	0	0.396427794
2024-04-15T11:00:00	0	0.399259421
2024-04-15T11:15:00	0	0.401437595
2024-04-15T11:30:00	0	0.4027445
2024-04-15T11:45:00	0	0.401437595
2024-04-15T12:00:00	0.2	0.401219778
2024-04-15T12:15:00	0	0.398170333
2024-04-15T12:30:00	0	0.395120889
2024-04-15T12:45:00	0	0.392942714
2024-04-15T13:00:00	0	0.389022
2024-04-15T13:15:00	0	0.386190372
2024-04-15T13:30:00	0	0.38292311
2024-04-15T13:45:00	0	0.379655848
2024-04-15T14:00:00	0	0.376388586
2024-04-15T14:15:00	0	0.373556959
2024-04-15T14:30:00	0	0.370725332
2024-04-15T14:45:00	0	0.369636245
2024-04-15T15:00:00	0	0.367240253
2024-04-15T15:15:00	0	0.364844261
2024-04-15T15:30:00	0	0.362666086
2024-04-15T15:45:00	0	0.361359181
2024-04-15T16:00:00	0	0.358963189
2024-04-15T16:15:00	0	0.356349379
2024-04-15T16:30:00	0	0.354824657
2024-04-15T16:45:00	0	0.353953387
2024-04-15T17:00:00	0	0.352428665
2024-04-15T17:15:00	0	0.351557395
2024-04-15T17:30:00	0.2	0.349814855
2024-04-15T17:45:00	0	0.34763668
2024-04-15T18:00:00	0	0.346983228
2024-04-15T18:15:00	0	0.345894141
2024-04-15T18:30:00	0	0.345240688
2024-04-15T18:45:00	0	0.345458506
2024-04-15T19:00:00	0	0.342626879
2024-04-15T19:15:00	0	0.341755609
2024-04-15T19:30:00	0	0.341755609
2024-04-15T19:45:00	0	0.340013069
2024-04-15T20:00:00	0	0.340013069
2024-04-15T20:15:00	0	0.339359617
2024-04-15T20:30:00	0	0.336963624
2024-04-15T20:45:00	0	0.33565672
2024-04-15T21:00:00	0	0.334131997
2024-04-15T21:15:00	0	0.33391418
2024-04-15T21:30:00	0	0.334567632
2024-04-15T21:45:00	0	0.33217164
2024-04-15T22:00:00	0	0.33391418
2024-04-15T22:15:00	0	0.333260728
2024-04-15T22:30:00	0	0.33130037
2024-04-15T22:45:00	0	0.330646918
2024-04-15T23:00:00	0	0.329557831
2024-04-15T23:15:00	0	0.329775648
2024-04-15T23:30:00	0	0.326944021
2024-04-15T23:45:00	0	0.328904378
2024-04-16T00:00:00	0	0.326290569
2024-04-16T00:15:00	0	0.328686561
2024-04-16T00:30:00	0	0.327815291
2024-04-16T00:45:00	0	0.327597473
2024-04-16T01:00:00	0	0.326508386
2024-04-16T01:15:00	0	0.324548029
2024-04-16T01:30:00	0	0.324330211
2024-04-16T01:45:00	0	0.324548029
2024-04-16T02:00:00	0	0.324112394
2024-04-16T02:15:00	0	0.323241124
2024-04-16T02:30:00	0	0.322587672
2024-04-16T02:45:00	0	0.323458941
2024-04-16T03:00:00	0	0.321498584
2024-04-16T03:15:00	0.2	0.319973862
2024-04-16T03:30:00	0	0.319756044
2024-04-16T03:45:00	0	0.318013505
2024-04-16T04:00:00	0	0.317795687
2024-04-16T04:15:00	0	0.318884775
2024-04-16T04:30:00	0	0.317360052
2024-04-16T04:45:00	0	0.3167066
2024-04-16T05:00:00	0	0.31583533
2024-04-16T05:15:00	0	0.313874973
2024-04-16T05:30:00	0	0.31322152
2024-04-16T05:45:00	0	0.312568068
2024-04-16T06:00:00	0	0.311696798
2024-04-16T06:15:00	0	0.312132433
2024-04-16T06:30:00	0	0.309736441
2024-04-16T06:45:00	0	0.309300806
2024-04-16T07:00:00	0	0.309518623
2024-04-16T07:15:00	0	0.307776084
2024-04-16T07:30:00	0	0.307122631
2024-04-16T07:45:00	0	0.309954258
2024-04-16T08:00:00	0	0.308647354
2024-04-16T08:15:00	0	0.307776084
2024-04-16T08:30:00	0	0.304073187
2024-04-16T08:45:00	0	0.307122631
2024-04-16T09:00:00	0	0.306033544
2024-04-16T09:15:00	0	0.305597909
2024-04-16T09:30:00	0	0.305815726
2024-04-16T09:45:00	0	0.304508822
2024-04-16T10:00:00	0	0.303637552
2024-04-16T10:15:00	0	0.303855369
2024-04-16T10:30:00	0	0.303201917
2024-04-16T10:45:00	0	0.302766282
2024-04-16T11:00:00	0	0.301459377
2024-04-16T11:15:00	0	0.301023742
2024-04-16T11:30:00	0	0.300588107
2024-04-16T11:45:00	0	0.299063385
2024-04-16T12:00:00	0	0.299281202
2024-04-16T12:15:00	0	0.298192115
2024-04-16T12:30:00	0	0.297320845
2024-04-16T12:45:00	0	0.296667393
2024-04-16T13:00:00	0	0.296449575
2024-04-16T13:15:00	0	0.295796123
2024-04-16T13:30:00	0	0.294924853
2024-04-16T13:45:00	0	0.295796123
2024-04-16T14:00:00	0	0.295578305
2024-04-16T14:15:00	0	0.294053583
2024-04-16T14:30:00	0	0.293835766
2024-04-16T14:45:00	0	0.293400131
2024-04-16T15:00:00	0	0.293400131
2024-04-16T15:15:00	0	0.292311043
2024-04-16T15:30:00	0	0.292093226
2024-04-16T15:45:00	0	0.292311043
2024-04-16T16:00:00	0	0.291439773
2024-04-16T16:15:00	0	0.291004139
2024-04-16T16:30:00	0	0.290132869
2024-04-16T16:45:00	0	0.290132869
2024-04-16T17:00:00	0	0.289697234
2024-04-16T17:15:00	0	0.288825964
2024-04-16T17:30:00	0	0.289043781
2024-04-16T17:45:00	0	0.289043781
2024-04-16T18:00:00	0	0.288825964
2024-04-16T18:15:00	0	0.288825964
2024-04-16T18:30:00	0	0.287736876
2024-04-16T18:45:00	0	0.287519059
2024-04-16T19:00:00	0	0.287301242
2024-04-16T19:15:00	0	0.286647789
2024-04-16T19:30:00	0	0.286647789
2024-04-16T19:45:00	0	0.285776519
2024-04-16T20:00:00	0	0.285340884
2024-04-16T20:15:00	0	0.285340884
2024-04-16T20:30:00	0	0.285123067
2024-04-16T20:45:00	0	0.285123067
2024-04-16T21:00:00	0	0.285123067
2024-04-16T21:15:00	0	0.283816162
2024-04-16T21:30:00	0	0.28316271
2024-04-16T21:45:00	0	0.282944892
2024-04-16T22:00:00	0	0.28316271
2024-04-16T22:15:00	0	0.28229144
2024-04-16T22:30:00	0	0.282073622
2024-04-16T22:45:00	0	0.281637987
2024-04-16T23:00:00	0	0.281637987
2024-04-16T23:15:00	0	0.2805489
2024-04-16T23:30:00	0	0.280766717
2024-04-16T23:45:00	0	0.280113265
2024-04-17T00:00:00	0.2	0.280331083
2024-04-17T00:15:00	0	0.279895448
2024-04-17T00:30:00	0	0.27967763
2024-04-17T00:45:00	0	0.278152908
2024-04-17T01:00:00	0	0.278152908
2024-04-17T01:15:00	0	0.278152908
2024-04-17T01:30:00	0	0.278152908
2024-04-17T01:45:00	0	0.27793509
2024-04-17T02:00:00	0	0.277281638
2024-04-17T02:15:00	0	0.277499455
2024-04-17T02:30:00	0	0.276846003
2024-04-17T02:45:00	0	0.276410368
2024-04-17T03:00:00	0	0.276410368
2024-04-17T03:15:00	0	0.276192551
2024-04-17T03:30:00	0	0.276192551
2024-04-17T03:45:00	0	0.275539098
2024-04-17T04:00:00	0	0.275321281
2024-04-17T04:15:00	0	0.274667828
2024-04-17T04:30:00	0	0.274667828
2024-04-17T04:45:00	0	0.274014376
2024-04-17T05:00:00	0	0.274667828
2024-04-17T05:15:00	0	0.273578741
2024-04-17T05:30:00	0	0.273143106
2024-04-17T05:45:00	0	0.273796558
2024-04-17T06:00:00	0	0.272925289
2024-04-17T06:15:00	0	0.272271836
2024-04-17T06:30:00	0	0.272707471
2024-04-17T06:45:00	0	0.271836201
2024-04-17T07:00:00	0	0.271618384
2024-04-17T07:15:00	0	0.271836201
2024-04-17T07:30:00	0	0.271182749
2024-04-17T07:45:00	0	0.271836201
2024-04-17T08:00:00	0	0.271400566
2024-04-17T08:15:00	0	0.271182749
2024-04-17T08:30:00	0	0.270529296
2024-04-17T08:45:00	0	0.270529296
2024-04-17T09:00:00	0	0.271182749
2024-04-17T09:15:00	0	0.269440209
2024-04-17T09:30:00	0	0.269440209
2024-04-17T09:45:00	0	0.269440209
2024-04-17T10:00:00	0	0.269440209
2024-04-17T10:15:00	0	0.269658027
2024-04-17T10:30:00	0	0.268351122
2024-04-17T10:45:00	0	0.267479852
2024-04-17T11:00:00	0	0.268786757
2024-04-17T11:15:00	0	0.268568939
2024-04-17T11:30:00	0	0.268568939
2024-04-17T11:45:00	0	0.268568939
2024-04-17T12:00:00	0	0.268568939
2024-04-17T12:15:00	0	0.266826399
2024-04-17T12:30:00	0	0.26595513
2024-04-17T12:45:00	0	0.267044217
2024-04-17T13:00:00	0	0.267044217
2024-04-17T13:15:00	0	0.267044217
2024-04-17T13:30:00	0	0.267044217
2024-04-17T13:45:00	0	0.266826399
2024-04-17T14:00:00	0	0.26595513
2024-04-17T14:15:00	0	0.266608582
2024-04-17T14:30:00	0	0.26595513
2024-04-17T14:45:00	0	0.266172947
2024-04-17T15:00:00	0	0.266390765
2024-04-17T15:15:00	0	0.265737312
2024-04-17T15:30:00	0	0.26595513
2024-04-17T15:45:00	0	0.265737312
2024-04-17T16:00:00	0	0.264866042
2024-04-17T16:15:00	0	0.265301677
2024-04-17T16:30:00	0	0.26508386
2024-04-17T16:45:00	0	0.26508386
2024-04-17T17:00:00	0	0.264430407
2024-04-17T17:15:00	0	0.263994772
2024-04-17T17:30:00	0	0.264866042
2024-04-17T17:45:00	0	0.26421259
2024-04-17T18:00:00	0	0.263994772
2024-04-17T18:15:00	0	0.26334132
2024-04-17T18:30:00	0	0.26334132
2024-04-17T18:45:00	0	0.263559137
2024-04-17T19:00:00	0	0.26334132
2024-04-17T19:15:00	0	0.26334132
2024-04-17T19:30:00	0	0.263559137
2024-04-17T19:45:00	0	0.262687868
2024-04-17T20:00:00	0	0.261816598
2024-04-17T20:15:00	0	0.26247005
2024-04-17T20:30:00	0	0.26159878
2024-04-17T20:45:00	0	0.262252233
2024-04-17T21:00:00	0	0.262034415
2024-04-17T21:15:00	0	0.261816598
2024-04-17T21:30:00	0	0.26247005
2024-04-17T21:45:00	0	0.26159878
2024-04-17T22:00:00	0	0.26159878
2024-04-17T22:15:00	0	0.260945328
2024-04-17T22:30:00	0	0.261816598
2024-04-17T22:45:00	0	0.261380963
2024-04-17T23:00:00	0	0.260509693
2024-04-17T23:15:00	0	0.260945328
2024-04-17T23:30:00	0	0.260945328
2024-04-17T23:45:00	0	0.259638423
2024-04-18T00:00:00	0	0.260509693
2024-04-18T00:15:00	0	0.260509693
2024-04-18T00:30:00	0	0.260291875
2024-04-18T00:45:00	0	0.25985624
2024-04-18T01:00:00	0	0.259638423
2024-04-18T01:15:00	0	0.25985624
2024-04-18T01:30:00	0	0.259638423
2024-04-18T01:45:00	0	0.258767153
2024-04-18T02:00:00	0	0.259202788
2024-04-18T02:15:00	0	0.259202788
2024-04-18T02:30:00	0	0.258984971
2024-04-18T02:45:00	0	0.258549336
2024-04-18T03:00:00	0	0.258549336
2024-04-18T03:15:00	0	0.258331518
2024-04-18T03:30:00	0	0.259202788
2024-04-18T03:45:00	0	0.258331518
2024-04-18T04:00:00	0	0.258331518
2024-04-18T04:15:00	0	0.258113701
2024-04-18T04:30:00	0	0.258113701
2024-04-18T04:45:00	0	0.257895883
2024-04-18T05:00:00	0	0.257895883
2024-04-18T05:15:00	0	0.257678066
2024-04-18T05:30:00	0	0.257242431
2024-04-18T05:45:00	0	0.257460248
2024-04-18T06:00:00	0	0.257024613
2024-04-18T06:15:00	0	0.257460248
2024-04-18T06:30:00	0	0.257460248
2024-04-18T06:45:00	0	0.256588978
2024-04-18T07:00:00	0	0.257024613
2024-04-18T07:15:00	0	0.256588978
2024-04-18T07:30:00	0	0.256153343
2024-04-18T07:45:00	0	0.255717709
2024-04-18T08:00:00	0	0.255282074
2024-04-18T08:15:00	0	0.255282074
2024-04-18T08:30:00	0	0.255717709
2024-04-18T08:45:00	0	0.256153343
2024-04-18T09:00:00	0	0.255064256
2024-04-18T09:15:00	0	0.255282074
2024-04-18T09:30:00	0	0.254628621
2024-04-18T09:45:00	0	0.255499891
2024-04-18T10:00:00	0	0.254846439
2024-04-18T10:15:00	0	0.254410804
2024-04-18T10:30:00	0	0.254628621
2024-04-18T10:45:00	0	0.253975169
2024-04-18T11:00:00	0	0.253757351
2024-04-18T11:15:00	0	0.254410804
2024-04-18T11:30:00	0	0.254192986
2024-04-18T11:45:00	0	0.253975169
2024-04-18T12:00:00	0.2	0.253757351
2024-04-18T12:15:00	0	0.253757351
2024-04-18T12:30:00	0.2	0.253103899
2024-04-18T12:45:00	0	0.253539534
2024-04-18T13:00:00	0	0.253757351
2024-04-18T13:15:00	0.2	0.252668264
2024-04-18T13:30:00	0	0.253103899
2024-04-18T13:45:00	0	0.253539534
2024-04-18T14:00:00	0.2	0.253321716
2024-04-18T14:15:00	0.2	0.252886081
2024-04-18T14:30:00	0	0.252886081
2024-04-18T14:45:00	0	0.252886081
2024-04-18T15:00:00	0	0.253321716
2024-04-18T15:15:00	0	0.252886081
2024-04-18T15:30:00	0	0.252886081
2024-04-18T15:45:00	0	0.252886081
2024-04-18T16:00:00	0	0.252886081
2024-04-18T16:15:00	0	0.252886081
2024-04-18T16:30:00	0	0.253103899
2024-04-18T16:45:00	0	0.252232629
2024-04-18T17:00:00	0	0.252014812
2024-04-18T17:15:00	0	0.252886081
2024-04-18T17:30:00	0	0.252450447
2024-04-18T17:45:00	0	0.252886081
2024-04-18T18:00:00	0	0.252886081
2024-04-18T18:15:00	0	0.252886081
2024-04-18T18:30:00	0	0.252886081
2024-04-18T18:45:00	0	0.252668264
2024-04-18T19:00:00	0	0.253539534
2024-04-18T19:15:00	0	0.253103899
2024-04-18T19:30:00	0	0.252668264
2024-04-18T19:45:00	0	0.253103899
2024-04-18T20:00:00	0	0.252668264
2024-04-18T20:15:00	0	0.252886081
2024-04-18T20:30:00	0	0.253103899
2024-04-18T20:45:00	0	0.253539534
2024-04-18T21:00:00	0	0.252886081
2024-04-18T21:15:00	0	0.253757351
2024-04-18T21:30:00	0	0.253103899
2024-04-18T21:45:00	0.2	0.252668264
2024-04-18T22:00:00	0	0.253975169
2024-04-18T22:15:00	0	0.252886081
2024-04-18T22:30:00	0	0.253321716
2024-04-18T22:45:00	0	0.254192986
2024-04-18T23:00:00	0	0.254846439
2024-04-18T23:15:00	0	0.254192986
2024-04-18T23:30:00	0	0.254846439
2024-04-18T23:45:00	0	0.254628621
2024-04-19T00:00:00	0	0.254846439
2024-04-19T00:15:00	0	0.255717709
2024-04-19T00:30:00	0	0.254846439
2024-04-19T00:45:00	0	0.255499891
2024-04-19T01:00:00	0	0.255935526
2024-04-19T01:15:00	0	0.257024613
2024-04-19T01:30:00	0	0.257678066
2024-04-19T01:45:00	0	0.258113701
2024-04-19T02:00:00	0	0.259420606
2024-04-19T02:15:00	0	0.260945328
2024-04-19T02:30:00	0	0.263559137
2024-04-19T02:45:00	0	0.267044217
2024-04-19T03:00:00	0	0.270311479
2024-04-19T03:15:00	0	0.273578741
2024-04-19T03:30:00	0	0.275539098
2024-04-19T03:45:00	0	0.277281638
2024-04-19T04:00:00	0	0.278152908
2024-04-19T04:15:00	0	0.27880636
2024-04-19T04:30:00	0	0.27880636
2024-04-19T04:45:00	0	0.279895448
2024-04-19T05:00:00	0	0.279024178
2024-04-19T05:15:00	0	0.279241995
2024-04-19T05:30:00	0	0.27967763
2024-04-19T05:45:00	0	0.279459813
2024-04-19T06:00:00	0.4	0.279241995
2024-04-19T06:15:00	0	0.27967763
2024-04-19T06:30:00	0	0.27880636
2024-04-19T06:45:00	0	0.279241995
2024-04-19T07:00:00	0.2	0.277499455
2024-04-19T07:15:00	0	0.278370725
2024-04-19T07:30:00	0	0.27880636
2024-04-19T07:45:00	0	0.277717273
2024-04-19T08:00:00	0	0.278370725
2024-04-19T08:15:00	0	0.278152908
2024-04-19T08:30:00	0	0.277717273
2024-04-19T08:45:00	0	0.277281638
2024-04-19T09:00:00	0	0.276628186
2024-04-19T09:15:00	0	0.276628186
2024-04-19T09:30:00	0	0.276628186
2024-04-19T09:45:00	0	0.276628186
2024-04-19T10:00:00	0	0.275539098
2024-04-19T10:15:00	0	0.275539098
2024-04-19T10:30:00	0	0.275756916
2024-04-19T10:45:00	0	0.275539098
2024-04-19T11:00:00	0	0.274885646
2024-04-19T11:15:00	0	0.274667828
2024-04-19T11:30:00	0	0.274885646
2024-04-19T11:45:00	0	0.274014376
2024-04-19T12:00:00	0	0.274450011
2024-04-19T12:15:00	0	0.273360924
2024-04-19T12:30:00	0	0.273143106
2024-04-19T12:45:00	0	0.273796558
2024-04-19T13:00:00	0	0.273143106
2024-04-19T13:15:00	0	0.271836201
2024-04-19T13:30:00	0	0.271400566
2024-04-19T13:45:00	0	0.272054019
2024-04-19T14:00:00	0	0.271836201
2024-04-19T14:15:00	0	0.271836201
2024-04-19T14:30:00	0	0.271400566
2024-04-19T14:45:00	0	0.272054019
2024-04-19T15:00:00	0	0.271182749
2024-04-19T15:15:00	0	0.271836201
2024-04-19T15:30:00	0	0.270529296
2024-04-19T15:45:00	0	0.270529296
2024-04-19T16:00:00	0	0.270747114
2024-04-19T16:15:00	0	0.269875844
2024-04-19T16:30:00	0	0.269440209
2024-04-19T16:45:00	0	0.269440209
2024-04-19T17:00:00	0	0.270093662
2024-04-19T17:15:00	0	0.269440209
2024-04-19T17:30:00	0	0.270093662
2024-04-19T17:45:00	0	0.269440209
2024-04-19T18:00:00	0	0.269222392
2024-04-19T18:15:00	0	0.269222392
2024-04-19T18:30:00	0	0.269658027
2024-04-19T18:45:00	0	0.268133304
2024-04-19T19:00:00	0	0.268786757
2024-04-19T19:15:00	0	0.269004574
2024-04-19T19:30:00	0	0.268568939
2024-04-19T19:45:00	0	0.268786757
2024-04-19T20:00:00	0	0.269222392
2024-04-19T20:15:00	0	0.268786757
2024-04-19T20:30:00	0	0.267915487
2024-04-19T20:45:00	0	0.268351122
2024-04-19T21:00:00	0	0.268351122
2024-04-19T21:15:00	0	0.268351122
2024-04-19T21:30:00	0	0.267915487
2024-04-19T21:45:00	0	0.267915487
2024-04-19T22:00:00	0	0.267479852
2024-04-19T22:15:00	0	0.268133304
2024-04-19T22:30:00	0	0.267479852
2024-04-19T22:45:00	0	0.267697669
2024-04-19T23:00:00	0	0.267697669
2024-04-19T23:15:00	0	0.267479852
2024-04-19T23:30:00	0	0.266390765
2024-04-19T23:45:00	0	0.266608582
2024-04-20T00:00:00	0	0.266608582
2024-04-20T00:15:00	0	0.267479852
2024-04-20T00:30:00	0	0.266826399
2024-04-20T00:45:00	0	0.26595513
2024-04-20T01:00:00	0	0.266172947
2024-04-20T01:15:00	0	0.265737312
2024-04-20T01:30:00	0	0.264866042
2024-04-20T01:45:00	0	0.26595513
2024-04-20T02:00:00	0	0.26508386
2024-04-20T02:15:00	0	0.265301677
2024-04-20T02:30:00	0	0.264430407
2024-04-20T02:45:00	0	0.264648225
2024-04-20T03:00:00	0	0.26421259
2024-04-20T03:15:00	0	0.26334132
2024-04-20T03:30:00	0	0.263123503
2024-04-20T03:45:00	0	0.26247005
2024-04-20T04:00:00	0	0.26247005
2024-04-20T04:15:00	0	0.26247005
2024-04-20T04:30:00	0	0.262252233
2024-04-20T04:45:00	0	0.261380963
2024-04-20T05:00:00	0	0.261816598
2024-04-20T05:15:00	0	0.260945328
2024-04-20T05:30:00	0	0.261163145
2024-04-20T05:45:00	0	0.260509693
2024-04-20T06:00:00	0	0.26072751
2024-04-20T06:15:00	0	0.260074058
2024-04-20T06:30:00	0	0.260509693
2024-04-20T06:45:00	0	0.260291875
2024-04-20T07:00:00	0	0.259202788
2024-04-20T07:15:00	0	0.259202788
2024-04-20T07:30:00	0	0.259420606
2024-04-20T07:45:00	0	0.259202788
2024-04-20T08:00:00	0	0.258984971
2024-04-20T08:15:00	0	0.258331518
2024-04-20T08:30:00	0	0.258113701
2024-04-20T08:45:00	0	0.258113701
2024-04-20T09:00:00	0	0.257242431
2024-04-20T09:15:00	0	0.257678066
2024-04-20T09:30:00	0	0.257242431
2024-04-20T09:45:00	0	0.257242431
2024-04-20T10:00:00	0	0.257460248
2024-04-20T10:15:00	0	0.256588978
2024-04-20T10:30:00	0	0.255717709
2024-04-20T10:45:00	0	0.255717709
2024-04-20T11:00:00	0	0.256153343
2024-04-20T11:15:00	0	0.255499891
2024-04-20T11:30:00	0	0.255282074
2024-04-20T11:45:00	0	0.255717709
2024-04-20T12:00:00	0	0.254410804
2024-04-20T12:15:00	0	0.254410804
2024-04-20T12:30:00	0	0.254628621
2024-04-20T12:45:00	0	0.255499891
2024-04-20T13:00:00	0	0.253975169
2024-04-20T13:15:00	0	0.254410804
2024-04-20T13:30:00	0	0.254628621
2024-04-20T13:45:00	0	0.254192986
2024-04-20T14:00:00	0	0.253757351
2024-04-20T14:15:00	0	0.253757351
2024-04-20T14:30:00	0	0.252886081
2024-04-20T14:45:00	0	0.253975169
2024-04-20T15:00:00	0	0.253539534
2024-04-20T15:15:00	0	0.252232629
2024-04-20T15:30:00	0	0.253321716
2024-04-20T15:45:00	0	0.252450447
2024-04-20T16:00:00	0	0.252014812
2024-04-20T16:15:00	0	0.252014812
2024-04-20T16:30:00	0	0.252450447
2024-04-20T16:45:00	0	0.251579177
2024-04-20T17:00:00	0	0.252232629
2024-04-20T17:15:00	0	0.252450447
2024-04-20T17:30:00	0	0.251579177
2024-04-20T17:45:00	0	0.251796994
2024-04-20T18:00:00	0	0.251579177
2024-04-20T18:15:00	0	0.251361359
2024-04-20T18:30:00	0	0.251361359
2024-04-20T18:45:00	0	0.250925724
2024-04-20T19:00:00	0	0.251143542
2024-04-20T19:15:00	0	0.250925724
2024-04-20T19:30:00	0	0.250707907
2024-04-20T19:45:00	0	0.250707907
2024-04-20T20:00:00	0	0.250925724
2024-04-20T20:15:00	0	0.250272272
2024-04-20T20:30:00	0	0.250490089
2024-04-20T20:45:00	0	0.250707907
2024-04-20T21:00:00	0	0.250490089
2024-04-20T21:15:00	0	0.250272272
2024-04-20T21:30:00	0	0.250707907
2024-04-20T21:45:00	0	0.250272272
2024-04-20T22:00:00	0	0.249836637
2024-04-20T22:15:00	0	0.249401002
2024-04-20T22:30:00	0	0.249618819
2024-04-20T22:45:00	0	0.248965367
2024-04-20T23:00:00	0	0.248965367
2024-04-20T23:15:00	0	0.249401002
2024-04-20T23:30:00	0	0.249618819
2024-04-20T23:45:00	0	0.248965367
2024-04-21T00:00:00	0	0.249401002
2024-04-21T00:15:00	0	0.24874755
2024-04-21T00:30:00	0	0.248965367
2024-04-21T00:45:00	0	0.248311915
2024-04-21T01:00:00	0	0.24874755
2024-04-21T01:15:00	0	0.24787628
2024-04-21T01:30:00	0	0.24874755
2024-04-21T01:45:00	0	0.248094097
2024-04-21T02:00:00	0	0.24787628
2024-04-21T02:15:00	0	0.248094097
2024-04-21T02:30:00	0	0.247222827
2024-04-21T02:45:00	0	0.24787628
2024-04-21T03:00:00	0	0.246787192
2024-04-21T03:15:00	0	0.246351557
2024-04-21T03:30:00	0	0.245915922
2024-04-21T03:45:00	0	0.245480288
2024-04-21T04:00:00	0	0.244609018
2024-04-21T04:15:00	0	0.24526247
2024-04-21T04:30:00	0	0.242866478
2024-04-21T04:45:00	0	0.242430843
2024-04-21T05:00:00	0	0.242866478
2024-04-21T05:15:00	0	0.241995208
2024-04-21T05:30:00	0	0.241559573
2024-04-21T05:45:00	0	0.241777391
2024-04-21T06:00:00	0	0.240252668
2024-04-21T06:15:00	0	0.240252668
2024-04-21T06:30:00	0	0.240906121
2024-04-21T06:45:00	0	0.239817033
2024-04-21T07:00:00	0	0.238945763
2024-04-21T07:15:00	0	0.239163581
2024-04-21T07:30:00	0	0.238945763
2024-04-21T07:45:00	0	0.238945763
2024-04-21T08:00:00	0	0.237856676
2024-04-21T08:15:00	0	0.238945763
2024-04-21T08:30:00	0	0.239163581
2024-04-21T08:45:00	0	0.238074494
2024-04-21T09:00:00	0	0.236985406
2024-04-21T09:15:00	0	0.237421041
2024-04-21T09:30:00	0	0.237421041
2024-04-21T09:45:00	0	0.236985406
2024-04-21T10:00:00	0	0.237203224
2024-04-21T10:15:00	0	0.236767589
2024-04-21T10:30:00	0	0.237203224
2024-04-21T10:45:00	0	0.236549771
2024-04-21T11:00:00	0	0.236549771
2024-04-21T11:15:00	0	0.237203224
2024-04-21T11:30:00	0	0.236549771
2024-04-21T11:45:00	0	0.236767589
2024-04-21T12:00:00	0	0.235678501
2024-04-21T12:15:00	0	0.236549771
2024-04-21T12:30:00	0	0.235896319
2024-04-21T12:45:00	0	0.235460684
2024-04-21T13:00:00	0	0.236114136
2024-04-21T13:15:00	0	0.235896319
2024-04-21T13:30:00	0	0.234589414
2024-04-21T13:45:00	0	0.234807232
2024-04-21T14:00:00	0	0.234153779
2024-04-21T14:15:00	0	0.235025049
2024-04-21T14:30:00	0	0.234807232
2024-04-21T14:45:00	0	0.235025049
2024-04-21T15:00:00	0	0.234807232
2024-04-21T15:15:00	0	0.233935962
2024-04-21T15:30:00	0	0.233935962
2024-04-21T15:45:00	0	0.234153779
2024-04-21T16:00:00	0	0.233500327
2024-04-21T16:15:00	0	0.233718144
2024-04-21T16:30:00	0	0.234371597
2024-04-21T16:45:00	0	0.233064692
2024-04-21T17:00:00	0	0.233718144
2024-04-21T17:15:00	0	0.233500327
2024-04-21T17:30:00	0	0.233282509
2024-04-21T17:45:00	0	0.233064692
2024-04-21T18:00:00	0	0.233935962
2024-04-21T18:15:00	0	0.232846874
2024-04-21T18:30:00	0	0.232846874
2024-04-21T18:45:00	0.2	0.233718144
2024-04-21T19:00:00	0	0.233282509
2024-04-21T19:15:00	0	0.233064692
2024-04-21T19:30:00	0.2	0.233064692
[truncated: 30,065 more rows]
