# Supplementary material for: Extreme-Aware Time-Series Forecasting via Weak-Label-Guided Mixture of Experts
Source: Sensors (Basel). 2026 Mar 2;26(5):1571. doi: 10.3390/s26051571 (PMC12987348; doi:10.3390/s26051571)
Supplement: Supplementary file 1 [file sensors-26-01571-s001.zip › Riding_mill/train.csv]

Time	rain	water
2016-01-01T00:00:00	0	0.309300806
2016-01-01T00:15:00	0	0.316488782
2016-01-01T00:30:00	0	0.325201481
2016-01-01T00:45:00	0	0.333478545
2016-01-01T01:00:00	0	0.338488347
2016-01-01T01:15:00	0	0.343280331
2016-01-01T01:30:00	0	0.347854498
2016-01-01T01:45:00	0	0.351339577
2016-01-01T02:00:00	0	0.353517752
2016-01-01T02:15:00	0	0.354824657
2016-01-01T02:30:00	0	0.357656284
2016-01-01T02:45:00	0	0.357438467
2016-01-01T03:00:00	0	0.357874102
2016-01-01T03:15:00	0	0.357002832
2016-01-01T03:30:00	0	0.356131562
2016-01-01T03:45:00	0	0.35373557
2016-01-01T04:00:00	0	0.354389022
2016-01-01T04:15:00	0	0.353299935
2016-01-01T04:30:00	0	0.351557395
2016-01-01T04:45:00	0	0.349597038
2016-01-01T05:00:00	0	0.347201046
2016-01-01T05:15:00	0	0.345894141
2016-01-01T05:30:00	0	0.343933783
2016-01-01T05:45:00	0	0.343933783
2016-01-01T06:00:00	0	0.341973426
2016-01-01T06:15:00	0	0.340884339
2016-01-01T06:30:00	0	0.339577434
2016-01-01T06:45:00	0	0.339359617
2016-01-01T07:00:00	0	0.337617077
2016-01-01T07:15:00	0	0.336963624
2016-01-01T07:30:00	0	0.33565672
2016-01-01T07:45:00	0	0.333696362
2016-01-01T08:00:00	0	0.334349815
2016-01-01T08:15:00	0	0.333260728
2016-01-01T08:30:00	0	0.33217164
2016-01-01T08:45:00	0	0.330864735
2016-01-01T09:00:00	0	0.3304291
2016-01-01T09:15:00	0	0.328686561
2016-01-01T09:30:00	0	0.328686561
2016-01-01T09:45:00	0	0.330211283
2016-01-01T10:00:00	0	0.329557831
2016-01-01T10:15:00	0	0.329122196
2016-01-01T10:30:00	0	0.328033108
2016-01-01T10:45:00	0	0.325419299
2016-01-01T11:00:00	0	0.323676759
2016-01-01T11:15:00	0	0.322587672
2016-01-01T11:30:00	0	0.322587672
2016-01-01T11:45:00	0	0.321062949
2016-01-01T12:00:00	0	0.320191679
2016-01-01T12:15:00	0	0.319320409
2016-01-01T12:30:00	0	0.321716402
2016-01-01T12:45:00	0	0.321280767
2016-01-01T13:00:00	0	0.320409497
2016-01-01T13:15:00	0	0.319538227
2016-01-01T13:30:00	0	0.318013505
2016-01-01T13:45:00	0	0.317142235
2016-01-01T14:00:00	0	0.313874973
2016-01-01T14:15:00	0	0.312568068
2016-01-01T14:30:00	0	0.31322152
2016-01-01T14:45:00	0	0.31496406
2016-01-01T15:00:00	0	0.314310608
2016-01-01T15:15:00	0	0.31322152
2016-01-01T15:30:00	0	0.31235025
2016-01-01T15:45:00	0	0.311914616
2016-01-01T16:00:00	0	0.311478981
2016-01-01T16:15:00	0	0.311261163
2016-01-01T16:30:00	0	0.310607711
2016-01-01T16:45:00	0	0.309736441
2016-01-01T17:00:00	0	0.308865171
2016-01-01T17:15:00	0	0.308211719
2016-01-01T17:30:00	0	0.307993901
2016-01-01T17:45:00	0	0.307122631
2016-01-01T18:00:00	0	0.306686996
2016-01-01T18:15:00	0	0.306686996
2016-01-01T18:30:00	0	0.305380091
2016-01-01T18:45:00	0	0.304726639
2016-01-01T19:00:00	0	0.304726639
2016-01-01T19:15:00	0	0.303637552
2016-01-01T19:30:00	0	0.303637552
2016-01-01T19:45:00	0	0.303637552
2016-01-01T20:00:00	0	0.303201917
2016-01-01T20:15:00	0	0.302766282
2016-01-01T20:30:00	0	0.30124156
2016-01-01T20:45:00	0	0.301677195
2016-01-01T21:00:00	0.2	0.301677195
2016-01-01T21:15:00	0	0.30124156
2016-01-01T21:30:00	0.2	0.30037029
2016-01-01T21:45:00	0.2	0.300588107
2016-01-01T22:00:00	0.2	0.300152472
2016-01-01T22:15:00	0.2	0.299934655
2016-01-01T22:30:00	0	0.299063385
2016-01-01T22:45:00	0.2	0.299934655
2016-01-01T23:00:00	0	0.298192115
2016-01-01T23:15:00	0	0.298192115
2016-01-01T23:30:00	0	0.298192115
2016-01-01T23:45:00	0	0.297103028
2016-01-02T00:00:00	0.2	0.297538663
2016-01-02T00:15:00	0	0.297538663
2016-01-02T00:30:00	0	0.29775648
2016-01-02T00:45:00	0	0.297103028
2016-01-02T01:00:00	0	0.29688521
2016-01-02T01:15:00	0	0.29688521
2016-01-02T01:30:00	0	0.296449575
2016-01-02T01:45:00	0.2	0.295796123
2016-01-02T02:00:00	0.2	0.295360488
2016-01-02T02:15:00	0.2	0.295578305
2016-01-02T02:30:00	0.2	0.295578305
2016-01-02T02:45:00	0.2	0.295578305
2016-01-02T03:00:00	0.4	0.295360488
2016-01-02T03:15:00	0.2	0.29514267
2016-01-02T03:30:00	0.4	0.294924853
2016-01-02T03:45:00	0.2	0.294707036
2016-01-02T04:00:00	0	0.295578305
2016-01-02T04:15:00	0.2	0.294924853
2016-01-02T04:30:00	0	0.29514267
2016-01-02T04:45:00	0	0.295360488
2016-01-02T05:00:00	0	0.29514267
2016-01-02T05:15:00	0.2	0.29601394
2016-01-02T05:30:00	0	0.297320845
2016-01-02T05:45:00	0	0.296449575
2016-01-02T06:00:00	0	0.297103028
2016-01-02T06:15:00	0.2	0.297538663
2016-01-02T06:30:00	0	0.297538663
2016-01-02T06:45:00	0.2	0.29775648
2016-01-02T07:00:00	0	0.298192115
2016-01-02T07:15:00	0.4	0.298409932
2016-01-02T07:30:00	0	0.299063385
2016-01-02T07:45:00	0	0.299934655
2016-01-02T08:00:00	0.2	0.300152472
2016-01-02T08:15:00	0.2	0.301023742
2016-01-02T08:30:00	0	0.301023742
2016-01-02T08:45:00	0	0.301677195
2016-01-02T09:00:00	0.2	0.301677195
2016-01-02T09:15:00	0	0.302112829
2016-01-02T09:30:00	0.4	0.302112829
2016-01-02T09:45:00	0	0.303419734
2016-01-02T10:00:00	0.2	0.303419734
2016-01-02T10:15:00	0	0.304073187
2016-01-02T10:30:00	0.2	0.304291004
2016-01-02T10:45:00	0	0.305380091
2016-01-02T11:00:00	0	0.305815726
2016-01-02T11:15:00	0	0.307340449
2016-01-02T11:30:00	0	0.307558266
2016-01-02T11:45:00	0.2	0.308211719
2016-01-02T12:00:00	0	0.309082988
2016-01-02T12:15:00	0	0.309518623
2016-01-02T12:30:00	0	0.309518623
2016-01-02T12:45:00	0	0.311043346
2016-01-02T13:00:00	0	0.312785885
2016-01-02T13:15:00	0	0.31409279
2016-01-02T13:30:00	0	0.31583533
2016-01-02T13:45:00	0	0.318231322
2016-01-02T14:00:00	0	0.319320409
2016-01-02T14:15:00	0	0.320627314
2016-01-02T14:30:00	0	0.321280767
2016-01-02T14:45:00	0	0.322369854
2016-01-02T15:00:00	0	0.321716402
2016-01-02T15:15:00	0.2	0.322369854
2016-01-02T15:30:00	0	0.322369854
2016-01-02T15:45:00	0.2	0.321934219
2016-01-02T16:00:00	0	0.322152037
2016-01-02T16:15:00	0.2	0.322152037
2016-01-02T16:30:00	0.2	0.322369854
2016-01-02T16:45:00	0.4	0.321934219
2016-01-02T17:00:00	0.2	0.322587672
2016-01-02T17:15:00	0.2	0.321716402
2016-01-02T17:30:00	0	0.322587672
2016-01-02T17:45:00	0.2	0.321280767
2016-01-02T18:00:00	0	0.322152037
2016-01-02T18:15:00	0	0.321934219
2016-01-02T18:30:00	0	0.321716402
2016-01-02T18:45:00	0	0.322152037
2016-01-02T19:00:00	0	0.321498584
2016-01-02T19:15:00	0	0.321716402
2016-01-02T19:30:00	0	0.322587672
2016-01-02T19:45:00	0.2	0.322587672
2016-01-02T20:00:00	0	0.322152037
2016-01-02T20:15:00	0	0.322369854
2016-01-02T20:30:00	0	0.323023306
2016-01-02T20:45:00	0	0.322805489
2016-01-02T21:00:00	0	0.323023306
2016-01-02T21:15:00	0	0.323676759
2016-01-02T21:30:00	0	0.323458941
2016-01-02T21:45:00	0	0.323676759
2016-01-02T22:00:00	0.2	0.324112394
2016-01-02T22:15:00	0	0.324548029
2016-01-02T22:30:00	0	0.324330211
2016-01-02T22:45:00	0.2	0.324765846
2016-01-02T23:00:00	0	0.325637116
2016-01-02T23:15:00	0	0.324548029
2016-01-02T23:30:00	0.2	0.325201481
2016-01-02T23:45:00	0	0.325419299
2016-01-03T00:00:00	0.2	0.325201481
2016-01-03T00:15:00	0	0.325637116
2016-01-03T00:30:00	0.2	0.325637116
2016-01-03T00:45:00	0.2	0.325637116
2016-01-03T01:00:00	0.2	0.322152037
2016-01-03T01:15:00	0.2	0.321934219
2016-01-03T01:30:00	0.2	0.322587672
2016-01-03T01:45:00	0	0.322805489
2016-01-03T02:00:00	0	0.323676759
2016-01-03T02:15:00	0	0.324112394
2016-01-03T02:30:00	0.2	0.322587672
2016-01-03T02:45:00	0	0.324548029
2016-01-03T03:00:00	0	0.324983664
2016-01-03T03:15:00	0	0.324983664
2016-01-03T03:30:00	0.2	0.325201481
2016-01-03T03:45:00	0	0.325201481
2016-01-03T04:00:00	0	0.325854934
2016-01-03T04:15:00	0	0.326072751
2016-01-03T04:30:00	0	0.325419299
2016-01-03T04:45:00	0.2	0.325854934
2016-01-03T05:00:00	0	0.326508386
2016-01-03T05:15:00	0	0.326944021
2016-01-03T05:30:00	0	0.327379656
2016-01-03T05:45:00	0	0.328250926
2016-01-03T06:00:00	0	0.329340013
2016-01-03T06:15:00	0	0.3304291
2016-01-03T06:30:00	0	0.3304291
2016-01-03T06:45:00	0	0.33217164
2016-01-03T07:00:00	0.4	0.332389458
2016-01-03T07:15:00	0	0.335003267
2016-01-03T07:30:00	0.2	0.335221085
2016-01-03T07:45:00	0	0.335438902
2016-01-03T08:00:00	0	0.336745807
2016-01-03T08:15:00	0	0.338488347
2016-01-03T08:30:00	0.2	0.338923982
2016-01-03T08:45:00	0	0.340448704
2016-01-03T09:00:00	0	0.341319974
2016-01-03T09:15:00	0.2	0.341973426
2016-01-03T09:30:00	0	0.343062514
2016-01-03T09:45:00	0.2	0.344369418
2016-01-03T10:00:00	0	0.345458506
2016-01-03T10:15:00	0.2	0.346547593
2016-01-03T10:30:00	0	0.346983228
2016-01-03T10:45:00	0	0.346983228
2016-01-03T11:00:00	0.2	0.348290133
2016-01-03T11:15:00	0	0.350032673
2016-01-03T11:30:00	0	0.349597038
2016-01-03T11:45:00	0	0.35199303
2016-01-03T12:00:00	0	0.350468308
2016-01-03T12:15:00	0	0.352646482
2016-01-03T12:30:00	0	0.353517752
2016-01-03T12:45:00	0	0.353517752
2016-01-03T13:00:00	0	0.352210847
2016-01-03T13:15:00	0	0.3528643
2016-01-03T13:30:00	0	0.353517752
2016-01-03T13:45:00	0	0.353953387
2016-01-03T14:00:00	0	0.356131562
2016-01-03T14:15:00	0	0.354171205
2016-01-03T14:30:00	0	0.355695927
2016-01-03T14:45:00	0	0.355042474
2016-01-03T15:00:00	0	0.356131562
2016-01-03T15:15:00	0	0.355042474
2016-01-03T15:30:00	0	0.353953387
2016-01-03T15:45:00	0.2	0.354171205
2016-01-03T16:00:00	0	0.355695927
2016-01-03T16:15:00	0.2	0.354824657
2016-01-03T16:30:00	0.2	0.355695927
2016-01-03T16:45:00	0.2	0.355260292
2016-01-03T17:00:00	0	0.354171205
2016-01-03T17:15:00	0	0.356785014
2016-01-03T17:30:00	0.2	0.354824657
2016-01-03T17:45:00	0	0.355913744
2016-01-03T18:00:00	0	0.353953387
2016-01-03T18:15:00	0.6	0.353299935
2016-01-03T18:30:00	0.2	0.353082117
2016-01-03T18:45:00	0.4	0.3528643
2016-01-03T19:00:00	0.2	0.353082117
2016-01-03T19:15:00	0.2	0.354606839
2016-01-03T19:30:00	0.2	0.355260292
2016-01-03T19:45:00	0.2	0.354606839
2016-01-03T20:00:00	0.2	0.353082117
2016-01-03T20:15:00	0.2	0.3528643
2016-01-03T20:30:00	0	0.354606839
2016-01-03T20:45:00	0	0.351339577
2016-01-03T21:00:00	0.4	0.352428665
2016-01-03T21:15:00	0.4	0.354171205
2016-01-03T21:30:00	0.2	0.355042474
2016-01-03T21:45:00	0.2	0.354171205
2016-01-03T22:00:00	0	0.354389022
2016-01-03T22:15:00	0	0.355042474
2016-01-03T22:30:00	0	0.356131562
2016-01-03T22:45:00	0.2	0.355913744
2016-01-03T23:00:00	0	0.355260292
2016-01-03T23:15:00	0	0.357656284
2016-01-03T23:30:00	0	0.357656284
2016-01-03T23:45:00	0	0.357656284
2016-01-04T00:00:00	0	0.356567197
2016-01-04T00:15:00	0	0.357656284
2016-01-04T00:30:00	0	0.357874102
2016-01-04T00:45:00	0	0.360923546
2016-01-04T01:00:00	0	0.362230451
2016-01-04T01:15:00	0	0.361794816
2016-01-04T01:30:00	0	0.364190808
2016-01-04T01:45:00	0	0.363972991
2016-01-04T02:00:00	0	0.367893705
2016-01-04T02:15:00	0	0.370289697
2016-01-04T02:30:00	0	0.371160967
2016-01-04T02:45:00	0	0.374646047
2016-01-04T03:00:00	0	0.380091483
2016-01-04T03:15:00	0	0.382269658
2016-01-04T03:30:00	0	0.384883468
2016-01-04T03:45:00	0	0.38727946
2016-01-04T04:00:00	0	0.388804182
2016-01-04T04:15:00	0	0.390764539
2016-01-04T04:30:00	0	0.392507079
2016-01-04T04:45:00	0	0.394249619
2016-01-04T05:00:00	0	0.394685254
2016-01-04T05:15:00	0	0.395774341
2016-01-04T05:30:00	0	0.395556524
2016-01-04T05:45:00	0	0.395774341
2016-01-04T06:00:00	0	0.395774341
2016-01-04T06:15:00	0	0.395992159
2016-01-04T06:30:00	0	0.394903071
2016-01-04T06:45:00	0	0.395338706
2016-01-04T07:00:00	0	0.394249619
2016-01-04T07:15:00	0	0.393813984
2016-01-04T07:30:00	0	0.393160531
2016-01-04T07:45:00	0	0.392942714
2016-01-04T08:00:00	0	0.392071444
2016-01-04T08:15:00	0	0.391635809
2016-01-04T08:30:00	0.6	0.389893269
2016-01-04T08:45:00	0	0.389675452
2016-01-04T09:00:00	0	0.389239817
2016-01-04T09:15:00	0	0.387932912
2016-01-04T09:30:00	0	0.387715095
2016-01-04T09:45:00	0.2	0.38640819
2016-01-04T10:00:00	0	0.38466565
2016-01-04T10:15:00	0.8	0.382705293
2016-01-04T10:30:00	1	0.382487475
2016-01-04T10:45:00	0.2	0.379655848
2016-01-04T11:00:00	0	0.379438031
2016-01-04T11:15:00	0	0.377695491
2016-01-04T11:30:00	0	0.376170769
2016-01-04T11:45:00	0.2	0.375081682
2016-01-04T12:00:00	0	0.373339142
2016-01-04T12:15:00	0	0.370725332
2016-01-04T12:30:00	0	0.371596602
2016-01-04T12:45:00	0	0.369854062
2016-01-04T13:00:00	0	0.36832934
2016-01-04T13:15:00	0	0.365279895
2016-01-04T13:30:00	0	0.36571553
2016-01-04T13:45:00	0	0.363755173
2016-01-04T14:00:00	0	0.363101721
2016-01-04T14:15:00	0	0.361576998
2016-01-04T14:30:00	0	0.358745371
2016-01-04T14:45:00	0	0.358309736
2016-01-04T15:00:00	0.2	0.357438467
2016-01-04T15:15:00	0.2	0.356131562
2016-01-04T15:30:00	0.2	0.354606839
2016-01-04T15:45:00	0.2	0.35373557
2016-01-04T16:00:00	0.4	0.353517752
2016-01-04T16:15:00	0	0.352428665
2016-01-04T16:30:00	0.2	0.352210847
2016-01-04T16:45:00	0	0.35112176
2016-01-04T17:00:00	0	0.350032673
2016-01-04T17:15:00	0.2	0.349161403
2016-01-04T17:30:00	0.2	0.348943585
2016-01-04T17:45:00	0.2	0.348290133
2016-01-04T18:00:00	0.8	0.34763668
2016-01-04T18:15:00	0.4	0.347418863
2016-01-04T18:30:00	0.4	0.346983228
2016-01-04T18:45:00	1.4	0.346983228
2016-01-04T19:00:00	1	0.346547593
2016-01-04T19:15:00	1.2	0.344587236
2016-01-04T19:30:00	1.8	0.345458506
2016-01-04T19:45:00	1.4	0.345240688
2016-01-04T20:00:00	0.8	0.344587236
2016-01-04T20:15:00	0.6	0.344587236
2016-01-04T20:30:00	0.6	0.345676323
2016-01-04T20:45:00	1.4	0.345240688
2016-01-04T21:00:00	0.8	0.345240688
2016-01-04T21:15:00	0.6	0.344805053
2016-01-04T21:30:00	0.8	0.345676323
2016-01-04T21:45:00	1.2	0.345894141
2016-01-04T22:00:00	1.4	0.347201046
2016-01-04T22:15:00	1.4	0.346111958
2016-01-04T22:30:00	1.6	0.35025049
2016-01-04T22:45:00	1	0.350903942
2016-01-04T23:00:00	0.8	0.353299935
2016-01-04T23:15:00	0	0.357438467
2016-01-04T23:30:00	0.2	0.362012633
2016-01-04T23:45:00	0	0.371378785
2016-01-05T00:00:00	0.2	0.379655848
2016-01-05T00:15:00	0	0.386626007
2016-01-05T00:30:00	0.6	0.395556524
2016-01-05T00:45:00	0.6	0.404922675
2016-01-05T01:00:00	0	0.413635374
2016-01-05T01:15:00	0	0.422130255
2016-01-05T01:30:00	0.4	0.430625136
2016-01-05T01:45:00	0	0.439555652
2016-01-05T02:00:00	0	0.448486169
2016-01-05T02:15:00	0.2	0.45785232
2016-01-05T02:30:00	0.2	0.464822479
2016-01-05T02:45:00	0	0.472663908
2016-01-05T03:00:00	0.2	0.479416249
2016-01-05T03:15:00	0	0.486604226
2016-01-05T03:30:00	0.6	0.490960575
2016-01-05T03:45:00	0	0.494227837
2016-01-05T04:00:00	0.4	0.496406012
2016-01-05T04:15:00	0.2	0.498802004
2016-01-05T04:30:00	0.2	0.501197996
2016-01-05T04:45:00	0	0.502069266
2016-01-05T05:00:00	0.4	0.504247441
2016-01-05T05:15:00	0.2	0.50686125
2016-01-05T05:30:00	0.2	0.508168155
2016-01-05T05:45:00	0.2	0.509692877
2016-01-05T06:00:00	0	0.510781965
2016-01-05T06:15:00	0	0.511653235
2016-01-05T06:30:00	0	0.513395774
2016-01-05T06:45:00	0	0.513613592
2016-01-05T07:00:00	0	0.513831409
2016-01-05T07:15:00	0.4	0.515356132
2016-01-05T07:30:00	0.4	0.516227401
2016-01-05T07:45:00	0.6	0.517098671
2016-01-05T08:00:00	0	0.518841211
2016-01-05T08:15:00	0.2	0.520365933
2016-01-05T08:30:00	0	0.521890656
2016-01-05T08:45:00	0.2	0.522979743
2016-01-05T09:00:00	0	0.52581137
2016-01-05T09:15:00	0	0.527336092
2016-01-05T09:30:00	0.8	0.529078632
2016-01-05T09:45:00	1.8	0.528860815
2016-01-05T10:00:00	2.6	0.530167719
2016-01-05T10:15:00	2	0.533217164
2016-01-05T10:30:00	0.2	0.536048791
2016-01-05T10:45:00	1.2	0.540187323
2016-01-05T11:00:00	2	0.54563276
2016-01-05T11:15:00	0.8	0.552602919
2016-01-05T11:30:00	0.4	0.559790895
2016-01-05T11:45:00	0	0.564365062
2016-01-05T12:00:00	0.2	0.571988673
2016-01-05T12:15:00	0	0.580483555
2016-01-05T12:30:00	1.8	0.590503158
2016-01-05T12:45:00	0.6	0.602700937
2016-01-05T13:00:00	0.2	0.614898715
2016-01-05T13:15:00	0.6	0.624918318
2016-01-05T13:30:00	1.2	0.6334132
2016-01-05T13:45:00	1.2	0.642343716
2016-01-05T14:00:00	1.2	0.650402962
2016-01-05T14:15:00	0.8	0.658244391
2016-01-05T14:30:00	1.4	0.66434328
2016-01-05T14:45:00	0.4	0.668046177
2016-01-05T15:00:00	0.2	0.673709431
2016-01-05T15:15:00	0.6	0.677412328
2016-01-05T15:30:00	0.2	0.677194511
2016-01-05T15:45:00	0.2	0.675669789
2016-01-05T16:00:00	0	0.676105424
2016-01-05T16:15:00	0.4	0.675016336
2016-01-05T16:30:00	0.2	0.673927249
2016-01-05T16:45:00	0.2	0.671749074
2016-01-05T17:00:00	0.6	0.671095622
2016-01-05T17:15:00	0.6	0.671095622
2016-01-05T17:30:00	0.2	0.671531257
2016-01-05T17:45:00	0.2	0.671749074
2016-01-05T18:00:00	0	0.673273797
2016-01-05T18:15:00	0	0.674362884
2016-01-05T18:30:00	0.2	0.675016336
2016-01-05T18:45:00	0.4	0.676323241
2016-01-05T19:00:00	0.4	0.676976694
2016-01-05T19:15:00	0	0.676323241
2016-01-05T19:30:00	0	0.675451971
2016-01-05T19:45:00	0	0.674145066
2016-01-05T20:00:00	0	0.671095622
2016-01-05T20:15:00	0	0.6695709
2016-01-05T20:30:00	0.8	0.66608582
2016-01-05T20:45:00	1.2	0.663254193
2016-01-05T21:00:00	0.4	0.660640383
2016-01-05T21:15:00	0.2	0.658244391
2016-01-05T21:30:00	0.2	0.654759312
2016-01-05T21:45:00	0.2	0.653888042
2016-01-05T22:00:00	0.4	0.651056415
2016-01-05T22:15:00	0.2	0.647789153
2016-01-05T22:30:00	0	0.644304073
2016-01-05T22:45:00	0	0.642561533
2016-01-05T23:00:00	0.2	0.638858636
2016-01-05T23:15:00	0	0.636027009
2016-01-05T23:30:00	0.2	0.632324112
2016-01-05T23:45:00	0	0.629492485
2016-01-06T00:00:00	0.2	0.626443041
2016-01-06T00:15:00	0	0.622740144
2016-01-06T00:30:00	0	0.619690699
2016-01-06T00:45:00	0.4	0.615987802
2016-01-06T01:00:00	0.6	0.612067088
2016-01-06T01:15:00	0.2	0.608146373
2016-01-06T01:30:00	0.2	0.604225659
2016-01-06T01:45:00	0.2	0.599651492
2016-01-06T02:00:00	0	0.595730778
2016-01-06T02:15:00	0.2	0.591374428
2016-01-06T02:30:00	0.2	0.587889349
2016-01-06T02:45:00	0	0.584404269
2016-01-06T03:00:00	0.2	0.580265737
2016-01-06T03:15:00	0.2	0.576780658
2016-01-06T03:30:00	0	0.574384666
2016-01-06T03:45:00	0	0.569374864
2016-01-06T04:00:00	0	0.566543237
2016-01-06T04:15:00	0	0.562404705
2016-01-06T04:30:00	0.2	0.559790895
2016-01-06T04:45:00	0	0.555652363
2016-01-06T05:00:00	0	0.552602919
2016-01-06T05:15:00	0	0.548682204
2016-01-06T05:30:00	0.2	0.546286212
2016-01-06T05:45:00	0	0.54389022
2016-01-06T06:00:00	0	0.540622958
2016-01-06T06:15:00	0.2	0.537791331
2016-01-06T06:30:00	0	0.533870616
2016-01-06T06:45:00	0.2	0.531910259
2016-01-06T07:00:00	0.2	0.52842518
2016-01-06T07:15:00	0	0.52581137
2016-01-06T07:30:00	0	0.522979743
2016-01-06T07:45:00	0.2	0.520365933
2016-01-06T08:00:00	0.2	0.518187759
2016-01-06T08:15:00	0.2	0.516009584
2016-01-06T08:30:00	0.2	0.514702679
2016-01-06T08:45:00	0.2	0.512742322
2016-01-06T09:00:00	0	0.511653235
2016-01-06T09:15:00	0	0.509910695
2016-01-06T09:30:00	0.2	0.50860379
2016-01-06T09:45:00	0	0.506643433
2016-01-06T10:00:00	0.2	0.505118711
2016-01-06T10:15:00	0	0.503158353
2016-01-06T10:30:00	0	0.501633631
2016-01-06T10:45:00	0.2	0.499455456
2016-01-06T11:00:00	0	0.498366369
2016-01-06T11:15:00	0	0.497059464
2016-01-06T11:30:00	0	0.495316924
2016-01-06T11:45:00	0	0.494227837
2016-01-06T12:00:00	0.2	0.492703115
2016-01-06T12:15:00	0.2	0.49052494
2016-01-06T12:30:00	0.2	0.489000218
2016-01-06T12:45:00	0	0.486604226
2016-01-06T13:00:00	0	0.484861686
2016-01-06T13:15:00	0	0.482247876
2016-01-06T13:30:00	0.2	0.480287519
2016-01-06T13:45:00	0	0.478109344
2016-01-06T14:00:00	0.2	0.476148987
2016-01-06T14:15:00	0.2	0.47418863
2016-01-06T14:30:00	0	0.472010455
2016-01-06T14:45:00	0	0.470267915
2016-01-06T15:00:00	0	0.468089741
2016-01-06T15:15:00	0	0.467436288
2016-01-06T15:30:00	0.2	0.465040296
2016-01-06T15:45:00	0	0.461337399
2016-01-06T16:00:00	0	0.460683947
2016-01-06T16:15:00	0	0.458505772
2016-01-06T16:30:00	0	0.456763232
2016-01-06T16:45:00	0.4	0.454149423
2016-01-06T17:00:00	0.8	0.452624701
2016-01-06T17:15:00	0.4	0.448921804
2016-01-06T17:30:00	0	0.444783272
2016-01-06T17:45:00	0	0.444129819
2016-01-06T18:00:00	0	0.441080375
2016-01-06T18:15:00	0	0.440209105
2016-01-06T18:30:00	0	0.436506208
2016-01-06T18:45:00	0	0.434981486
2016-01-06T19:00:00	0	0.433892398
2016-01-06T19:15:00	0	0.432803311
2016-01-06T19:30:00	0	0.431714223
2016-01-06T19:45:00	0	0.431278589
2016-01-06T20:00:00	0	0.427357874
2016-01-06T20:15:00	0	0.426268787
2016-01-06T20:30:00	0	0.423872795
2016-01-06T20:45:00	0	0.424744064
2016-01-06T21:00:00	0	0.420387715
2016-01-06T21:15:00	0	0.421258985
2016-01-06T21:30:00	0	0.419298628
2016-01-06T21:45:00	0	0.41820954
2016-01-06T22:00:00	0	0.413199739
2016-01-06T22:15:00	0	0.412328469
2016-01-06T22:30:00	0	0.410585929
2016-01-06T22:45:00	0	0.409061207
2016-01-06T23:00:00	0	0.407536484
2016-01-06T23:15:00	0	0.406665215
2016-01-06T23:30:00	0	0.407100849
2016-01-06T23:45:00	0	0.404922675
2016-01-07T00:00:00	0	0.404704857
2016-01-07T00:15:00	0	0.399912873
2016-01-07T00:30:00	0	0.400784143
2016-01-07T00:45:00	0	0.398823786
2016-01-07T01:00:00	0	0.399477238
2016-01-07T01:15:00	0	0.399477238
2016-01-07T01:30:00	0	0.398605968
2016-01-07T01:45:00	0	0.393813984
2016-01-07T02:00:00	0	0.395120889
2016-01-07T02:15:00	0	0.393378349
2016-01-07T02:30:00	0	0.392289262
2016-01-07T02:45:00	0	0.389893269
2016-01-07T03:00:00	0	0.390764539
2016-01-07T03:15:00	0	0.387061642
2016-01-07T03:30:00	0	0.388368547
2016-01-07T03:45:00	0	0.384883468
2016-01-07T04:00:00	0	0.385972555
2016-01-07T04:15:00	0.2	0.38727946
2016-01-07T04:30:00	0	0.38379438
2016-01-07T04:45:00	0.2	0.383576563
2016-01-07T05:00:00	0.2	0.383140928
2016-01-07T05:15:00	0.4	0.381834023
2016-01-07T05:30:00	0.6	0.381834023
2016-01-07T05:45:00	0.6	0.381398388
2016-01-07T06:00:00	0.4	0.380962753
2016-01-07T06:15:00	0.2	0.380962753
2016-01-07T06:30:00	0.4	0.378784579
2016-01-07T06:45:00	0.2	0.379220213
2016-01-07T07:00:00	0.2	0.378131126
2016-01-07T07:15:00	0	0.378131126
2016-01-07T07:30:00	0	0.377695491
2016-01-07T07:45:00	0.2	0.377042039
2016-01-07T08:00:00	0.2	0.376824221
2016-01-07T08:15:00	0	0.376606404
2016-01-07T08:30:00	0.2	0.374428229
2016-01-07T08:45:00	0	0.377477674
2016-01-07T09:00:00	0	0.377695491
2016-01-07T09:15:00	0	0.377042039
2016-01-07T09:30:00	0	0.379220213
2016-01-07T09:45:00	0	0.379220213
2016-01-07T10:00:00	0	0.379220213
2016-01-07T10:15:00	0	0.378784579
2016-01-07T10:30:00	0	0.378784579
2016-01-07T10:45:00	0	0.379220213
2016-01-07T11:00:00	0	0.379002396
2016-01-07T11:15:00	0	0.379220213
2016-01-07T11:30:00	0	0.380962753
2016-01-07T11:45:00	0	0.380091483
2016-01-07T12:00:00	0	0.382487475
2016-01-07T12:15:00	0	0.383576563
2016-01-07T12:30:00	0.2	0.384012198
2016-01-07T12:45:00	0	0.38379438
2016-01-07T13:00:00	0.2	0.384447833
2016-01-07T13:15:00	0	0.383576563
2016-01-07T13:30:00	0	0.380527118
2016-01-07T13:45:00	0	0.383140928
2016-01-07T14:00:00	0	0.383576563
2016-01-07T14:15:00	0	0.382269658
2016-01-07T14:30:00	0	0.384447833
2016-01-07T14:45:00	0.2	0.384447833
2016-01-07T15:00:00	0	0.385754738
2016-01-07T15:15:00	0	0.387061642
2016-01-07T15:30:00	0	0.38640819
2016-01-07T15:45:00	0	0.389675452
2016-01-07T16:00:00	0	0.389675452
2016-01-07T16:15:00	0	0.38815073
2016-01-07T16:30:00	0	0.389022
2016-01-07T16:45:00	0	0.389457635
2016-01-07T17:00:00	0	0.391417992
2016-01-07T17:15:00	0	0.388804182
2016-01-07T17:30:00	0	0.389893269
2016-01-07T17:45:00	0	0.391417992
2016-01-07T18:00:00	0	0.389675452
2016-01-07T18:15:00	0	0.390546722
2016-01-07T18:30:00	0	0.390111087
2016-01-07T18:45:00	0	0.390328904
2016-01-07T19:00:00	0	0.391417992
2016-01-07T19:15:00	0	0.390764539
2016-01-07T19:30:00	0	0.394031801
2016-01-07T19:45:00	0	0.392942714
2016-01-07T20:00:00	0	0.393160531
2016-01-07T20:15:00	0	0.395120889
2016-01-07T20:30:00	0	0.395774341
2016-01-07T20:45:00	0	0.395992159
2016-01-07T21:00:00	0	0.396645611
2016-01-07T21:15:00	0	0.395556524
2016-01-07T21:30:00	0	0.397299063
2016-01-07T21:45:00	0	0.398388151
2016-01-07T22:00:00	0	0.396645611
2016-01-07T22:15:00	0	0.396645611
2016-01-07T22:30:00	0	0.398823786
2016-01-07T22:45:00	0	0.395774341
2016-01-07T23:00:00	0	0.396209976
2016-01-07T23:15:00	0	0.395774341
2016-01-07T23:30:00	0	0.395338706
2016-01-07T23:45:00	0	0.393596166
2016-01-08T00:00:00	0	0.392507079
2016-01-08T00:15:00	0	0.393378349
2016-01-08T00:30:00	0	0.390982357
2016-01-08T00:45:00	0	0.390546722
2016-01-08T01:00:00	0	0.389893269
2016-01-08T01:15:00	0	0.387715095
2016-01-08T01:30:00	0	0.387061642
2016-01-08T01:45:00	0	0.386626007
2016-01-08T02:00:00	0	0.384230015
2016-01-08T02:15:00	0	0.383358745
2016-01-08T02:30:00	0	0.381398388
2016-01-08T02:45:00	0	0.382487475
2016-01-08T03:00:00	0	0.380962753
2016-01-08T03:15:00	0	0.377913309
2016-01-08T03:30:00	0	0.377695491
2016-01-08T03:45:00	0	0.378566761
2016-01-08T04:00:00	0	0.378784579
2016-01-08T04:15:00	0	0.378348944
2016-01-08T04:30:00	0	0.376606404
2016-01-08T04:45:00	0	0.375081682
2016-01-08T05:00:00	0	0.374428229
2016-01-08T05:15:00	0	0.373556959
2016-01-08T05:30:00	0	0.372032237
2016-01-08T05:45:00	0	0.370725332
2016-01-08T06:00:00	0	0.369636245
2016-01-08T06:15:00	0	0.367893705
2016-01-08T06:30:00	0	0.3665868
2016-01-08T06:45:00	0	0.366368983
2016-01-08T07:00:00	0	0.365497713
2016-01-08T07:15:00	0	0.364626443
2016-01-08T07:30:00	0	0.361794816
2016-01-08T07:45:00	0	0.361794816
2016-01-08T08:00:00	0	0.359398824
2016-01-08T08:15:00	0	0.358091919
2016-01-08T08:30:00	0	0.358745371
2016-01-08T08:45:00	0	0.357220649
2016-01-08T09:00:00	0	0.355260292
2016-01-08T09:15:00	0	0.354389022
2016-01-08T09:30:00	0	0.352210847
2016-01-08T09:45:00	0	0.352210847
2016-01-08T10:00:00	0	0.350686125
2016-01-08T10:15:00	0	0.34850795
2016-01-08T10:30:00	0	0.347418863
2016-01-08T10:45:00	0	0.348290133
2016-01-08T11:00:00	0	0.347854498
2016-01-08T11:15:00	0	0.346329776
2016-01-08T11:30:00	0	0.344369418
2016-01-08T11:45:00	0	0.345022871
2016-01-08T12:00:00	0	0.342191244
2016-01-08T12:15:00	0	0.343715966
2016-01-08T12:30:00	0	0.343062514
2016-01-08T12:45:00	0	0.341102156
2016-01-08T13:00:00	0	0.341755609
2016-01-08T13:15:00	0	0.341102156
2016-01-08T13:30:00	0	0.339141799
2016-01-08T13:45:00	0.2	0.338270529
2016-01-08T14:00:00	1.4	0.337181442
2016-01-08T14:15:00	0.4	0.336745807
2016-01-08T14:30:00	0.2	0.33565672
2016-01-08T14:45:00	0.2	0.335221085
2016-01-08T15:00:00	0	0.335221085
2016-01-08T15:15:00	0	0.334567632
2016-01-08T15:30:00	0	0.33478545
2016-01-08T15:45:00	0	0.33304291
2016-01-08T16:00:00	0	0.333696362
2016-01-08T16:15:00	0	0.33304291
2016-01-08T16:30:00	0	0.331736005
2016-01-08T16:45:00	0	0.333260728
2016-01-08T17:00:00	0	0.331736005
2016-01-08T17:15:00	0	0.33130037
2016-01-08T17:30:00	0	0.331082553
2016-01-08T17:45:00	0	0.329557831
2016-01-08T18:00:00	0	0.330646918
2016-01-08T18:15:00	0	0.329557831
2016-01-08T18:30:00	0	0.330211283
2016-01-08T18:45:00	0	0.328904378
2016-01-08T19:00:00	0	0.328468743
2016-01-08T19:15:00	0	0.328468743
2016-01-08T19:30:00	0	0.329122196
2016-01-08T19:45:00	0	0.328904378
2016-01-08T20:00:00	0	0.328686561
2016-01-08T20:15:00	0	0.329122196
2016-01-08T20:30:00	0	0.329340013
2016-01-08T20:45:00	0	0.329122196
2016-01-08T21:00:00	0	0.328904378
2016-01-08T21:15:00	0	0.329340013
2016-01-08T21:30:00	0	0.328904378
2016-01-08T21:45:00	0	0.328686561
2016-01-08T22:00:00	0	0.328250926
2016-01-08T22:15:00	0	0.329340013
2016-01-08T22:30:00	0	0.329557831
2016-01-08T22:45:00	0	0.329340013
2016-01-08T23:00:00	0	0.329557831
2016-01-08T23:15:00	0	0.329340013
2016-01-08T23:30:00	0	0.329340013
2016-01-08T23:45:00	0	0.329993465
2016-01-09T00:00:00	0	0.329775648
2016-01-09T00:15:00	0	0.330864735
2016-01-09T00:30:00	0	0.329993465
2016-01-09T00:45:00	0	0.3304291
2016-01-09T01:00:00	0	0.329993465
2016-01-09T01:15:00	0	0.329993465
2016-01-09T01:30:00	0	0.329775648
2016-01-09T01:45:00	0	0.329340013
2016-01-09T02:00:00	0	0.328250926
2016-01-09T02:15:00	0	0.328686561
2016-01-09T02:30:00	0	0.328686561
2016-01-09T02:45:00	0	0.328468743
2016-01-09T03:00:00	0	0.328033108
2016-01-09T03:15:00	0	0.327815291
2016-01-09T03:30:00	0	0.327597473
2016-01-09T03:45:00	0	0.326944021
2016-01-09T04:00:00	0	0.326508386
2016-01-09T04:15:00	0	0.326944021
2016-01-09T04:30:00	0	0.327161838
2016-01-09T04:45:00	0	0.326290569
2016-01-09T05:00:00	0	0.326072751
2016-01-09T05:15:00	0	0.325637116
2016-01-09T05:30:00	0	0.324765846
2016-01-09T05:45:00	0	0.325637116
2016-01-09T06:00:00	0	0.325419299
2016-01-09T06:15:00	0	0.325201481
2016-01-09T06:30:00	0	0.325419299
2016-01-09T06:45:00	0	0.324112394
2016-01-09T07:00:00	0	0.324330211
2016-01-09T07:15:00	0	0.324112394
2016-01-09T07:30:00	0	0.323676759
2016-01-09T07:45:00	0	0.323241124
2016-01-09T08:00:00	0	0.323676759
2016-01-09T08:15:00	0	0.322805489
2016-01-09T08:30:00	0	0.322587672
2016-01-09T08:45:00	0	0.322587672
2016-01-09T09:00:00	0	0.321934219
2016-01-09T09:15:00	0.2	0.321062949
2016-01-09T09:30:00	0	0.321062949
2016-01-09T09:45:00	0	0.322369854
2016-01-09T10:00:00	2	0.321062949
2016-01-09T10:15:00	0	0.320627314
2016-01-09T10:30:00	0	0.320191679
2016-01-09T10:45:00	0	0.320409497
2016-01-09T11:00:00	0	0.319756044
2016-01-09T11:15:00	0.2	0.320409497
2016-01-09T11:30:00	0.6	0.319973862
2016-01-09T11:45:00	0.4	0.318884775
2016-01-09T12:00:00	0.6	0.320191679
2016-01-09T12:15:00	0.4	0.319320409
2016-01-09T12:30:00	0.2	0.319320409
2016-01-09T12:45:00	0.2	0.318666957
2016-01-09T13:00:00	0	0.31844914
2016-01-09T13:15:00	0	0.31844914
2016-01-09T13:30:00	0	0.319320409
2016-01-09T13:45:00	0.2	0.31844914
2016-01-09T14:00:00	0	0.318231322
2016-01-09T14:15:00	0	0.318231322
2016-01-09T14:30:00	0	0.318666957
2016-01-09T14:45:00	0	0.319102592
2016-01-09T15:00:00	0	0.31844914
2016-01-09T15:15:00	0	0.319973862
2016-01-09T15:30:00	0	0.319320409
2016-01-09T15:45:00	0	0.319973862
2016-01-09T16:00:00	0	0.320627314
2016-01-09T16:15:00	0	0.320409497
2016-01-09T16:30:00	0	0.321716402
2016-01-09T16:45:00	0	0.322805489
2016-01-09T17:00:00	0	0.322369854
2016-01-09T17:15:00	0	0.323676759
2016-01-09T17:30:00	0	0.324548029
2016-01-09T17:45:00	0	0.325637116
2016-01-09T18:00:00	0	0.326290569
2016-01-09T18:15:00	0	0.327597473
2016-01-09T18:30:00	0	0.329122196
2016-01-09T18:45:00	0	0.330864735
2016-01-09T19:00:00	0	0.331518188
2016-01-09T19:15:00	0.2	0.334131997
2016-01-09T19:30:00	1	0.33565672
2016-01-09T19:45:00	0.4	0.337181442
2016-01-09T20:00:00	0.4	0.339141799
2016-01-09T20:15:00	0.4	0.338706164
2016-01-09T20:30:00	0.6	0.339795252
2016-01-09T20:45:00	0.6	0.343933783
2016-01-09T21:00:00	0.6	0.343498149
2016-01-09T21:15:00	0.6	0.345240688
2016-01-09T21:30:00	1.4	0.345894141
2016-01-09T21:45:00	0.6	0.350903942
2016-01-09T22:00:00	0.4	0.353953387
2016-01-09T22:15:00	0.2	0.354171205
2016-01-09T22:30:00	0	0.356785014
2016-01-09T22:45:00	0.2	0.363972991
2016-01-09T23:00:00	0	0.368982792
2016-01-09T23:15:00	0	0.374863864
2016-01-09T23:30:00	0	0.380309301
2016-01-09T23:45:00	0	0.381834023
2016-01-10T00:00:00	0	0.388368547
2016-01-10T00:15:00	0	0.392724897
2016-01-10T00:30:00	0	0.396209976
2016-01-10T00:45:00	0	0.40013069
2016-01-10T01:00:00	0	0.402308865
2016-01-10T01:15:00	0	0.406665215
2016-01-10T01:30:00	0	0.409932477
2016-01-10T01:45:00	0	0.412764104
2016-01-10T02:00:00	0	0.418427358
2016-01-10T02:15:00	0	0.422348072
2016-01-10T02:30:00	0	0.425833152
2016-01-10T02:45:00	0	0.430842954
2016-01-10T03:00:00	0	0.433892398
2016-01-10T03:15:00	0	0.438684382
2016-01-10T03:30:00	0	0.44151601
2016-01-10T03:45:00	0	0.442605097
2016-01-10T04:00:00	0	0.446090176
2016-01-10T04:15:00	0	0.447397081
2016-01-10T04:30:00	0	0.448050534
2016-01-10T04:45:00	0	0.448921804
2016-01-10T05:00:00	0	0.453060335
2016-01-10T05:15:00	0	0.455891963
2016-01-10T05:30:00	0	0.456545415
2016-01-10T05:45:00	0	0.460683947
2016-01-10T06:00:00	0	0.461119582
2016-01-10T06:15:00	0	0.465040296
2016-01-10T06:30:00	0	0.465693749
2016-01-10T06:45:00	0.2	0.464169026
2016-01-10T07:00:00	0	0.465693749
2016-01-10T07:15:00	0	0.466782836
2016-01-10T07:30:00	0	0.465258114
2016-01-10T07:45:00	0	0.464604661
2016-01-10T08:00:00	0	0.461773034
2016-01-10T08:15:00	0	0.461119582
2016-01-10T08:30:00	0	0.460466129
2016-01-10T08:45:00	0.2	0.45698105
2016-01-10T09:00:00	0	0.45610978
2016-01-10T09:15:00	0.4	0.455020693
2016-01-10T09:30:00	0.4	0.45349597
2016-01-10T09:45:00	0.2	0.451535613
2016-01-10T10:00:00	0	0.448268351
2016-01-10T10:15:00	0	0.445654541
2016-01-10T10:30:00	0	0.443694184
2016-01-10T10:45:00	0	0.441080375
2016-01-10T11:00:00	0	0.439337835
2016-01-10T11:15:00	0	0.43541712
2016-01-10T11:30:00	0	0.432803311
2016-01-10T11:45:00	0	0.431932041
2016-01-10T12:00:00	0	0.428664779
2016-01-10T12:15:00	0	0.426486604
2016-01-10T12:30:00	0	0.425397517
2016-01-10T12:45:00	0	0.423219342
2016-01-10T13:00:00	0	0.422348072
2016-01-10T13:15:00	0	0.421476802
2016-01-10T13:30:00	0	0.420387715
2016-01-10T13:45:00	0	0.41908081
2016-01-10T14:00:00	0.2	0.417773905
2016-01-10T14:15:00	0	0.415160096
2016-01-10T14:30:00	0	0.415160096
2016-01-10T14:45:00	0	0.417120453
2016-01-10T15:00:00	0	0.416031366
2016-01-10T15:15:00	0	0.41820954
2016-01-10T15:30:00	0	0.416902636
2016-01-10T15:45:00	0	0.418645175
2016-01-10T16:00:00	0	0.417773905
2016-01-10T16:15:00	0	0.41995208
2016-01-10T16:30:00	0	0.417991723
2016-01-10T16:45:00	0	0.416249183
2016-01-10T17:00:00	0	0.415813548
2016-01-10T17:15:00	0	0.417120453
2016-01-10T17:30:00	0	0.414942278
2016-01-10T17:45:00	0	0.414071008
2016-01-10T18:00:00	0	0.413635374
2016-01-10T18:15:00	0	0.415377913
2016-01-10T18:30:00	0	0.411675016
2016-01-10T18:45:00	0	0.411239381
2016-01-10T19:00:00	0	0.411021564
2016-01-10T19:15:00	0	0.410585929
2016-01-10T19:30:00	0	0.410150294
2016-01-10T19:45:00	0	0.406665215
2016-01-10T20:00:00	0	0.407100849
2016-01-10T20:15:00	0	0.407536484
2016-01-10T20:30:00	0	0.406011762
2016-01-10T20:45:00	0	0.403833587
2016-01-10T21:00:00	0	0.40361577
2016-01-10T21:15:00	0	0.40100196
2016-01-10T21:30:00	0	0.40013069
2016-01-10T21:45:00	0	0.397081246
2016-01-10T22:00:00	0	0.396645611
2016-01-10T22:15:00	0	0.397081246
2016-01-10T22:30:00	0	0.395338706
2016-01-10T22:45:00	0	0.395992159
2016-01-10T23:00:00	0	0.394467436
2016-01-10T23:15:00	0	0.392289262
2016-01-10T23:30:00	0	0.391200174
2016-01-10T23:45:00	0	0.390764539
2016-01-11T00:00:00	0	0.390546722
2016-01-11T00:15:00	0	0.385319103
2016-01-11T00:30:00	0	0.383140928
2016-01-11T00:45:00	0	0.384447833
2016-01-11T01:00:00	0	0.38379438
2016-01-11T01:15:00	0	0.383358745
2016-01-11T01:30:00	0	0.382051841
2016-01-11T01:45:00	0	0.380962753
2016-01-11T02:00:00	0	0.379220213
2016-01-11T02:15:00	0	0.377913309
2016-01-11T02:30:00	0	0.376388586
2016-01-11T02:45:00	0	0.374646047
2016-01-11T03:00:00	0	0.372903507
2016-01-11T03:15:00	0	0.372250054
2016-01-11T03:30:00	0	0.37181442
2016-01-11T03:45:00	0	0.370725332
2016-01-11T04:00:00	0	0.368982792
2016-01-11T04:15:00	0	0.36832934
2016-01-11T04:30:00	0	0.365497713
2016-01-11T04:45:00	0	0.363537356
2016-01-11T05:00:00	0	0.363537356
2016-01-11T05:15:00	0	0.362883903
2016-01-11T05:30:00	0	0.360052276
2016-01-11T05:45:00	0	0.360487911
2016-01-11T06:00:00	0	0.358963189
2016-01-11T06:15:00	0	0.358091919
2016-01-11T06:30:00	0	0.357002832
2016-01-11T06:45:00	0	0.355695927
2016-01-11T07:00:00	0	0.351775212
2016-01-11T07:15:00	0	0.352210847
2016-01-11T07:30:00	0	0.350903942
2016-01-11T07:45:00	0	0.348725768
2016-01-11T08:00:00	0	0.35025049
2016-01-11T08:15:00	0	0.34763668
2016-01-11T08:30:00	0	0.346983228
2016-01-11T08:45:00	0	0.345022871
2016-01-11T09:00:00	0	0.343280331
2016-01-11T09:15:00	0	0.343715966
2016-01-11T09:30:00	0	0.343715966
2016-01-11T09:45:00	0	0.343933783
2016-01-11T10:00:00	0	0.341319974
2016-01-11T10:15:00	0	0.341537791
2016-01-11T10:30:00	0	0.340884339
2016-01-11T10:45:00	0	0.337399259
2016-01-11T11:00:00	0	0.336745807
2016-01-11T11:15:00	0	0.338488347
2016-01-11T11:30:00	0	0.338270529
2016-01-11T11:45:00	0	0.336963624
2016-01-11T12:00:00	0	0.33652799
2016-01-11T12:15:00	0	0.33565672
2016-01-11T12:30:00	0	0.335221085
2016-01-11T12:45:00	0	0.333696362
2016-01-11T13:00:00	0	0.333478545
2016-01-11T13:15:00	0	0.33304291
2016-01-11T13:30:00	0	0.331736005
2016-01-11T13:45:00	0	0.331082553
2016-01-11T14:00:00	0	0.3304291
2016-01-11T14:15:00	0	0.330211283
2016-01-11T14:30:00	0	0.329122196
2016-01-11T14:45:00	0	0.327161838
2016-01-11T15:00:00	0	0.326508386
2016-01-11T15:15:00	0	0.326072751
2016-01-11T15:30:00	0	0.326944021
2016-01-11T15:45:00	0	0.324765846
2016-01-11T16:00:00	0	0.324330211
2016-01-11T16:15:00	0	0.323676759
2016-01-11T16:30:00	0	0.324330211
2016-01-11T16:45:00	0	0.323676759
2016-01-11T17:00:00	0	0.322369854
2016-01-11T17:15:00	0	0.322587672
2016-01-11T17:30:00	0	0.321934219
2016-01-11T17:45:00	0	0.321498584
2016-01-11T18:00:00	0	0.320845132
2016-01-11T18:15:00	0	0.319538227
2016-01-11T18:30:00	0	0.319320409
2016-01-11T18:45:00	0	0.319320409
2016-01-11T19:00:00	0	0.318013505
2016-01-11T19:15:00	0	0.318666957
2016-01-11T19:30:00	0	0.317795687
2016-01-11T19:45:00	0	0.317142235
2016-01-11T20:00:00	0	0.3167066
2016-01-11T20:15:00	0	0.316270965
2016-01-11T20:30:00	0	0.316488782
2016-01-11T20:45:00	0	0.315617513
2016-01-11T21:00:00	0	0.315399695
2016-01-11T21:15:00	0	0.31496406
2016-01-11T21:30:00	0	0.314310608
2016-01-11T21:45:00	0	0.31496406
2016-01-11T22:00:00	0	0.313874973
2016-01-11T22:15:00	0	0.313874973
2016-01-11T22:30:00	0	0.314528425
2016-01-11T22:45:00	0	0.312568068
2016-01-11T23:00:00	0	0.312785885
2016-01-11T23:15:00	0	0.312785885
2016-01-11T23:30:00	0	0.312132433
2016-01-11T23:45:00	0	0.311914616
2016-01-12T00:00:00	0	0.310607711
2016-01-12T00:15:00	0	0.310607711
2016-01-12T00:30:00	0	0.310389893
2016-01-12T00:45:00	0	0.309736441
2016-01-12T01:00:00	0.6	0.309300806
2016-01-12T01:15:00	0	0.309736441
2016-01-12T01:30:00	0	0.309300806
2016-01-12T01:45:00	0	0.308865171
2016-01-12T02:00:00	0	0.308429536
2016-01-12T02:15:00	0	0.308429536
2016-01-12T02:30:00	0.2	0.307993901
2016-01-12T02:45:00	0.2	0.308429536
2016-01-12T03:00:00	0	0.307776084
2016-01-12T03:15:00	0	0.307993901
2016-01-12T03:30:00	0	0.307993901
2016-01-12T03:45:00	0.2	0.306686996
2016-01-12T04:00:00	0.2	0.307340449
2016-01-12T04:15:00	0	0.306469179
2016-01-12T04:30:00	0.2	0.306251361
2016-01-12T04:45:00	0	0.306033544
2016-01-12T05:00:00	0	0.306251361
2016-01-12T05:15:00	0	0.306033544
2016-01-12T05:30:00	0	0.305380091
2016-01-12T05:45:00	0	0.306251361
2016-01-12T06:00:00	0	0.305815726
2016-01-12T06:15:00	0	0.305380091
2016-01-12T06:30:00	0	0.305597909
2016-01-12T06:45:00	0	0.304726639
2016-01-12T07:00:00	0	0.304726639
2016-01-12T07:15:00	0	0.304944457
2016-01-12T07:30:00	0	0.304944457
2016-01-12T07:45:00	0	0.305380091
2016-01-12T08:00:00	0	0.304944457
2016-01-12T08:15:00	0	0.305162274
2016-01-12T08:30:00	0	0.306033544
2016-01-12T08:45:00	0	0.306033544
2016-01-12T09:00:00	0	0.306251361
2016-01-12T09:15:00	0	0.306033544
2016-01-12T09:30:00	0	0.306469179
2016-01-12T09:45:00	0	0.307340449
2016-01-12T10:00:00	0	0.307122631
2016-01-12T10:15:00	0	0.308647354
2016-01-12T10:30:00	0	0.309518623
2016-01-12T10:45:00	0	0.309736441
2016-01-12T11:00:00	0	0.309954258
2016-01-12T11:15:00	0.2	0.311043346
2016-01-12T11:30:00	0	0.311696798
2016-01-12T11:45:00	0	0.311478981
2016-01-12T12:00:00	0	0.312568068
2016-01-12T12:15:00	0	0.31322152
2016-01-12T12:30:00	0	0.313003703
2016-01-12T12:45:00	0	0.313874973
2016-01-12T13:00:00	0	0.31496406
2016-01-12T13:15:00	0	0.314746243
2016-01-12T13:30:00	0.2	0.315399695
2016-01-12T13:45:00	0	0.314746243
2016-01-12T14:00:00	0	0.316053147
2016-01-12T14:15:00	0	0.315617513
2016-01-12T14:30:00	0.4	0.31583533
2016-01-12T14:45:00	0.2	0.315617513
2016-01-12T15:00:00	0	0.31583533
2016-01-12T15:15:00	0.8	0.315399695
2016-01-12T15:30:00	0.2	0.315617513
2016-01-12T15:45:00	0	0.314310608
2016-01-12T16:00:00	0.2	0.31496406
2016-01-12T16:15:00	0	0.315617513
2016-01-12T16:30:00	0	0.31583533
2016-01-12T16:45:00	0	0.315617513
2016-01-12T17:00:00	0	0.31583533
2016-01-12T17:15:00	0	0.31583533
2016-01-12T17:30:00	0	0.316488782
2016-01-12T17:45:00	0	0.31583533
2016-01-12T18:00:00	0	0.316270965
2016-01-12T18:15:00	0	0.316053147
2016-01-12T18:30:00	0	0.31583533
2016-01-12T18:45:00	0	0.315617513
2016-01-12T19:00:00	0	0.31496406
2016-01-12T19:15:00	0.2	0.315399695
2016-01-12T19:30:00	0	0.315181878
2016-01-12T19:45:00	0	0.315617513
2016-01-12T20:00:00	0	0.315399695
2016-01-12T20:15:00	0	0.315399695
2016-01-12T20:30:00	0	0.31496406
2016-01-12T20:45:00	0	0.315399695
2016-01-12T21:00:00	0	0.31583533
2016-01-12T21:15:00	0	0.315399695
2016-01-12T21:30:00	0	0.315617513
2016-01-12T21:45:00	0	0.31496406
2016-01-12T22:00:00	0	0.315617513
2016-01-12T22:15:00	0	0.315617513
2016-01-12T22:30:00	0	0.316270965
2016-01-12T22:45:00	0	0.317142235
2016-01-12T23:00:00	0	0.316924417
2016-01-12T23:15:00	0	0.317795687
2016-01-12T23:30:00	0	0.317795687
2016-01-12T23:45:00	0	0.318231322
2016-01-13T00:00:00	0	0.318666957
2016-01-13T00:15:00	0	0.317795687
2016-01-13T00:30:00	0	0.319102592
2016-01-13T00:45:00	0	0.319102592
2016-01-13T01:00:00	0	0.318666957
2016-01-13T01:15:00	0	0.318666957
2016-01-13T01:30:00	0	0.319538227
2016-01-13T01:45:00	0	0.319538227
2016-01-13T02:00:00	0	0.319973862
2016-01-13T02:15:00	0	0.320845132
2016-01-13T02:30:00	0	0.320191679
2016-01-13T02:45:00	0	0.320627314
2016-01-13T03:00:00	0	0.321062949
2016-01-13T03:15:00	0	0.320627314
2016-01-13T03:30:00	0	0.321716402
2016-01-13T03:45:00	0	0.321498584
2016-01-13T04:00:00	0	0.321934219
2016-01-13T04:15:00	0	0.322587672
2016-01-13T04:30:00	0	0.322805489
2016-01-13T04:45:00	0	0.323023306
2016-01-13T05:00:00	0	0.323023306
2016-01-13T05:15:00	0	0.323676759
2016-01-13T05:30:00	0	0.323894576
2016-01-13T05:45:00	0	0.323676759
2016-01-13T06:00:00	0	0.322805489
2016-01-13T06:15:00	0	0.323023306
2016-01-13T06:30:00	0	0.324330211
2016-01-13T06:45:00	0	0.323241124
2016-01-13T07:00:00	0	0.322805489
2016-01-13T07:15:00	0	0.323676759
2016-01-13T07:30:00	0	0.323023306
2016-01-13T07:45:00	0	0.323023306
2016-01-13T08:00:00	0	0.323241124
2016-01-13T08:15:00	0	0.322587672
2016-01-13T08:30:00	0	0.322152037
2016-01-13T08:45:00	0	0.322587672
2016-01-13T09:00:00	0	0.321280767
2016-01-13T09:15:00	0	0.320627314
2016-01-13T09:30:00	0	0.320845132
2016-01-13T09:45:00	0	0.319320409
2016-01-13T10:00:00	0	0.319320409
2016-01-13T10:15:00	0	0.31844914
2016-01-13T10:30:00	0	0.318231322
2016-01-13T10:45:00	0	0.318231322
2016-01-13T11:00:00	0	0.317795687
2016-01-13T11:15:00	0	0.317360052
2016-01-13T11:30:00	0.2	0.3167066
2016-01-13T11:45:00	0	0.31583533
2016-01-13T12:00:00	0	0.316488782
2016-01-13T12:15:00	0	0.315617513
2016-01-13T12:30:00	0	0.314310608
2016-01-13T12:45:00	0	0.314310608
2016-01-13T13:00:00	0	0.31496406
2016-01-13T13:15:00	0	0.31322152
2016-01-13T13:30:00	0	0.31409279
2016-01-13T13:45:00	0	0.312785885
2016-01-13T14:00:00	0	0.312132433
2016-01-13T14:15:00	0	0.311696798
2016-01-13T14:30:00	0	0.311914616
2016-01-13T14:45:00	0	0.311696798
2016-01-13T15:00:00	0	0.311043346
2016-01-13T15:15:00	0	0.310607711
2016-01-13T15:30:00	0	0.310607711
2016-01-13T15:45:00	0	0.310389893
2016-01-13T16:00:00	0	0.309300806
2016-01-13T16:15:00	0	0.308865171
2016-01-13T16:30:00	0	0.308865171
2016-01-13T16:45:00	0	0.308211719
2016-01-13T17:00:00	0	0.307776084
2016-01-13T17:15:00	0	0.306904814
2016-01-13T17:30:00	0	0.307340449
2016-01-13T17:45:00	0	0.307340449
2016-01-13T18:00:00	0	0.306033544
2016-01-13T18:15:00	0.2	0.306033544
2016-01-13T18:30:00	0	0.305597909
2016-01-13T18:45:00	0.8	0.305162274
2016-01-13T19:00:00	0.4	0.305162274
2016-01-13T19:15:00	0.4	0.304726639
2016-01-13T19:30:00	0.4	0.303637552
2016-01-13T19:45:00	0.6	0.303637552
2016-01-13T20:00:00	0.4	0.303855369
2016-01-13T20:15:00	0.4	0.304073187
2016-01-13T20:30:00	0.2	0.303419734
2016-01-13T20:45:00	0	0.303201917
2016-01-13T21:00:00	0.2	0.302766282
2016-01-13T21:15:00	0.2	0.302766282
2016-01-13T21:30:00	0	0.303201917
2016-01-13T21:45:00	0	0.302548464
2016-01-13T22:00:00	0.2	0.301895012
2016-01-13T22:15:00	0	0.302548464
2016-01-13T22:30:00	0	0.301459377
2016-01-13T22:45:00	0	0.301895012
2016-01-13T23:00:00	0	0.301895012
2016-01-13T23:15:00	0	0.302330647
2016-01-13T23:30:00	0	0.302112829
2016-01-13T23:45:00	0	0.302766282
2016-01-14T00:00:00	0	0.302984099
2016-01-14T00:15:00	0	0.304291004
2016-01-14T00:30:00	0.4	0.305162274
2016-01-14T00:45:00	0.2	0.306686996
2016-01-14T01:00:00	0.2	0.307340449
2016-01-14T01:15:00	0	0.308647354
2016-01-14T01:30:00	0	0.309518623
2016-01-14T01:45:00	0	0.311043346
2016-01-14T02:00:00	0	0.312785885
2016-01-14T02:15:00	0	0.313439338
2016-01-14T02:30:00	0	0.314310608
2016-01-14T02:45:00	0	0.31583533
2016-01-14T03:00:00	0	0.316924417
2016-01-14T03:15:00	0	0.317795687
2016-01-14T03:30:00	0	0.319538227
2016-01-14T03:45:00	0	0.321062949
2016-01-14T04:00:00	0	0.321280767
2016-01-14T04:15:00	0	0.323023306
2016-01-14T04:30:00	0	0.323241124
2016-01-14T04:45:00	0	0.323023306
2016-01-14T05:00:00	0	0.324548029
2016-01-14T05:15:00	0	0.324548029
2016-01-14T05:30:00	0	0.325854934
2016-01-14T05:45:00	0.2	0.325419299
2016-01-14T06:00:00	0	0.325419299
2016-01-14T06:15:00	0	0.326072751
2016-01-14T06:30:00	0	0.326290569
2016-01-14T06:45:00	0.2	0.325637116
2016-01-14T07:00:00	0	0.327161838
2016-01-14T07:15:00	0	0.327161838
2016-01-14T07:30:00	0	0.327161838
2016-01-14T07:45:00	0	0.326072751
2016-01-14T08:00:00	0.2	0.324765846
2016-01-14T08:15:00	0	0.326072751
2016-01-14T08:30:00	0	0.324330211
2016-01-14T08:45:00	0	0.323023306
2016-01-14T09:00:00	0	0.323458941
2016-01-14T09:15:00	0	0.322805489
2016-01-14T09:30:00	0	0.323023306
2016-01-14T09:45:00	0	0.321934219
2016-01-14T10:00:00	0	0.321716402
2016-01-14T10:15:00	0	0.321280767
2016-01-14T10:30:00	0	0.321280767
2016-01-14T10:45:00	0	0.320191679
2016-01-14T11:00:00	0	0.320409497
2016-01-14T11:15:00	0	0.320191679
2016-01-14T11:30:00	0	0.319320409
2016-01-14T11:45:00	0	0.319320409
2016-01-14T12:00:00	0	0.318666957
2016-01-14T12:15:00	0	0.31844914
2016-01-14T12:30:00	0	0.318231322
2016-01-14T12:45:00	0	0.317795687
2016-01-14T13:00:00	0	0.31757787
2016-01-14T13:15:00	0	0.316924417
2016-01-14T13:30:00	0	0.316488782
2016-01-14T13:45:00	0.4	0.316053147
2016-01-14T14:00:00	0.2	0.316053147
2016-01-14T14:15:00	0	0.315181878
2016-01-14T14:30:00	0	0.315181878
2016-01-14T14:45:00	0	0.31409279
2016-01-14T15:00:00	0	0.313874973
2016-01-14T15:15:00	0	0.313439338
2016-01-14T15:30:00	0	0.312568068
2016-01-14T15:45:00	0	0.313003703
2016-01-14T16:00:00	0	0.312568068
2016-01-14T16:15:00	0	0.312132433
2016-01-14T16:30:00	0	0.311478981
2016-01-14T16:45:00	0	0.311261163
2016-01-14T17:00:00	0	0.310825528
2016-01-14T17:15:00	0	0.310172076
2016-01-14T17:30:00	0	0.309518623
2016-01-14T17:45:00	0	0.309736441
2016-01-14T18:00:00	0	0.309082988
2016-01-14T18:15:00	0	0.308429536
2016-01-14T18:30:00	0	0.307558266
2016-01-14T18:45:00	0	0.307993901
2016-01-14T19:00:00	0	0.307122631
2016-01-14T19:15:00	0	0.307558266
2016-01-14T19:30:00	0	0.306904814
2016-01-14T19:45:00	0	0.306469179
2016-01-14T20:00:00	0	0.306251361
2016-01-14T20:15:00	0	0.306033544
2016-01-14T20:30:00	0	0.305162274
2016-01-14T20:45:00	0	0.305162274
2016-01-14T21:00:00	0	0.305162274
2016-01-14T21:15:00	0	0.304291004
2016-01-14T21:30:00	0	0.303855369
2016-01-14T21:45:00	0	0.303419734
2016-01-14T22:00:00	0	0.303419734
2016-01-14T22:15:00	0	0.302766282
2016-01-14T22:30:00	0	0.302330647
2016-01-14T22:45:00	0	0.302330647
2016-01-14T23:00:00	0	0.302330647
2016-01-14T23:15:00	0	0.302112829
2016-01-14T23:30:00	0	0.30124156
2016-01-14T23:45:00	0	0.30037029
2016-01-15T00:00:00	0	0.300152472
2016-01-15T00:15:00	0	0.300805925
2016-01-15T00:30:00	0	0.299934655
2016-01-15T00:45:00	0	0.299716837
2016-01-15T01:00:00	0	0.299281202
2016-01-15T01:15:00	0	0.298845567
2016-01-15T01:30:00	0	0.29862775
2016-01-15T01:45:00	0	0.299063385
2016-01-15T02:00:00	0	0.298409932
2016-01-15T02:15:00	0	0.297974298
2016-01-15T02:30:00	0	0.297538663
2016-01-15T02:45:00	0	0.297538663
2016-01-15T03:00:00	0	0.296449575
2016-01-15T03:15:00	0	0.296449575
2016-01-15T03:30:00	0	0.29601394
2016-01-15T03:45:00	0	0.295796123
2016-01-15T04:00:00	0	0.296667393
2016-01-15T04:15:00	0	0.296231758
2016-01-15T04:30:00	0	0.295578305
2016-01-15T04:45:00	0	0.294924853
2016-01-15T05:00:00	0	0.294707036
2016-01-15T05:15:00	0	0.294271401
2016-01-15T05:30:00	0	0.294053583
2016-01-15T05:45:00	0	0.293400131
2016-01-15T06:00:00	0	0.293182313
2016-01-15T06:15:00	0	0.292964496
2016-01-15T06:30:00	0	0.293400131
2016-01-15T06:45:00	0	0.292746678
2016-01-15T07:00:00	0	0.292311043
2016-01-15T07:15:00	0	0.292311043
2016-01-15T07:30:00	0	0.291657591
2016-01-15T07:45:00	0	0.291439773
2016-01-15T08:00:00	0	0.291221956
2016-01-15T08:15:00	0	0.291221956
2016-01-15T08:30:00	0	0.290568504
2016-01-15T08:45:00	0	0.290786321
2016-01-15T09:00:00	0	0.290350686
2016-01-15T09:15:00	0	0.289697234
2016-01-15T09:30:00	0	0.289915051
2016-01-15T09:45:00	0	0.289261599
2016-01-15T10:00:00	0	0.289479416
2016-01-15T10:15:00	0	0.289479416
2016-01-15T10:30:00	0	0.288608146
2016-01-15T10:45:00	0	0.289261599
2016-01-15T11:00:00	0	0.288172511
2016-01-15T11:15:00	0	0.288390329
2016-01-15T11:30:00	0	0.287736876
2016-01-15T11:45:00	0	0.287519059
2016-01-15T12:00:00	0	0.287519059
2016-01-15T12:15:00	0	0.287519059
2016-01-15T12:30:00	0	0.287519059
2016-01-15T12:45:00	0	0.287301242
2016-01-15T13:00:00	0	0.287083424
2016-01-15T13:15:00	0	0.286647789
2016-01-15T13:30:00	0	0.285994337
2016-01-15T13:45:00	0	0.286212154
2016-01-15T14:00:00	0	0.285340884
2016-01-15T14:15:00	0	0.285994337
2016-01-15T14:30:00	0	0.285558702
2016-01-15T14:45:00	0	0.285994337
2016-01-15T15:00:00	0	0.285123067
2016-01-15T15:15:00	0	0.285340884
2016-01-15T15:30:00	0	0.285123067
2016-01-15T15:45:00	0	0.284251797
2016-01-15T16:00:00	0	0.284469614
2016-01-15T16:15:00	0	0.283816162
2016-01-15T16:30:00	0	0.284469614
2016-01-15T16:45:00	0	0.283816162
2016-01-15T17:00:00	0	0.283380527
2016-01-15T17:15:00	0	0.283816162
2016-01-15T17:30:00	0	0.284469614
2016-01-15T17:45:00	0	0.283380527
2016-01-15T18:00:00	0	0.282727075
2016-01-15T18:15:00	0	0.28316271
2016-01-15T18:30:00	0	0.282944892
2016-01-15T18:45:00	0	0.282509257
2016-01-15T19:00:00	0	0.28229144
2016-01-15T19:15:00	0	0.282509257
2016-01-15T19:30:00	0	0.282727075
2016-01-15T19:45:00	0	0.28229144
2016-01-15T20:00:00	0	0.282509257
2016-01-15T20:15:00	0	0.282073622
2016-01-15T20:30:00	0	0.282073622
2016-01-15T20:45:00	0	0.28142017
2016-01-15T21:00:00	0	0.281637987
2016-01-15T21:15:00	0	0.28142017
2016-01-15T21:30:00	0	0.280984535
2016-01-15T21:45:00	0	0.281202352
2016-01-15T22:00:00	0	0.28142017
2016-01-15T22:15:00	0	0.281637987
2016-01-15T22:30:00	0	0.28142017
2016-01-15T22:45:00	0	0.280984535
2016-01-15T23:00:00	0	0.280766717
2016-01-15T23:15:00	0	0.2805489
2016-01-15T23:30:00	0	0.280766717
2016-01-15T23:45:00	0	0.280766717
2016-01-16T00:00:00	0	0.280113265
2016-01-16T00:15:00	0	0.280113265
2016-01-16T00:30:00	0	0.279895448
2016-01-16T00:45:00	0	0.2805489
2016-01-16T01:00:00	0	0.280331083
2016-01-16T01:15:00	0	0.280331083
2016-01-16T01:30:00	0	0.279241995
2016-01-16T01:45:00	0	0.280113265
2016-01-16T02:00:00	0	0.279895448
2016-01-16T02:15:00	0	0.280113265
2016-01-16T02:30:00	0	0.279895448
2016-01-16T02:45:00	0	0.279241995
2016-01-16T03:00:00	0	0.279895448
2016-01-16T03:15:00	0	0.27967763
2016-01-16T03:30:00	0	0.279459813
2016-01-16T03:45:00	0	0.279241995
2016-01-16T04:00:00	0	0.279459813
2016-01-16T04:15:00	0	0.278588543
2016-01-16T04:30:00	0	0.279024178
2016-01-16T04:45:00	0	0.278152908
2016-01-16T05:00:00	0	0.278152908
2016-01-16T05:15:00	0	0.278588543
2016-01-16T05:30:00	0	0.278152908
2016-01-16T05:45:00	0	0.278370725
2016-01-16T06:00:00	0	0.27793509
2016-01-16T06:15:00	0	0.278588543
2016-01-16T06:30:00	0	0.278152908
2016-01-16T06:45:00	0	0.27793509
2016-01-16T07:00:00	0	0.278152908
2016-01-16T07:15:00	0	0.277717273
2016-01-16T07:30:00	0	0.277281638
2016-01-16T07:45:00	0	0.277499455
2016-01-16T08:00:00	0	0.277499455
2016-01-16T08:15:00	0	0.276846003
2016-01-16T08:30:00	0	0.276628186
2016-01-16T08:45:00	0	0.276628186
2016-01-16T09:00:00	0	0.276846003
2016-01-16T09:15:00	0	0.277063821
2016-01-16T09:30:00	0	0.276846003
2016-01-16T09:45:00	0	0.276846003
2016-01-16T10:00:00	0	0.275974733
2016-01-16T10:15:00	0	0.276410368
2016-01-16T10:30:00	0	0.275756916
2016-01-16T10:45:00	0	0.276628186
2016-01-16T11:00:00	0	0.276410368
2016-01-16T11:15:00	0	0.276192551
2016-01-16T11:30:00	0	0.275756916
2016-01-16T11:45:00	0	0.275974733
2016-01-16T12:00:00	0	0.275539098
2016-01-16T12:15:00	0	0.275756916
2016-01-16T12:30:00	0	0.275974733
2016-01-16T12:45:00	0	0.275103463
2016-01-16T13:00:00	0.2	0.275321281
2016-01-16T13:15:00	0	0.275756916
2016-01-16T13:30:00	0	0.274885646
2016-01-16T13:45:00	0	0.275321281
2016-01-16T14:00:00	0	0.274885646
2016-01-16T14:15:00	0	0.274232193
2016-01-16T14:30:00	0	0.274232193
2016-01-16T14:45:00	0	0.274232193
2016-01-16T15:00:00	0	0.274450011
2016-01-16T15:15:00	0	0.274014376
2016-01-16T15:30:00	0	0.274014376
2016-01-16T15:45:00	0	0.273143106
2016-01-16T16:00:00	0	0.273796558
2016-01-16T16:15:00	0	0.273143106
2016-01-16T16:30:00	0	0.273796558
2016-01-16T16:45:00	0	0.272925289
2016-01-16T17:00:00	0	0.273143106
2016-01-16T17:15:00	0	0.272925289
2016-01-16T17:30:00	0	0.272925289
2016-01-16T17:45:00	0	0.272707471
2016-01-16T18:00:00	0	0.272489654
2016-01-16T18:15:00	0	0.272489654
2016-01-16T18:30:00	0	0.272054019
2016-01-16T18:45:00	0	0.271400566
2016-01-16T19:00:00	0	0.272054019
2016-01-16T19:15:00	0	0.272707471
2016-01-16T19:30:00	0	0.272271836
2016-01-16T19:45:00	0	0.271836201
2016-01-16T20:00:00	0	0.271618384
2016-01-16T20:15:00	0	0.271618384
2016-01-16T20:30:00	0	0.271618384
2016-01-16T20:45:00	0	0.271618384
2016-01-16T21:00:00	0	0.271618384
2016-01-16T21:15:00	0	0.271836201
2016-01-16T21:30:00	0	0.271400566
2016-01-16T21:45:00	0	0.271618384
2016-01-16T22:00:00	0	0.271400566
2016-01-16T22:15:00	0	0.271400566
2016-01-16T22:30:00	0	0.271400566
2016-01-16T22:45:00	0	0.272054019
2016-01-16T23:00:00	0	0.271836201
2016-01-16T23:15:00	0	0.271618384
2016-01-16T23:30:00	0	0.272054019
2016-01-16T23:45:00	0	0.271182749
2016-01-17T00:00:00	0	0.271182749
2016-01-17T00:15:00	0	0.271836201
2016-01-17T00:30:00	0	0.271182749
2016-01-17T00:45:00	0	0.271182749
2016-01-17T01:00:00	0	0.272054019
2016-01-17T01:15:00	0	0.271400566
2016-01-17T01:30:00	0	0.271400566
2016-01-17T01:45:00	0	0.271400566
2016-01-17T02:00:00	0	0.271400566
2016-01-17T02:15:00	0	0.271618384
2016-01-17T02:30:00	0	0.271400566
2016-01-17T02:45:00	0	0.271182749
2016-01-17T03:00:00	0	0.271182749
2016-01-17T03:15:00	0	0.270529296
2016-01-17T03:30:00	0	0.271618384
2016-01-17T03:45:00	0	0.270747114
2016-01-17T04:00:00	0	0.271400566
2016-01-17T04:15:00	0	0.271400566
2016-01-17T04:30:00	0	0.271400566
2016-01-17T04:45:00	0	0.270964931
2016-01-17T05:00:00	0	0.270529296
2016-01-17T05:15:00	0	0.270964931
2016-01-17T05:30:00	0	0.270747114
2016-01-17T05:45:00	0	0.270311479
2016-01-17T06:00:00	0	0.270747114
2016-01-17T06:15:00	0	0.270747114
2016-01-17T06:30:00	0	0.271400566
2016-01-17T06:45:00	0	0.270747114
2016-01-17T07:00:00	0	0.271182749
2016-01-17T07:15:00	0	0.270747114
2016-01-17T07:30:00	0	0.270311479
2016-01-17T07:45:00	0	0.270093662
2016-01-17T08:00:00	0	0.270529296
2016-01-17T08:15:00	0	0.270529296
2016-01-17T08:30:00	0	0.270529296
2016-01-17T08:45:00	0	0.270747114
2016-01-17T09:00:00	0	0.270529296
2016-01-17T09:15:00	0	0.270529296
2016-01-17T09:30:00	0	0.269658027
2016-01-17T09:45:00	0	0.270311479
2016-01-17T10:00:00	0	0.270311479
2016-01-17T10:15:00	0	0.270093662
2016-01-17T10:30:00	0	0.269875844
2016-01-17T10:45:00	0	0.269440209
2016-01-17T11:00:00	0	0.269875844
2016-01-17T11:15:00	0	0.269658027
2016-01-17T11:30:00	0	0.270311479
2016-01-17T11:45:00	0	0.269658027
2016-01-17T12:00:00	0	0.270093662
2016-01-17T12:15:00	0	0.269658027
2016-01-17T12:30:00	0	0.269004574
2016-01-17T12:45:00	0	0.269440209
2016-01-17T13:00:00	0	0.269440209
2016-01-17T13:15:00	0	0.269222392
2016-01-17T13:30:00	0	0.268786757
2016-01-17T13:45:00	0	0.269004574
2016-01-17T14:00:00	0	0.269222392
2016-01-17T14:15:00	0	0.269222392
2016-01-17T14:30:00	0	0.269004574
2016-01-17T14:45:00	0	0.268568939
2016-01-17T15:00:00	0	0.269004574
2016-01-17T15:15:00	0	0.268786757
2016-01-17T15:30:00	0	0.268568939
2016-01-17T15:45:00	0	0.268568939
2016-01-17T16:00:00	0	0.268786757
2016-01-17T16:15:00	0	0.268568939
2016-01-17T16:30:00	0	0.268351122
2016-01-17T16:45:00	0	0.268568939
2016-01-17T17:00:00	0	0.268351122
2016-01-17T17:15:00	0	0.268786757
2016-01-17T17:30:00	0	0.268568939
2016-01-17T17:45:00	0	0.268133304
2016-01-17T18:00:00	0	0.267915487
2016-01-17T18:15:00	0	0.268351122
2016-01-17T18:30:00	0	0.267697669
2016-01-17T18:45:00	0	0.267697669
2016-01-17T19:00:00	0	0.267915487
2016-01-17T19:15:00	0	0.267697669
2016-01-17T19:30:00	0	0.267915487
2016-01-17T19:45:00	0	0.267262034
2016-01-17T20:00:00	0	0.267697669
2016-01-17T20:15:00	0	0.267915487
2016-01-17T20:30:00	0	0.267479852
2016-01-17T20:45:00	0	0.267262034
2016-01-17T21:00:00	0	0.267697669
2016-01-17T21:15:00	0	0.267262034
2016-01-17T21:30:00	0	0.267479852
2016-01-17T21:45:00	0	0.267262034
2016-01-17T22:00:00	0	0.267044217
2016-01-17T22:15:00	0	0.267044217
2016-01-17T22:30:00	0	0.267044217
2016-01-17T22:45:00	0	0.267479852
2016-01-17T23:00:00	0	0.266826399
2016-01-17T23:15:00	0	0.267044217
2016-01-17T23:30:00	0	0.267697669
2016-01-17T23:45:00	0	0.266826399
2016-01-18T00:00:00	0	0.267044217
2016-01-18T00:15:00	0	0.267044217
2016-01-18T00:30:00	0	0.267044217
2016-01-18T00:45:00	0	0.266826399
2016-01-18T01:00:00	0	0.267044217
2016-01-18T01:15:00	0	0.267044217
2016-01-18T01:30:00	0	0.266608582
2016-01-18T01:45:00	0	0.267262034
2016-01-18T02:00:00	0	0.266826399
2016-01-18T02:15:00	0	0.266390765
2016-01-18T02:30:00	0	0.266826399
2016-01-18T02:45:00	0	0.267044217
2016-01-18T03:00:00	0	0.267044217
2016-01-18T03:15:00	0	0.267262034
2016-01-18T03:30:00	0	0.266608582
2016-01-18T03:45:00	0	0.26595513
2016-01-18T04:00:00	0	0.267044217
2016-01-18T04:15:00	0	0.266390765
2016-01-18T04:30:00	0	0.266390765
2016-01-18T04:45:00	0	0.266390765
2016-01-18T05:00:00	0	0.266826399
2016-01-18T05:15:00	0	0.266390765
2016-01-18T05:30:00	0	0.266826399
2016-01-18T05:45:00	0	0.266826399
2016-01-18T06:00:00	0	0.266390765
2016-01-18T06:15:00	0	0.265737312
2016-01-18T06:30:00	0	0.266172947
2016-01-18T06:45:00	0	0.26595513
2016-01-18T07:00:00	0	0.266172947
2016-01-18T07:15:00	0	0.266390765
2016-01-18T07:30:00	0	0.265737312
2016-01-18T07:45:00	0	0.266390765
2016-01-18T08:00:00	0	0.26595513
2016-01-18T08:15:00	0	0.266390765
2016-01-18T08:30:00	0	0.266390765
2016-01-18T08:45:00	0	0.26595513
2016-01-18T09:00:00	0	0.266172947
2016-01-18T09:15:00	0	0.265519495
2016-01-18T09:30:00	0	0.265519495
2016-01-18T09:45:00	0	0.266390765
2016-01-18T10:00:00	0	0.26595513
2016-01-18T10:15:00	0	0.26595513
2016-01-18T10:30:00	0	0.265737312
2016-01-18T10:45:00	0	0.266172947
2016-01-18T11:00:00	0	0.266172947
2016-01-18T11:15:00	0	0.26508386
2016-01-18T11:30:00	0	0.266172947
2016-01-18T11:45:00	0.4	0.266390765
2016-01-18T12:00:00	0	0.266172947
2016-01-18T12:15:00	0	0.266172947
2016-01-18T12:30:00	0	0.266172947
2016-01-18T12:45:00	0	0.266390765
2016-01-18T13:00:00	0	0.265519495
2016-01-18T13:15:00	0	0.265519495
2016-01-18T13:30:00	0	0.266172947
2016-01-18T13:45:00	0	0.266390765
2016-01-18T14:00:00	0	0.265519495
2016-01-18T14:15:00	0	0.266172947
2016-01-18T14:30:00	0	0.26595513
2016-01-18T14:45:00	0	0.266172947
2016-01-18T15:00:00	0	0.265519495
2016-01-18T15:15:00	0	0.266172947
2016-01-18T15:30:00	0	0.265737312
2016-01-18T15:45:00	0	0.265737312
2016-01-18T16:00:00	0	0.265301677
2016-01-18T16:15:00	0	0.265519495
2016-01-18T16:30:00	0	0.265519495
2016-01-18T16:45:00	0	0.265519495
2016-01-18T17:00:00	0	0.265737312
2016-01-18T17:15:00	0	0.265737312
2016-01-18T17:30:00	0	0.26595513
2016-01-18T17:45:00	0	0.26595513
2016-01-18T18:00:00	0	0.266172947
2016-01-18T18:15:00	0	0.265519495
2016-01-18T18:30:00	0	0.26595513
2016-01-18T18:45:00	0	0.266172947
2016-01-18T19:00:00	0	0.26595513
2016-01-18T19:15:00	0	0.26595513
2016-01-18T19:30:00	0	0.266172947
2016-01-18T19:45:00	0	0.265737312
2016-01-18T20:00:00	0	0.26595513
2016-01-18T20:15:00	0	0.266172947
2016-01-18T20:30:00	0	0.265737312
2016-01-18T20:45:00	0	0.266608582
2016-01-18T21:00:00	0	0.266172947
2016-01-18T21:15:00	0	0.26595513
2016-01-18T21:30:00	0	0.266172947
2016-01-18T21:45:00	0	0.266390765
2016-01-18T22:00:00	0	0.265737312
2016-01-18T22:15:00	0	0.265737312
2016-01-18T22:30:00	0	0.26421259
2016-01-18T22:45:00	0	0.26421259
2016-01-18T23:00:00	0	0.26334132
2016-01-18T23:15:00	0	0.262252233
2016-01-18T23:30:00	0	0.26072751
2016-01-18T23:45:00	0	0.260074058
2016-01-19T00:00:00	0	0.259202788
2016-01-19T00:15:00	0.2	0.258113701
2016-01-19T00:30:00	0	0.257678066
2016-01-19T00:45:00	0	0.256588978
2016-01-19T01:00:00	0	0.256588978
2016-01-19T01:15:00	0	0.255935526
2016-01-19T01:30:00	0	0.255717709
2016-01-19T01:45:00	0	0.255717709
2016-01-19T02:00:00	0.2	0.255499891
2016-01-19T02:15:00	0	0.255717709
2016-01-19T02:30:00	0	0.255282074
2016-01-19T02:45:00	0	0.255935526
2016-01-19T03:00:00	0	0.255935526
2016-01-19T03:15:00	0.2	0.255935526
2016-01-19T03:30:00	0	0.255282074
2016-01-19T03:45:00	0	0.255064256
2016-01-19T04:00:00	0	0.255935526
2016-01-19T04:15:00	0	0.255717709
2016-01-19T04:30:00	0	0.255935526
2016-01-19T04:45:00	0	0.255717709
2016-01-19T05:00:00	0	0.256153343
2016-01-19T05:15:00	0	0.255935526
2016-01-19T05:30:00	0	0.256371161
2016-01-19T05:45:00	0	0.255717709
2016-01-19T06:00:00	0	0.255717709
2016-01-19T06:15:00	0	0.256153343
2016-01-19T06:30:00	0	0.256153343
2016-01-19T06:45:00	0	0.255935526
2016-01-19T07:00:00	0	0.255935526
2016-01-19T07:15:00	0	0.255717709
2016-01-19T07:30:00	0	0.256153343
2016-01-19T07:45:00	0	0.256371161
2016-01-19T08:00:00	0	0.255717709
2016-01-19T08:15:00	0	0.256153343
2016-01-19T08:30:00	0	0.256371161
2016-01-19T08:45:00	0	0.255935526
2016-01-19T09:00:00	0	0.255717709
2016-01-19T09:15:00	0	0.255064256
2016-01-19T09:30:00	0	0.254628621
2016-01-19T09:45:00	0	0.256153343
2016-01-19T10:00:00	0	0.255499891
2016-01-19T10:15:00	0	0.255499891
2016-01-19T10:30:00	0	0.256153343
2016-01-19T10:45:00	0	0.254628621
2016-01-19T11:00:00	0	0.253539534
2016-01-19T11:15:00	0	0.255282074
2016-01-19T11:30:00	0	0.255064256
2016-01-19T11:45:00	0	0.255499891
2016-01-19T12:00:00	0	0.255499891
2016-01-19T12:15:00	0	0.255064256
2016-01-19T12:30:00	0	0.255064256
2016-01-19T12:45:00	0	0.255499891
2016-01-19T13:00:00	0	0.255064256
2016-01-19T13:15:00	0	0.255064256
2016-01-19T13:30:00	0	0.254846439
2016-01-19T13:45:00	0	0.255064256
2016-01-19T14:00:00	0	0.255282074
2016-01-19T14:15:00	0	0.254628621
2016-01-19T14:30:00	0	0.254846439
2016-01-19T14:45:00	0	0.254410804
2016-01-19T15:00:00	0	0.254628621
2016-01-19T15:15:00	0	0.253757351
2016-01-19T15:30:00	0	0.254410804
2016-01-19T15:45:00	0	0.254192986
2016-01-19T16:00:00	0	0.254410804
2016-01-19T16:15:00	0	0.255064256
2016-01-19T16:30:00	0	0.254192986
2016-01-19T16:45:00	0	0.253975169
2016-01-19T17:00:00	0	0.253975169
2016-01-19T17:15:00	0	0.253757351
2016-01-19T17:30:00	0	0.253975169
2016-01-19T17:45:00	0	0.254192986
2016-01-19T18:00:00	0	0.254410804
2016-01-19T18:15:00	0	0.254628621
2016-01-19T18:30:00	0	0.254410804
2016-01-19T18:45:00	0	0.254628621
2016-01-19T19:00:00	0	0.253975169
2016-01-19T19:15:00	0	0.253975169
2016-01-19T19:30:00	0	0.254628621
2016-01-19T19:45:00	0	0.254192986
2016-01-19T20:00:00	0	0.254410804
2016-01-19T20:15:00	0	0.254192986
2016-01-19T20:30:00	0	0.254628621
2016-01-19T20:45:00	0	0.254846439
2016-01-19T21:00:00	0	0.254628621
2016-01-19T21:15:00	0	0.254192986
2016-01-19T21:30:00	0	0.255064256
2016-01-19T21:45:00	0	0.254410804
2016-01-19T22:00:00	0	0.254628621
2016-01-19T22:15:00	0	0.254628621
2016-01-19T22:30:00	0	0.254628621
2016-01-19T22:45:00	0	0.255064256
2016-01-19T23:00:00	0	0.255717709
2016-01-19T23:15:00	0	0.255717709
2016-01-19T23:30:00	0	0.254846439
2016-01-19T23:45:00	0	0.255717709
2016-01-20T00:00:00	0	0.256153343
2016-01-20T00:15:00	0	0.256588978
2016-01-20T00:30:00	0	0.255935526
2016-01-20T00:45:00	0	0.256371161
2016-01-20T01:00:00	0	0.256588978
2016-01-20T01:15:00	0	0.256371161
2016-01-20T01:30:00	0	0.256806796
2016-01-20T01:45:00	0	0.257242431
2016-01-20T02:00:00	0	0.257242431
2016-01-20T02:15:00	0	0.257895883
2016-01-20T02:30:00	0	0.257242431
2016-01-20T02:45:00	0	0.257678066
2016-01-20T03:00:00	0	0.258331518
2016-01-20T03:15:00	0	0.258113701
2016-01-20T03:30:00	0	0.258331518
2016-01-20T03:45:00	0	0.258113701
2016-01-20T04:00:00	0	0.258113701
2016-01-20T04:15:00	0	0.258113701
2016-01-20T04:30:00	0	0.258331518
2016-01-20T04:45:00	0	0.258767153
2016-01-20T05:00:00	0	0.258984971
2016-01-20T05:15:00	0	0.258984971
2016-01-20T05:30:00	0	0.259638423
2016-01-20T05:45:00	0	0.25985624
2016-01-20T06:00:00	0	0.258767153
2016-01-20T06:15:00	0	0.258984971
2016-01-20T06:30:00	0	0.258984971
2016-01-20T06:45:00	0	0.258984971
2016-01-20T07:00:00	0	0.259202788
2016-01-20T07:15:00	0	0.259202788
2016-01-20T07:30:00	0	0.259420606
2016-01-20T07:45:00	0	0.259202788
2016-01-20T08:00:00	0	0.259202788
2016-01-20T08:15:00	0	0.258984971
2016-01-20T08:30:00	0	0.259420606
2016-01-20T08:45:00	0	0.259420606
2016-01-20T09:00:00	0	0.259202788
2016-01-20T09:15:00	0	0.258984971
2016-01-20T09:30:00	0	0.258767153
2016-01-20T09:45:00	0	0.259420606
2016-01-20T10:00:00	0	0.259202788
2016-01-20T10:15:00	0	0.259202788
2016-01-20T10:30:00	0	0.259202788
2016-01-20T10:45:00	0	0.25985624
2016-01-20T11:00:00	0	0.258984971
2016-01-20T11:15:00	0	0.258984971
2016-01-20T11:30:00	0	0.258767153
2016-01-20T11:45:00	0	0.258984971
2016-01-20T12:00:00	0	0.258984971
2016-01-20T12:15:00	0	0.258984971
2016-01-20T12:30:00	0	0.257678066
2016-01-20T12:45:00	0	0.256371161
2016-01-20T13:00:00	0	0.256153343
2016-01-20T13:15:00	0	0.256371161
2016-01-20T13:30:00	0	0.257024613
2016-01-20T13:45:00	0	0.257242431
2016-01-20T14:00:00	0	0.257895883
2016-01-20T14:15:00	0	0.257024613
2016-01-20T14:30:00	0	0.257678066
2016-01-20T14:45:00	0	0.257460248
2016-01-20T15:00:00	0	0.257242431
2016-01-20T15:15:00	0	0.257024613
2016-01-20T15:30:00	0	0.256588978
2016-01-20T15:45:00	0	0.256806796
2016-01-20T16:00:00	0	0.256588978
2016-01-20T16:15:00	0	0.256371161
2016-01-20T16:30:00	0	0.256806796
2016-01-20T16:45:00	0	0.256588978
2016-01-20T17:00:00	0	0.256588978
2016-01-20T17:15:00	0	0.255935526
2016-01-20T17:30:00	0	0.256371161
2016-01-20T17:45:00	0	0.255717709
2016-01-20T18:00:00	0	0.255935526
2016-01-20T18:15:00	0	0.255282074
2016-01-20T18:30:00	0	0.255935526
2016-01-20T18:45:00	0	0.255499891
2016-01-20T19:00:00	0	0.255717709
2016-01-20T19:15:00	0	0.255064256
2016-01-20T19:30:00	0	0.254628621
2016-01-20T19:45:00	0	0.255064256
2016-01-20T20:00:00	0	0.255064256
2016-01-20T20:15:00	0	0.254846439
2016-01-20T20:30:00	0	0.254628621
2016-01-20T20:45:00	0	0.255064256
2016-01-20T21:00:00	0	0.254846439
2016-01-20T21:15:00	0	0.253975169
2016-01-20T21:30:00	0	0.254192986
2016-01-20T21:45:00	0	0.254410804
2016-01-20T22:00:00	0	0.254192986
2016-01-20T22:15:00	0	0.254192986
2016-01-20T22:30:00	0	0.254192986
2016-01-20T22:45:00	0	0.254192986
2016-01-20T23:00:00	0	0.254410804
2016-01-20T23:15:00	0	0.254846439
2016-01-20T23:30:00	0	0.254410804
2016-01-20T23:45:00	0	0.254410804
2016-01-21T00:00:00	0	0.254628621
2016-01-21T00:15:00	0	0.254192986
2016-01-21T00:30:00	0	0.254192986
2016-01-21T00:45:00	0	0.254628621
2016-01-21T01:00:00	0	0.253757351
2016-01-21T01:15:00	0	0.253975169
2016-01-21T01:30:00	0	0.254410804
2016-01-21T01:45:00	0	0.253975169
2016-01-21T02:00:00	0	0.254410804
2016-01-21T02:15:00	0	0.254192986
2016-01-21T02:30:00	0	0.254192986
2016-01-21T02:45:00	0	0.254410804
2016-01-21T03:00:00	0	0.254410804
2016-01-21T03:15:00	0	0.254628621
2016-01-21T03:30:00	0	0.254192986
2016-01-21T03:45:00	0	0.253975169
2016-01-21T04:00:00	0	0.254192986
2016-01-21T04:15:00	0	0.254846439
2016-01-21T04:30:00	0	0.254628621
2016-01-21T04:45:00	0	0.255064256
2016-01-21T05:00:00	0	0.254846439
2016-01-21T05:15:00	0	0.254628621
2016-01-21T05:30:00	0	0.255064256
2016-01-21T05:45:00	0	0.255064256
2016-01-21T06:00:00	0	0.254846439
2016-01-21T06:15:00	0	0.254628621
2016-01-21T06:30:00	0	0.254410804
2016-01-21T06:45:00	0	0.255935526
2016-01-21T07:00:00	0	0.254846439
2016-01-21T07:15:00	0	0.255499891
2016-01-21T07:30:00	0	0.254846439
2016-01-21T07:45:00	0	0.255064256
2016-01-21T08:00:00	0	0.255064256
2016-01-21T08:15:00	0	0.255064256
2016-01-21T08:30:00	0	0.254846439
2016-01-21T08:45:00	0	0.254846439
2016-01-21T09:00:00	0	0.254628621
2016-01-21T09:15:00	0	0.254846439
2016-01-21T09:30:00	0	0.255282074
2016-01-21T09:45:00	0	0.254410804
2016-01-21T10:00:00	0	0.254410804
2016-01-21T10:15:00	0	0.255064256
2016-01-21T10:30:00	0	0.254628621
2016-01-21T10:45:00	0	0.254846439
2016-01-21T11:00:00	0.2	0.254846439
2016-01-21T11:15:00	0	0.254410804
2016-01-21T11:30:00	0	0.253757351
2016-01-21T11:45:00	0	0.252886081
2016-01-21T12:00:00	0	0.252886081
2016-01-21T12:15:00	0	0.252668264
2016-01-21T12:30:00	0	0.252232629
2016-01-21T12:45:00	0	0.252232629
2016-01-21T13:00:00	0	0.252014812
2016-01-21T13:15:00	0	0.252232629
2016-01-21T13:30:00	0	0.252014812
2016-01-21T13:45:00	0	0.251796994
2016-01-21T14:00:00	0	0.252886081
2016-01-21T14:15:00	0	0.253321716
2016-01-21T14:30:00	0	0.252232629
2016-01-21T14:45:00	0	0.251361359
2016-01-21T15:00:00	0	0.251579177
2016-01-21T15:15:00	0	0.251579177
2016-01-21T15:30:00	0	0.251796994
2016-01-21T15:45:00	0	0.251143542
2016-01-21T16:00:00	0	0.251361359
2016-01-21T16:15:00	0.2	0.251796994
2016-01-21T16:30:00	0.2	0.252450447
2016-01-21T16:45:00	0.4	0.252668264
2016-01-21T17:00:00	0	0.252886081
2016-01-21T17:15:00	0.2	0.252886081
2016-01-21T17:30:00	0.2	0.252450447
2016-01-21T17:45:00	0	0.252668264
2016-01-21T18:00:00	0	0.253321716
2016-01-21T18:15:00	0	0.252668264
2016-01-21T18:30:00	0	0.252450447
2016-01-21T18:45:00	0.2	0.252014812
2016-01-21T19:00:00	0	0.252886081
2016-01-21T19:15:00	0	0.252886081
2016-01-21T19:30:00	0	0.252668264
[truncated: 287,249 more rows]
