# Supplementary material for: Extreme-Aware Time-Series Forecasting via Weak-Label-Guided Mixture of Experts
Source: Sensors (Basel). 2026 Mar 2;26(5):1571. doi: 10.3390/s26051571 (PMC12987348; doi:10.3390/s26051571)
Supplement: Supplementary file 1 [file sensors-26-01571-s001.zip › Stocksfield/test.csv]

Time	rain	water
2024-04-01T00:00:00	0	0.07156799
2024-04-01T00:15:00	0	0.070266753
2024-04-01T00:30:00	0	0.07156799
2024-04-01T00:45:00	0	0.072218608
2024-04-01T01:00:00	0	0.07156799
2024-04-01T01:15:00	0	0.070266753
2024-04-01T01:30:00	0	0.070917372
2024-04-01T01:45:00	0	0.07156799
2024-04-01T02:00:00	0	0.07156799
2024-04-01T02:15:00	0	0.072218608
2024-04-01T02:30:00	0	0.070917372
2024-04-01T02:45:00	0	0.07156799
2024-04-01T03:00:00	0	0.070917372
2024-04-01T03:15:00	0	0.07156799
2024-04-01T03:30:00	0	0.072218608
2024-04-01T03:45:00	0	0.072218608
2024-04-01T04:00:00	0.02	0.072869226
2024-04-01T04:15:00	0.03	0.070917372
2024-04-01T04:30:00	0.08	0.070917372
2024-04-01T04:45:00	0.1	0.07156799
2024-04-01T05:00:00	0.12	0.072218608
2024-04-01T05:15:00	0.01	0.070917372
2024-04-01T05:30:00	0.01	0.070266753
2024-04-01T05:45:00	0.02	0.072869226
2024-04-01T06:00:00	0.04	0.072869226
2024-04-01T06:15:00	0.03	0.07156799
2024-04-01T06:30:00	0.19	0.072218608
2024-04-01T06:45:00	0.12	0.07156799
2024-04-01T07:00:00	0.22	0.072869226
2024-04-01T07:15:00	0.12	0.072869226
2024-04-01T07:30:00	0.42	0.073519844
2024-04-01T07:45:00	0.23	0.075471698
2024-04-01T08:00:00	0.08	0.074170462
2024-04-01T08:15:00	0.14	0.073519844
2024-04-01T08:30:00	0.15	0.07482108
2024-04-01T08:45:00	0.04	0.074170462
2024-04-01T09:00:00	0.04	0.076122316
2024-04-01T09:15:00	0.08	0.076772934
2024-04-01T09:30:00	0.01	0.075471698
2024-04-01T09:45:00	0.07	0.07807417
2024-04-01T10:00:00	0.01	0.076772934
2024-04-01T10:15:00	0	0.076122316
2024-04-01T10:30:00	0.08	0.077423552
2024-04-01T10:45:00	0.07	0.076772934
2024-04-01T11:00:00	0.05	0.076772934
2024-04-01T11:15:00	0.02	0.076122316
2024-04-01T11:30:00	0.02	0.077423552
2024-04-01T11:45:00	0.05	0.077423552
2024-04-01T12:00:00	0.1	0.076122316
2024-04-01T12:15:00	0.07	0.077423552
2024-04-01T12:30:00	0.06	0.076772934
2024-04-01T12:45:00	0.04	0.076772934
2024-04-01T13:00:00	0.02	0.077423552
2024-04-01T13:15:00	0.01	0.077423552
2024-04-01T13:30:00	0	0.077423552
2024-04-01T13:45:00	0.01	0.077423552
2024-04-01T14:00:00	0.05	0.075471698
2024-04-01T14:15:00	0.03	0.078724789
2024-04-01T14:30:00	0.02	0.077423552
2024-04-01T14:45:00	0.03	0.076772934
2024-04-01T15:00:00	0.16	0.07807417
2024-04-01T15:15:00	0.1	0.07807417
2024-04-01T15:30:00	0.06	0.080026025
2024-04-01T15:45:00	0.02	0.078724789
2024-04-01T16:00:00	0.02	0.080026025
2024-04-01T16:15:00	0.04	0.081327261
2024-04-01T16:30:00	0.01	0.083929733
2024-04-01T16:45:00	0.02	0.083279115
2024-04-01T17:00:00	0.01	0.083279115
2024-04-01T17:15:00	0	0.081977879
2024-04-01T17:30:00	0	0.084580351
2024-04-01T17:45:00	0	0.086532206
2024-04-01T18:00:00	0	0.089134678
2024-04-01T18:15:00	0	0.08848406
2024-04-01T18:30:00	0	0.089134678
2024-04-01T18:45:00	0	0.091086532
2024-04-01T19:00:00	0	0.092387768
2024-04-01T19:15:00	0	0.092387768
2024-04-01T19:30:00	0	0.093689005
2024-04-01T19:45:00	0	0.089785296
2024-04-01T20:00:00	0	0.094339623
2024-04-01T20:15:00	0	0.094990241
2024-04-01T20:30:00	0	0.096291477
2024-04-01T20:45:00	0	0.094990241
2024-04-01T21:00:00	0	0.095640859
2024-04-01T21:15:00	0	0.096291477
2024-04-01T21:30:00	0	0.096942095
2024-04-01T21:45:00	0	0.096291477
2024-04-01T22:00:00	0	0.096291477
2024-04-01T22:15:00	0	0.096942095
2024-04-01T22:30:00	0	0.094990241
2024-04-01T22:45:00	0	0.093689005
2024-04-01T23:00:00	0	0.093689005
2024-04-01T23:15:00	0	0.093689005
2024-04-01T23:30:00	0	0.09173715
2024-04-01T23:45:00	0	0.092387768
2024-04-02T00:00:00	0	0.09173715
2024-04-02T00:15:00	0	0.093689005
2024-04-02T00:30:00	0	0.089134678
2024-04-02T00:45:00	0	0.090435914
2024-04-02T01:00:00	0	0.089785296
2024-04-02T01:15:00	0	0.090435914
2024-04-02T01:30:00	0	0.089785296
2024-04-02T01:45:00	0	0.089785296
2024-04-02T02:00:00	0	0.085881588
2024-04-02T02:15:00	0	0.089785296
2024-04-02T02:30:00	0	0.086532206
2024-04-02T02:45:00	0	0.087833442
2024-04-02T03:00:00	0	0.087833442
2024-04-02T03:15:00	0	0.087182824
2024-04-02T03:30:00	0	0.086532206
2024-04-02T03:45:00	0	0.08848406
2024-04-02T04:00:00	0	0.084580351
2024-04-02T04:15:00	0	0.085230969
2024-04-02T04:30:00	0	0.085881588
2024-04-02T04:45:00	0	0.083279115
2024-04-02T05:00:00	0	0.084580351
2024-04-02T05:15:00	0	0.085230969
2024-04-02T05:30:00	0	0.086532206
2024-04-02T05:45:00	0	0.085881588
2024-04-02T06:00:00	0	0.083929733
2024-04-02T06:15:00	0	0.083929733
2024-04-02T06:30:00	0	0.084580351
2024-04-02T06:45:00	0	0.083929733
2024-04-02T07:00:00	0	0.084580351
2024-04-02T07:15:00	0	0.082628497
2024-04-02T07:30:00	0	0.083279115
2024-04-02T07:45:00	0	0.083929733
2024-04-02T08:00:00	0	0.081977879
2024-04-02T08:15:00	0	0.084580351
2024-04-02T08:30:00	0	0.082628497
2024-04-02T08:45:00	0	0.083279115
2024-04-02T09:00:00	0	0.081977879
2024-04-02T09:15:00	0	0.082628497
2024-04-02T09:30:00	0	0.083279115
2024-04-02T09:45:00	0	0.083929733
2024-04-02T10:00:00	0	0.083279115
2024-04-02T10:15:00	0	0.083279115
2024-04-02T10:30:00	0	0.081977879
2024-04-02T10:45:00	0	0.082628497
2024-04-02T11:00:00	0	0.080676643
2024-04-02T11:15:00	0	0.081327261
2024-04-02T11:30:00	0	0.080676643
2024-04-02T11:45:00	0	0.081977879
2024-04-02T12:00:00	0	0.081327261
2024-04-02T12:15:00	0	0.081977879
2024-04-02T12:30:00	0	0.081977879
2024-04-02T12:45:00	0	0.083279115
2024-04-02T13:00:00	0	0.080026025
2024-04-02T13:15:00	0	0.080676643
2024-04-02T13:30:00	0	0.080676643
2024-04-02T13:45:00	0	0.081327261
2024-04-02T14:00:00	0	0.081977879
2024-04-02T14:15:00	0	0.079375407
2024-04-02T14:30:00	0	0.080026025
2024-04-02T14:45:00	0	0.080026025
2024-04-02T15:00:00	0.03	0.079375407
2024-04-02T15:15:00	0	0.080026025
2024-04-02T15:30:00	0.02	0.080676643
2024-04-02T15:45:00	0	0.080676643
2024-04-02T16:00:00	0	0.076772934
2024-04-02T16:15:00	0	0.079375407
2024-04-02T16:30:00	0	0.082628497
2024-04-02T16:45:00	0	0.080026025
2024-04-02T17:00:00	0	0.080676643
2024-04-02T17:15:00	0	0.079375407
2024-04-02T17:30:00	0	0.079375407
2024-04-02T17:45:00	0	0.078724789
2024-04-02T18:00:00	0	0.078724789
2024-04-02T18:15:00	0	0.079375407
2024-04-02T18:30:00	0	0.078724789
2024-04-02T18:45:00	0	0.080026025
2024-04-02T19:00:00	0	0.07807417
2024-04-02T19:15:00	0	0.080676643
2024-04-02T19:30:00	0	0.077423552
2024-04-02T19:45:00	0	0.080026025
2024-04-02T20:00:00	0	0.080026025
2024-04-02T20:15:00	0	0.078724789
2024-04-02T20:30:00	0	0.07807417
2024-04-02T20:45:00	0	0.07807417
2024-04-02T21:00:00	0	0.078724789
2024-04-02T21:15:00	0	0.077423552
2024-04-02T21:30:00	0	0.079375407
2024-04-02T21:45:00	0	0.07807417
2024-04-02T22:00:00	0	0.07807417
2024-04-02T22:15:00	0	0.078724789
2024-04-02T22:30:00	0	0.07807417
2024-04-02T22:45:00	0	0.078724789
2024-04-02T23:00:00	0	0.077423552
2024-04-02T23:15:00	0	0.078724789
2024-04-02T23:30:00	0	0.07807417
2024-04-02T23:45:00	0	0.07807417
2024-04-03T00:00:00	0.04	0.07807417
2024-04-03T00:15:00	0.12	0.080026025
2024-04-03T00:30:00	0.08	0.077423552
2024-04-03T00:45:00	0.03	0.077423552
2024-04-03T01:00:00	0.01	0.07807417
2024-04-03T01:15:00	0.57	0.07807417
2024-04-03T01:30:00	1.25	0.078724789
2024-04-03T01:45:00	0.06	0.079375407
2024-04-03T02:00:00	0.03	0.079375407
2024-04-03T02:15:00	0	0.079375407
2024-04-03T02:30:00	0.01	0.080676643
2024-04-03T02:45:00	0	0.080026025
2024-04-03T03:00:00	0	0.081977879
2024-04-03T03:15:00	0	0.081327261
2024-04-03T03:30:00	0	0.081977879
2024-04-03T03:45:00	0.01	0.081327261
2024-04-03T04:00:00	0.02	0.080676643
2024-04-03T04:15:00	0.34	0.081327261
2024-04-03T04:30:00	0.35	0.083279115
2024-04-03T04:45:00	0.82	0.083929733
2024-04-03T05:00:00	1.1	0.083279115
2024-04-03T05:15:00	0.72	0.089134678
2024-04-03T05:30:00	0.44	0.087833442
2024-04-03T05:45:00	0.67	0.09173715
2024-04-03T06:00:00	0.85	0.094339623
2024-04-03T06:15:00	0.78	0.104749512
2024-04-03T06:30:00	0.6	0.111255693
2024-04-03T06:45:00	0.72	0.121665582
2024-04-03T07:00:00	0.75	0.134027326
2024-04-03T07:15:00	0.93	0.148340924
2024-04-03T07:30:00	0.38	0.177618738
2024-04-03T07:45:00	0.21	0.20754717
2024-04-03T08:00:00	0.26	0.226415094
2024-04-03T08:15:00	0.05	0.236174366
2024-04-03T08:30:00	0.22	0.261548471
2024-04-03T08:45:00	0.38	0.2517892
2024-04-03T09:00:00	0.11	0.26870527
2024-04-03T09:15:00	0.42	0.276512687
2024-04-03T09:30:00	0.54	0.292778139
2024-04-03T09:45:00	0.07	0.260897853
2024-04-03T10:00:00	0.12	0.281067014
2024-04-03T10:15:00	0.11	0.257644763
2024-04-03T10:30:00	0.17	0.258945999
2024-04-03T10:45:00	0.11	0.258295381
2024-04-03T11:00:00	0.09	0.264150943
2024-04-03T11:15:00	0.05	0.26545218
2024-04-03T11:30:00	0.08	0.262849707
2024-04-03T11:45:00	0.2	0.258295381
2024-04-03T12:00:00	0.2	0.264801561
2024-04-03T12:15:00	0.22	0.266753416
2024-04-03T12:30:00	0.1	0.26870527
2024-04-03T12:45:00	0.03	0.266753416
2024-04-03T13:00:00	0.02	0.262199089
2024-04-03T13:15:00	0.07	0.262849707
2024-04-03T13:30:00	0.09	0.253741054
2024-04-03T13:45:00	0.07	0.26545218
2024-04-03T14:00:00	0.04	0.249186727
2024-04-03T14:15:00	0.06	0.251138582
2024-04-03T14:30:00	0.05	0.255692908
2024-04-03T14:45:00	0.03	0.24137931
2024-04-03T15:00:00	0.03	0.252439818
2024-04-03T15:15:00	0.02	0.243981783
2024-04-03T15:30:00	0.01	0.234873129
2024-04-03T15:45:00	0.02	0.230969421
2024-04-03T16:00:00	0.01	0.24137931
2024-04-03T16:15:00	0.01	0.233571893
2024-04-03T16:30:00	0	0.217306441
2024-04-03T16:45:00	0.01	0.215354587
2024-04-03T17:00:00	0.02	0.218607677
2024-04-03T17:15:00	0.06	0.21080026
2024-04-03T17:30:00	0.05	0.209499024
2024-04-03T17:45:00	0.04	0.206245934
2024-04-03T18:00:00	0.02	0.208197788
2024-04-03T18:15:00	0.1	0.201691607
2024-04-03T18:30:00	0.07	0.199089135
2024-04-03T18:45:00	0.05	0.199089135
2024-04-03T19:00:00	0.28	0.195185426
2024-04-03T19:15:00	0.35	0.189980481
2024-04-03T19:30:00	0.05	0.188028627
2024-04-03T19:45:00	0.01	0.189980481
2024-04-03T20:00:00	0.02	0.1906311
2024-04-03T20:15:00	0.02	0.192582954
2024-04-03T20:30:00	0.06	0.191932336
2024-04-03T20:45:00	0.03	0.193233572
2024-04-03T21:00:00	0.01	0.184775537
2024-04-03T21:15:00	0.01	0.185426155
2024-04-03T21:30:00	0	0.192582954
2024-04-03T21:45:00	0	0.195836044
2024-04-03T22:00:00	0	0.19388419
2024-04-03T22:15:00	0	0.189329863
2024-04-03T22:30:00	0	0.185426155
2024-04-03T22:45:00	0	0.191281718
2024-04-03T23:00:00	0	0.189980481
2024-04-03T23:15:00	0	0.187378009
2024-04-03T23:30:00	0	0.191281718
2024-04-03T23:45:00	0	0.195836044
2024-04-04T00:00:00	0	0.192582954
2024-04-04T00:15:00	0	0.19388419
2024-04-04T00:30:00	0	0.194534808
2024-04-04T00:45:00	0	0.195836044
2024-04-04T01:00:00	0	0.188028627
2024-04-04T01:15:00	0	0.191932336
2024-04-04T01:30:00	0	0.188679245
2024-04-04T01:45:00	0	0.191281718
2024-04-04T02:00:00	0	0.192582954
2024-04-04T02:15:00	0	0.185426155
2024-04-04T02:30:00	0	0.188028627
2024-04-04T02:45:00	0	0.188028627
2024-04-04T03:00:00	0	0.187378009
2024-04-04T03:15:00	0	0.184775537
2024-04-04T03:30:00	0	0.183474301
2024-04-04T03:45:00	0	0.176317502
2024-04-04T04:00:00	0	0.18022121
2024-04-04T04:15:00	0	0.176317502
2024-04-04T04:30:00	0	0.177618738
2024-04-04T04:45:00	0	0.178269356
2024-04-04T05:00:00	0	0.18022121
2024-04-04T05:15:00	0	0.173064411
2024-04-04T05:30:00	0	0.179570592
2024-04-04T05:45:00	0	0.170461939
2024-04-04T06:00:00	0	0.172413793
2024-04-04T06:15:00	0	0.169160703
2024-04-04T06:30:00	0.1	0.170461939
2024-04-04T06:45:00	0.01	0.169160703
2024-04-04T07:00:00	0	0.171763175
2024-04-04T07:15:00	0.05	0.171763175
2024-04-04T07:30:00	0.1	0.172413793
2024-04-04T07:45:00	0	0.169811321
2024-04-04T08:00:00	0.03	0.175666884
2024-04-04T08:15:00	0.04	0.16330514
2024-04-04T08:30:00	0	0.165907612
2024-04-04T08:45:00	0.01	0.163955758
2024-04-04T09:00:00	0.03	0.162003904
2024-04-04T09:15:00	0	0.162654522
2024-04-04T09:30:00	0	0.165907612
2024-04-04T09:45:00	0	0.162654522
2024-04-04T10:00:00	0	0.157449577
2024-04-04T10:15:00	0	0.162003904
2024-04-04T10:30:00	0	0.158100195
2024-04-04T10:45:00	0	0.157449577
2024-04-04T11:00:00	0	0.158100195
2024-04-04T11:15:00	0	0.156798959
2024-04-04T11:30:00	0	0.157449577
2024-04-04T11:45:00	0	0.156148341
2024-04-04T12:00:00	0	0.153545869
2024-04-04T12:15:00	0	0.148991542
2024-04-04T12:30:00	0	0.148340924
2024-04-04T12:45:00	0	0.152244632
2024-04-04T13:00:00	0	0.151594014
2024-04-04T13:15:00	0	0.14964216
2024-04-04T13:30:00	0	0.145738452
2024-04-04T13:45:00	0	0.14638907
2024-04-04T14:00:00	0	0.150292778
2024-04-04T14:15:00	0	0.147690306
2024-04-04T14:30:00	0	0.144437215
2024-04-04T14:45:00	0	0.143135979
2024-04-04T15:00:00	0	0.145087833
2024-04-04T15:15:00	0	0.144437215
2024-04-04T15:30:00	0	0.148340924
2024-04-04T15:45:00	0	0.145087833
2024-04-04T16:00:00	0	0.138581653
2024-04-04T16:15:00	0	0.145087833
2024-04-04T16:30:00	0	0.141834743
2024-04-04T16:45:00	0	0.139882889
2024-04-04T17:00:00	0	0.139882889
2024-04-04T17:15:00	0	0.143135979
2024-04-04T17:30:00	0	0.139232271
2024-04-04T17:45:00	0	0.134027326
2024-04-04T18:00:00	0	0.138581653
2024-04-04T18:15:00	0	0.137931034
2024-04-04T18:30:00	0	0.137280416
2024-04-04T18:45:00	0	0.137280416
2024-04-04T19:00:00	0	0.136629798
2024-04-04T19:15:00	0	0.13272609
2024-04-04T19:30:00	0	0.136629798
2024-04-04T19:45:00	0	0.133376708
2024-04-04T20:00:00	0	0.133376708
2024-04-04T20:15:00	0.01	0.130774236
2024-04-04T20:30:00	0.25	0.130774236
2024-04-04T20:45:00	0.15	0.130123617
2024-04-04T21:00:00	0.18	0.134677944
2024-04-04T21:15:00	0.19	0.132075472
2024-04-04T21:30:00	0.26	0.133376708
2024-04-04T21:45:00	0.47	0.134677944
2024-04-04T22:00:00	0.24	0.131424854
2024-04-04T22:15:00	0.1	0.138581653
2024-04-04T22:30:00	0.34	0.139232271
2024-04-04T22:45:00	0.29	0.139882889
2024-04-04T23:00:00	0.39	0.141834743
2024-04-04T23:15:00	0.57	0.147690306
2024-04-04T23:30:00	0.23	0.154196487
2024-04-04T23:45:00	0.13	0.163955758
2024-04-05T00:00:00	0.36	0.173715029
2024-04-05T00:15:00	0.53	0.184124919
2024-04-05T00:30:00	0.07	0.189980481
2024-04-05T00:45:00	0.2	0.198438517
2024-04-05T01:00:00	0.49	0.210149642
2024-04-05T01:15:00	0.12	0.217957059
2024-04-05T01:30:00	0.26	0.22121015
2024-04-05T01:45:00	0.36	0.230318803
2024-04-05T02:00:00	0.45	0.240728692
2024-04-05T02:15:00	0.37	0.260247235
2024-04-05T02:30:00	0.13	0.266753416
2024-04-05T02:45:00	0.18	0.266753416
2024-04-05T03:00:00	0.08	0.276512687
2024-04-05T03:15:00	0.26	0.296681848
2024-04-05T03:30:00	0.56	0.311646064
2024-04-05T03:45:00	0.29	0.309694209
2024-04-05T04:00:00	0.18	0.323357189
2024-04-05T04:15:00	0.01	0.32661028
2024-04-05T04:30:00	0.35	0.320754717
2024-04-05T04:45:00	0.33	0.309694209
2024-04-05T05:00:00	0.1	0.316851008
2024-04-05T05:15:00	0.02	0.314899154
2024-04-05T05:30:00	0.02	0.315549772
2024-04-05T05:45:00	0	0.317501627
2024-04-05T06:00:00	0.01	0.312296682
2024-04-05T06:15:00	0.04	0.310995446
2024-04-05T06:30:00	0.17	0.315549772
2024-04-05T06:45:00	0.06	0.306441119
2024-04-05T07:00:00	0	0.310995446
2024-04-05T07:15:00	0	0.322055953
2024-04-05T07:30:00	0	0.323357189
2024-04-05T07:45:00	0	0.283669486
2024-04-05T08:00:00	0	0.277813923
2024-04-05T08:15:00	0	0.270657124
2024-04-05T08:30:00	0	0.281067014
2024-04-05T08:45:00	0	0.276512687
2024-04-05T09:00:00	0	0.284320104
2024-04-05T09:15:00	0	0.258945999
2024-04-05T09:30:00	0	0.253090436
2024-04-05T09:45:00	0	0.256343526
2024-04-05T10:00:00	0	0.248536109
2024-04-05T10:15:00	0	0.248536109
2024-04-05T10:30:00	0	0.245933637
2024-04-05T10:45:00	0	0.240728692
2024-04-05T11:00:00	0	0.229017567
2024-04-05T11:15:00	0	0.235523748
2024-04-05T11:30:00	0	0.234222511
2024-04-05T11:45:00	0	0.222511386
2024-04-05T12:00:00	0	0.216655823
2024-04-05T12:15:00	0	0.216005205
2024-04-05T12:30:00	0	0.212752115
2024-04-05T12:45:00	0	0.210149642
2024-04-05T13:00:00	0	0.209499024
2024-04-05T13:15:00	0	0.206245934
2024-04-05T13:30:00	0	0.204944697
2024-04-05T13:45:00	0	0.201040989
2024-04-05T14:00:00	0	0.198438517
2024-04-05T14:15:00	0	0.196486662
2024-04-05T14:30:00	0	0.198438517
2024-04-05T14:45:00	0	0.19388419
2024-04-05T15:00:00	0	0.187378009
2024-04-05T15:15:00	0	0.191281718
2024-04-05T15:30:00	0.07	0.187378009
2024-04-05T15:45:00	0	0.187378009
2024-04-05T16:00:00	0	0.186727391
2024-04-05T16:15:00	0	0.187378009
2024-04-05T16:30:00	0	0.181522446
2024-04-05T16:45:00	0	0.184775537
2024-04-05T17:00:00	0	0.17696812
2024-04-05T17:15:00	0	0.178269356
2024-04-05T17:30:00	0	0.178919974
2024-04-05T17:45:00	0	0.17696812
2024-04-05T18:00:00	0	0.171112557
2024-04-05T18:15:00	0	0.172413793
2024-04-05T18:30:00	0	0.171763175
2024-04-05T18:45:00	0	0.171763175
2024-04-05T19:00:00	0	0.174365647
2024-04-05T19:15:00	0	0.169811321
2024-04-05T19:30:00	0	0.169160703
2024-04-05T19:45:00	0	0.167859466
2024-04-05T20:00:00	0	0.16655823
2024-04-05T20:15:00	0	0.165256994
2024-04-05T20:30:00	0	0.164606376
2024-04-05T20:45:00	0	0.160052049
2024-04-05T21:00:00	0	0.160702668
2024-04-05T21:15:00	0	0.158750813
2024-04-05T21:30:00	0	0.16330514
2024-04-05T21:45:00	0	0.156798959
2024-04-05T22:00:00	0	0.162003904
2024-04-05T22:15:00	0	0.159401431
2024-04-05T22:30:00	0	0.160052049
2024-04-05T22:45:00	0	0.158750813
2024-04-05T23:00:00	0	0.160702668
2024-04-05T23:15:00	0	0.156148341
2024-04-05T23:30:00	0	0.152244632
2024-04-05T23:45:00	0	0.154847105
2024-04-06T00:00:00	0.06	0.154847105
2024-04-06T00:15:00	0	0.154847105
2024-04-06T00:30:00	0.05	0.151594014
2024-04-06T00:45:00	0.17	0.154196487
2024-04-06T01:00:00	0.01	0.15289525
2024-04-06T01:15:00	0.05	0.150943396
2024-04-06T01:30:00	0.09	0.153545869
2024-04-06T01:45:00	0.18	0.14964216
2024-04-06T02:00:00	0.15	0.150292778
2024-04-06T02:15:00	0.06	0.14964216
2024-04-06T02:30:00	0.17	0.150943396
2024-04-06T02:45:00	0.18	0.152244632
2024-04-06T03:00:00	0.18	0.151594014
2024-04-06T03:15:00	0.19	0.152244632
2024-04-06T03:30:00	0.24	0.14964216
2024-04-06T03:45:00	0.16	0.147039688
2024-04-06T04:00:00	0.01	0.155497723
2024-04-06T04:15:00	0.03	0.15289525
2024-04-06T04:30:00	0	0.151594014
2024-04-06T04:45:00	0	0.154196487
2024-04-06T05:00:00	0	0.154847105
2024-04-06T05:15:00	0	0.156148341
2024-04-06T05:30:00	0	0.157449577
2024-04-06T05:45:00	0	0.160052049
2024-04-06T06:00:00	0	0.164606376
2024-04-06T06:15:00	0	0.163955758
2024-04-06T06:30:00	0	0.16655823
2024-04-06T06:45:00	0	0.169160703
2024-04-06T07:00:00	0	0.165907612
2024-04-06T07:15:00	0	0.163955758
2024-04-06T07:30:00	0	0.168510085
2024-04-06T07:45:00	0	0.168510085
2024-04-06T08:00:00	0	0.164606376
2024-04-06T08:15:00	0	0.169160703
2024-04-06T08:30:00	0	0.167208848
2024-04-06T08:45:00	0	0.167859466
2024-04-06T09:00:00	0	0.163955758
2024-04-06T09:15:00	0	0.163955758
2024-04-06T09:30:00	0	0.16655823
2024-04-06T09:45:00	0	0.160052049
2024-04-06T10:00:00	0	0.163955758
2024-04-06T10:15:00	0	0.162003904
2024-04-06T10:30:00	0	0.160702668
2024-04-06T10:45:00	0	0.162654522
2024-04-06T11:00:00	0	0.159401431
2024-04-06T11:15:00	0	0.159401431
2024-04-06T11:30:00	0	0.162003904
2024-04-06T11:45:00	0	0.158750813
2024-04-06T12:00:00	0	0.158100195
2024-04-06T12:15:00	0	0.158750813
2024-04-06T12:30:00	0	0.157449577
2024-04-06T12:45:00	0	0.156148341
2024-04-06T13:00:00	0	0.154847105
2024-04-06T13:15:00	0	0.154847105
2024-04-06T13:30:00	0	0.158100195
2024-04-06T13:45:00	0	0.155497723
2024-04-06T14:00:00	0	0.153545869
2024-04-06T14:15:00	0	0.151594014
2024-04-06T14:30:00	0	0.152244632
2024-04-06T14:45:00	0	0.150292778
2024-04-06T15:00:00	0	0.150292778
2024-04-06T15:15:00	0	0.147039688
2024-04-06T15:30:00	0	0.148340924
2024-04-06T15:45:00	0	0.139882889
2024-04-06T16:00:00	0	0.147039688
2024-04-06T16:15:00	0	0.147690306
2024-04-06T16:30:00	0	0.145087833
2024-04-06T16:45:00	0	0.145738452
2024-04-06T17:00:00	0	0.139882889
2024-04-06T17:15:00	0	0.137280416
2024-04-06T17:30:00	0	0.139232271
2024-04-06T17:45:00	0	0.134677944
2024-04-06T18:00:00	0	0.139882889
2024-04-06T18:15:00	0	0.137931034
2024-04-06T18:30:00	0	0.137931034
2024-04-06T18:45:00	0	0.136629798
2024-04-06T19:00:00	0	0.141184125
2024-04-06T19:15:00	0	0.137931034
2024-04-06T19:30:00	0	0.134677944
2024-04-06T19:45:00	0	0.13272609
2024-04-06T20:00:00	0	0.131424854
2024-04-06T20:15:00	0	0.134677944
2024-04-06T20:30:00	0	0.134027326
2024-04-06T20:45:00	0	0.134677944
2024-04-06T21:00:00	0	0.130774236
2024-04-06T21:15:00	0.09	0.13597918
2024-04-06T21:30:00	0.11	0.130774236
2024-04-06T21:45:00	0.26	0.131424854
2024-04-06T22:00:00	0	0.130123617
2024-04-06T22:15:00	0	0.134027326
2024-04-06T22:30:00	0	0.132075472
2024-04-06T22:45:00	0	0.130774236
2024-04-06T23:00:00	0	0.13272609
2024-04-06T23:15:00	0	0.131424854
2024-04-06T23:30:00	0	0.135328562
2024-04-06T23:45:00	0	0.13272609
2024-04-07T00:00:00	0	0.137280416
2024-04-07T00:15:00	0	0.134677944
2024-04-07T00:30:00	0	0.139232271
2024-04-07T00:45:00	0	0.133376708
2024-04-07T01:00:00	0	0.138581653
2024-04-07T01:15:00	0	0.134027326
2024-04-07T01:30:00	0.43	0.13272609
2024-04-07T01:45:00	0.01	0.136629798
2024-04-07T02:00:00	0.01	0.139882889
2024-04-07T02:15:00	0	0.139232271
2024-04-07T02:30:00	0	0.139232271
2024-04-07T02:45:00	0	0.141184125
2024-04-07T03:00:00	0	0.141834743
2024-04-07T03:15:00	0	0.145087833
2024-04-07T03:30:00	0	0.147690306
2024-04-07T03:45:00	0	0.143786597
2024-04-07T04:00:00	0	0.147690306
2024-04-07T04:15:00	0	0.150292778
2024-04-07T04:30:00	0	0.14964216
2024-04-07T04:45:00	0	0.150292778
2024-04-07T05:00:00	0	0.150292778
2024-04-07T05:15:00	0	0.150943396
2024-04-07T05:30:00	0	0.151594014
2024-04-07T05:45:00	0	0.15289525
2024-04-07T06:00:00	0	0.14964216
2024-04-07T06:15:00	0	0.15289525
2024-04-07T06:30:00	0	0.147690306
2024-04-07T06:45:00	0	0.148991542
2024-04-07T07:00:00	0	0.145087833
2024-04-07T07:15:00	0	0.150943396
2024-04-07T07:30:00	0	0.14964216
2024-04-07T07:45:00	0	0.147039688
2024-04-07T08:00:00	0.24	0.144437215
2024-04-07T08:15:00	0.05	0.148991542
2024-04-07T08:30:00	0	0.151594014
2024-04-07T08:45:00	0	0.145087833
2024-04-07T09:00:00	0	0.142485361
2024-04-07T09:15:00	0.02	0.14638907
2024-04-07T09:30:00	0	0.14964216
2024-04-07T09:45:00	0	0.145087833
2024-04-07T10:00:00	0	0.143786597
2024-04-07T10:15:00	0	0.147039688
2024-04-07T10:30:00	0	0.145087833
2024-04-07T10:45:00	0	0.145087833
2024-04-07T11:00:00	0	0.147690306
2024-04-07T11:15:00	0	0.147690306
2024-04-07T11:30:00	0	0.153545869
2024-04-07T11:45:00	0	0.143135979
2024-04-07T12:00:00	0	0.154847105
2024-04-07T12:15:00	0	0.150943396
2024-04-07T12:30:00	0	0.154847105
2024-04-07T12:45:00	0	0.156798959
2024-04-07T13:00:00	0	0.156148341
2024-04-07T13:15:00	0	0.154847105
2024-04-07T13:30:00	0	0.155497723
2024-04-07T13:45:00	0	0.154196487
2024-04-07T14:00:00	0	0.154847105
2024-04-07T14:15:00	0	0.14964216
2024-04-07T14:30:00	0	0.150943396
2024-04-07T14:45:00	0	0.152244632
2024-04-07T15:00:00	0	0.150943396
2024-04-07T15:15:00	0.22	0.144437215
2024-04-07T15:30:00	0.17	0.148340924
2024-04-07T15:45:00	0.18	0.145087833
2024-04-07T16:00:00	0	0.143786597
2024-04-07T16:15:00	0	0.140533507
2024-04-07T16:30:00	0	0.143135979
2024-04-07T16:45:00	0	0.139882889
2024-04-07T17:00:00	0	0.140533507
2024-04-07T17:15:00	0.02	0.13597918
2024-04-07T17:30:00	0	0.132075472
2024-04-07T17:45:00	0	0.136629798
2024-04-07T18:00:00	0	0.134027326
2024-04-07T18:15:00	0	0.132075472
2024-04-07T18:30:00	0	0.131424854
2024-04-07T18:45:00	0	0.132075472
2024-04-07T19:00:00	0	0.131424854
2024-04-07T19:15:00	0	0.13272609
2024-04-07T19:30:00	0	0.130774236
2024-04-07T19:45:00	0	0.13272609
2024-04-07T20:00:00	0	0.13272609
2024-04-07T20:15:00	0	0.130123617
2024-04-07T20:30:00	0	0.130123617
2024-04-07T20:45:00	0	0.126870527
2024-04-07T21:00:00	0	0.128822381
2024-04-07T21:15:00	0	0.127521145
2024-04-07T21:30:00	0	0.128171763
2024-04-07T21:45:00	0	0.125569291
2024-04-07T22:00:00	0	0.124918673
2024-04-07T22:15:00	0	0.127521145
2024-04-07T22:30:00	0	0.123617437
2024-04-07T22:45:00	0	0.125569291
2024-04-07T23:00:00	0	0.126219909
2024-04-07T23:15:00	0	0.1223162
2024-04-07T23:30:00	0	0.123617437
2024-04-07T23:45:00	0	0.124918673
2024-04-08T00:00:00	0	0.125569291
2024-04-08T00:15:00	0	0.121665582
2024-04-08T00:30:00	0	0.122966818
2024-04-08T00:45:00	0	0.124268055
2024-04-08T01:00:00	0	0.124918673
2024-04-08T01:15:00	0	0.1223162
2024-04-08T01:30:00	0	0.120364346
2024-04-08T01:45:00	0	0.121665582
2024-04-08T02:00:00	0	0.122966818
2024-04-08T02:15:00	0	0.120364346
2024-04-08T02:30:00	0	0.121014964
2024-04-08T02:45:00	0	0.11906311
2024-04-08T03:00:00	0	0.117761874
2024-04-08T03:15:00	0	0.117761874
2024-04-08T03:30:00	0	0.121014964
2024-04-08T03:45:00	0	0.11906311
2024-04-08T04:00:00	0	0.117761874
2024-04-08T04:15:00	0	0.118412492
2024-04-08T04:30:00	0	0.117761874
2024-04-08T04:45:00	0	0.117761874
2024-04-08T05:00:00	0	0.11906311
2024-04-08T05:15:00	0	0.115159401
2024-04-08T05:30:00	0	0.116460638
2024-04-08T05:45:00	0	0.11906311
2024-04-08T06:00:00	0	0.115159401
2024-04-08T06:15:00	0	0.11581002
2024-04-08T06:30:00	0	0.115159401
2024-04-08T06:45:00	0	0.116460638
2024-04-08T07:00:00	0	0.115159401
2024-04-08T07:15:00	0	0.114508783
2024-04-08T07:30:00	0	0.115159401
2024-04-08T07:45:00	0	0.115159401
2024-04-08T08:00:00	0	0.11581002
2024-04-08T08:15:00	0	0.112556929
2024-04-08T08:30:00	0	0.113207547
2024-04-08T08:45:00	0	0.112556929
2024-04-08T09:00:00	0.01	0.115159401
2024-04-08T09:15:00	0	0.113207547
2024-04-08T09:30:00	0	0.114508783
2024-04-08T09:45:00	0	0.113207547
2024-04-08T10:00:00	0	0.114508783
2024-04-08T10:15:00	0	0.112556929
2024-04-08T10:30:00	0	0.112556929
2024-04-08T10:45:00	0	0.114508783
2024-04-08T11:00:00	0	0.113858165
2024-04-08T11:15:00	0	0.113858165
2024-04-08T11:30:00	0	0.111906311
2024-04-08T11:45:00	0	0.112556929
2024-04-08T12:00:00	0	0.113207547
2024-04-08T12:15:00	0	0.111906311
2024-04-08T12:30:00	0.14	0.109954457
2024-04-08T12:45:00	0.09	0.108653221
2024-04-08T13:00:00	0.06	0.111906311
2024-04-08T13:15:00	0.08	0.109954457
2024-04-08T13:30:00	0.08	0.110605075
2024-04-08T13:45:00	0.25	0.111906311
2024-04-08T14:00:00	0.01	0.109954457
2024-04-08T14:15:00	0	0.112556929
2024-04-08T14:30:00	0	0.110605075
2024-04-08T14:45:00	0	0.109303839
2024-04-08T15:00:00	0	0.108653221
2024-04-08T15:15:00	0	0.109303839
2024-04-08T15:30:00	0	0.110605075
2024-04-08T15:45:00	0	0.109303839
2024-04-08T16:00:00	0	0.109303839
2024-04-08T16:15:00	0.05	0.109954457
2024-04-08T16:30:00	0.03	0.111255693
2024-04-08T16:45:00	0.14	0.109303839
2024-04-08T17:00:00	0	0.108653221
2024-04-08T17:15:00	0.06	0.109303839
2024-04-08T17:30:00	0.01	0.108002602
2024-04-08T17:45:00	0.05	0.109303839
2024-04-08T18:00:00	0.03	0.111906311
2024-04-08T18:15:00	0.04	0.108653221
2024-04-08T18:30:00	0.01	0.106050748
2024-04-08T18:45:00	0.04	0.108653221
2024-04-08T19:00:00	0.02	0.108653221
2024-04-08T19:15:00	0	0.109954457
2024-04-08T19:30:00	0	0.108002602
2024-04-08T19:45:00	0.05	0.107351984
2024-04-08T20:00:00	0.15	0.107351984
2024-04-08T20:15:00	0.13	0.108002602
2024-04-08T20:30:00	0	0.107351984
2024-04-08T20:45:00	0	0.106050748
2024-04-08T21:00:00	0	0.107351984
2024-04-08T21:15:00	0	0.104749512
2024-04-08T21:30:00	0	0.106701366
2024-04-08T21:45:00	0	0.107351984
2024-04-08T22:00:00	0	0.102797658
2024-04-08T22:15:00	0	0.106701366
2024-04-08T22:30:00	0	0.104749512
2024-04-08T22:45:00	0	0.106050748
2024-04-08T23:00:00	0.13	0.108002602
2024-04-08T23:15:00	0.3	0.104749512
2024-04-08T23:30:00	0.2	0.104749512
2024-04-08T23:45:00	0.47	0.10540013
2024-04-09T00:00:00	0.71	0.109303839
2024-04-09T00:15:00	0.76	0.110605075
2024-04-09T00:30:00	1	0.111255693
2024-04-09T00:45:00	0.98	0.116460638
2024-04-09T01:00:00	0.83	0.122966818
2024-04-09T01:15:00	0.35	0.131424854
2024-04-09T01:30:00	0.2	0.141834743
2024-04-09T01:45:00	0.19	0.156798959
2024-04-09T02:00:00	0.34	0.184775537
2024-04-09T02:15:00	1.52	0.214703969
2024-04-09T02:30:00	0.69	0.24137931
2024-04-09T02:45:00	0.55	0.262199089
2024-04-09T03:00:00	0.17	0.310344828
2024-04-09T03:15:00	0.02	0.37085231
2024-04-09T03:30:00	0.01	0.365647365
2024-04-09T03:45:00	0	0.364996747
2024-04-09T04:00:00	0.01	0.363695511
2024-04-09T04:15:00	0.06	0.369551074
2024-04-09T04:30:00	0.07	0.347430059
2024-04-09T04:45:00	0.05	0.336369551
2024-04-09T05:00:00	0.05	0.312296682
2024-04-09T05:15:00	0.12	0.304489265
2024-04-09T05:30:00	0.05	0.312296682
2024-04-09T05:45:00	0.04	0.315549772
2024-04-09T06:00:00	0.07	0.317501627
2024-04-09T06:15:00	0.05	0.288223813
2024-04-09T06:30:00	0.25	0.266753416
2024-04-09T06:45:00	0.33	0.266102798
2024-04-09T07:00:00	0.55	0.281717632
2024-04-09T07:15:00	0.35	0.262849707
2024-04-09T07:30:00	0.18	0.275211451
2024-04-09T07:45:00	0.1	0.268054652
2024-04-09T08:00:00	0.3	0.269355888
2024-04-09T08:15:00	0.31	0.264801561
2024-04-09T08:30:00	0.28	0.26870527
2024-04-09T08:45:00	0.23	0.272608979
2024-04-09T09:00:00	0.43	0.266753416
2024-04-09T09:15:00	0.55	0.290826285
2024-04-09T09:30:00	0.56	0.301886792
2024-04-09T09:45:00	0.44	0.357839948
2024-04-09T10:00:00	0.47	0.372153546
2024-04-09T10:15:00	1.02	0.424853611
2024-04-09T10:30:00	1.21	0.478204294
2024-04-09T10:45:00	0.66	0.502277163
2024-04-09T11:00:00	1.1	0.532205595
2024-04-09T11:15:00	2.05	0.586206897
2024-04-09T11:30:00	1.18	0.676642811
2024-04-09T11:45:00	1.63	0.746909564
2024-04-09T12:00:00	0.83	0.805465192
2024-04-09T12:15:00	1.15	0.865972674
2024-04-09T12:30:00	1.01	0.905660377
2024-04-09T12:45:00	1.06	0.947950553
2024-04-09T13:00:00	1.05	0.958360442
2024-04-09T13:15:00	0.47	0.946649317
2024-04-09T13:30:00	0.38	0.929733247
2024-04-09T13:45:00	0.32	0.898503578
2024-04-09T14:00:00	0.35	0.875081327
2024-04-09T14:15:00	0.25	0.830188679
2024-04-09T14:30:00	0.13	0.806766428
2024-04-09T14:45:00	0.15	0.783994795
2024-04-09T15:00:00	0.05	0.748861418
2024-04-09T15:15:00	0.1	0.725439167
2024-04-09T15:30:00	0.09	0.697462589
2024-04-09T15:45:00	0.06	0.662979831
2024-04-09T16:00:00	0.02	0.633051399
2024-04-09T16:15:00	0.03	0.597267404
2024-04-09T16:30:00	0.02	0.577098243
2024-04-09T16:45:00	0.31	0.571893299
2024-04-09T17:00:00	0.33	0.562134027
2024-04-09T17:15:00	0.17	0.53415745
2024-04-09T17:30:00	0	0.488614183
2024-04-09T17:45:00	0.01	0.458035133
2024-04-09T18:00:00	0	0.458685751
2024-04-09T18:15:00	0	0.447625244
2024-04-09T18:30:00	0	0.461288224
2024-04-09T18:45:00	0	0.438516591
2024-04-09T19:00:00	0	0.460637606
2024-04-09T19:15:00	0	0.449577098
2024-04-09T19:30:00	0	0.42160052
2024-04-09T19:45:00	0	0.389720234
2024-04-09T20:00:00	0	0.375406636
2024-04-09T20:15:00	0	0.363044893
2024-04-09T20:30:00	0	0.3741054
2024-04-09T20:45:00	0	0.364996747
2024-04-09T21:00:00	0	0.355237476
2024-04-09T21:15:00	0	0.359141184
2024-04-09T21:30:00	0	0.362394275
2024-04-09T21:45:00	0	0.342225114
2024-04-09T22:00:00	0	0.352635003
2024-04-09T22:15:00	0	0.324007807
2024-04-09T22:30:00	0	0.307742355
2024-04-09T22:45:00	0	0.309694209
2024-04-09T23:00:00	0	0.317501627
2024-04-09T23:15:00	0	0.312296682
2024-04-09T23:30:00	0	0.303188029
2024-04-09T23:45:00	0	0.293428757
2024-04-10T00:00:00	0	0.297983084
2024-04-10T00:15:00	0	0.275862069
2024-04-10T00:30:00	0	0.271307742
2024-04-10T00:45:00	0	0.283018868
2024-04-10T01:00:00	0	0.281717632
2024-04-10T01:15:00	0	0.291476903
2024-04-10T01:30:00	0	0.275211451
2024-04-10T01:45:00	0	0.275211451
2024-04-10T02:00:00	0	0.260897853
2024-04-10T02:15:00	0	0.256343526
2024-04-10T02:30:00	0	0.251138582
2024-04-10T02:45:00	0	0.266102798
2024-04-10T03:00:00	0	0.263500325
2024-04-10T03:15:00	0	0.260897853
2024-04-10T03:30:00	0	0.256994144
2024-04-10T03:45:00	0	0.256343526
2024-04-10T04:00:00	0	0.25504229
2024-04-10T04:15:00	0	0.243331165
2024-04-10T04:30:00	0	0.249186727
2024-04-10T04:45:00	0	0.245933637
2024-04-10T05:00:00	0	0.243331165
2024-04-10T05:15:00	0	0.23812622
2024-04-10T05:30:00	0	0.236174366
2024-04-10T05:45:00	0	0.240078074
2024-04-10T06:00:00	0	0.230969421
2024-04-10T06:15:00	0	0.232270657
2024-04-10T06:30:00	0	0.225764476
2024-04-10T06:45:00	0	0.227716331
2024-04-10T07:00:00	0	0.228366949
2024-04-10T07:15:00	0	0.226415094
2024-04-10T07:30:00	0	0.225764476
2024-04-10T07:45:00	0	0.231620039
2024-04-10T08:00:00	0	0.227065712
2024-04-10T08:15:00	0	0.221860768
2024-04-10T08:30:00	0	0.218607677
2024-04-10T08:45:00	0	0.214053351
2024-04-10T09:00:00	0	0.218607677
2024-04-10T09:15:00	0	0.22121015
2024-04-10T09:30:00	0	0.214053351
2024-04-10T09:45:00	0	0.212752115
2024-04-10T10:00:00	0	0.21080026
2024-04-10T10:15:00	0	0.213402733
2024-04-10T10:30:00	0.24	0.21080026
2024-04-10T10:45:00	0.5	0.212101496
2024-04-10T11:00:00	0.27	0.208848406
2024-04-10T11:15:00	0.4	0.208197788
2024-04-10T11:30:00	0.57	0.206896552
2024-04-10T11:45:00	0.53	0.205595316
2024-04-10T12:00:00	0.35	0.202992843
2024-04-10T12:15:00	0.19	0.206896552
2024-04-10T12:30:00	0.15	0.201040989
2024-04-10T12:45:00	0.11	0.201691607
2024-04-10T13:00:00	0.02	0.202342225
2024-04-10T13:15:00	0.09	0.209499024
2024-04-10T13:30:00	0.02	0.203643461
2024-04-10T13:45:00	0.04	0.195836044
2024-04-10T14:00:00	0	0.200390371
2024-04-10T14:15:00	0	0.198438517
2024-04-10T14:30:00	0	0.199089135
2024-04-10T14:45:00	0	0.200390371
2024-04-10T15:00:00	0	0.192582954
2024-04-10T15:15:00	0	0.19388419
2024-04-10T15:30:00	0	0.189329863
2024-04-10T15:45:00	0	0.193233572
2024-04-10T16:00:00	0	0.188028627
2024-04-10T16:15:00	0	0.186727391
2024-04-10T16:30:00	0	0.189329863
2024-04-10T16:45:00	0	0.189980481
2024-04-10T17:00:00	0	0.188028627
2024-04-10T17:15:00	0	0.188679245
2024-04-10T17:30:00	0	0.187378009
2024-04-10T17:45:00	0	0.185426155
2024-04-10T18:00:00	0	0.182823682
2024-04-10T18:15:00	0	0.187378009
2024-04-10T18:30:00	0	0.181522446
2024-04-10T18:45:00	0	0.180871828
2024-04-10T19:00:00	0	0.179570592
2024-04-10T19:15:00	0	0.181522446
2024-04-10T19:30:00	0	0.178269356
2024-04-10T19:45:00	0	0.181522446
2024-04-10T20:00:00	0	0.179570592
2024-04-10T20:15:00	0	0.178269356
2024-04-10T20:30:00	0	0.174365647
2024-04-10T20:45:00	0	0.178269356
2024-04-10T21:00:00	0.25	0.176317502
2024-04-10T21:15:00	0.06	0.17696812
2024-04-10T21:30:00	0.02	0.174365647
2024-04-10T21:45:00	0	0.17696812
2024-04-10T22:00:00	0	0.171763175
2024-04-10T22:15:00	0	0.173715029
2024-04-10T22:30:00	0	0.172413793
2024-04-10T22:45:00	0	0.172413793
2024-04-10T23:00:00	0	0.173064411
2024-04-10T23:15:00	0	0.172413793
2024-04-10T23:30:00	0	0.172413793
2024-04-10T23:45:00	0	0.170461939
2024-04-11T00:00:00	0	0.171112557
2024-04-11T00:15:00	0	0.170461939
2024-04-11T00:30:00	0	0.169811321
2024-04-11T00:45:00	0	0.165907612
2024-04-11T01:00:00	0	0.167208848
2024-04-11T01:15:00	0	0.164606376
2024-04-11T01:30:00	0	0.165907612
2024-04-11T01:45:00	0	0.164606376
2024-04-11T02:00:00	0	0.165907612
2024-04-11T02:15:00	0	0.163955758
2024-04-11T02:30:00	0	0.164606376
2024-04-11T02:45:00	0	0.16330514
2024-04-11T03:00:00	0	0.162003904
2024-04-11T03:15:00	0	0.160702668
2024-04-11T03:30:00	0	0.165907612
2024-04-11T03:45:00	0	0.160702668
2024-04-11T04:00:00	0	0.160702668
2024-04-11T04:15:00	0	0.159401431
2024-04-11T04:30:00	0	0.162654522
2024-04-11T04:45:00	0	0.158100195
2024-04-11T05:00:00	0	0.160052049
2024-04-11T05:15:00	0	0.162003904
2024-04-11T05:30:00	0	0.156798959
2024-04-11T05:45:00	0	0.158100195
2024-04-11T06:00:00	0	0.154847105
2024-04-11T06:15:00	0	0.156148341
2024-04-11T06:30:00	0	0.156148341
2024-04-11T06:45:00	0	0.154847105
2024-04-11T07:00:00	0	0.154196487
2024-04-11T07:15:00	0	0.15289525
2024-04-11T07:30:00	0	0.151594014
2024-04-11T07:45:00	0	0.150292778
2024-04-11T08:00:00	0	0.153545869
2024-04-11T08:15:00	0	0.154847105
2024-04-11T08:30:00	0	0.152244632
2024-04-11T08:45:00	0	0.152244632
2024-04-11T09:00:00	0	0.15289525
2024-04-11T09:15:00	0	0.150943396
2024-04-11T09:30:00	0	0.147039688
2024-04-11T09:45:00	0	0.150292778
2024-04-11T10:00:00	0	0.14964216
2024-04-11T10:15:00	0	0.152244632
2024-04-11T10:30:00	0	0.152244632
2024-04-11T10:45:00	0	0.148340924
2024-04-11T11:00:00	0	0.148991542
2024-04-11T11:15:00	0	0.145738452
2024-04-11T11:30:00	0	0.148991542
2024-04-11T11:45:00	0	0.147690306
2024-04-11T12:00:00	0	0.145738452
2024-04-11T12:15:00	0	0.143786597
2024-04-11T12:30:00	0	0.140533507
2024-04-11T12:45:00	0	0.14638907
2024-04-11T13:00:00	0	0.143786597
2024-04-11T13:15:00	0	0.141184125
2024-04-11T13:30:00	0	0.143786597
2024-04-11T13:45:00	0	0.143786597
2024-04-11T14:00:00	0	0.139232271
2024-04-11T14:15:00	0	0.142485361
2024-04-11T14:30:00	0	0.139232271
2024-04-11T14:45:00	0	0.143135979
2024-04-11T15:00:00	0	0.144437215
2024-04-11T15:15:00	0	0.140533507
2024-04-11T15:30:00	0	0.138581653
2024-04-11T15:45:00	0	0.137931034
2024-04-11T16:00:00	0	0.141834743
2024-04-11T16:15:00	0	0.137280416
2024-04-11T16:30:00	0	0.137280416
2024-04-11T16:45:00	0	0.138581653
2024-04-11T17:00:00	0	0.13597918
2024-04-11T17:15:00	0	0.134027326
2024-04-11T17:30:00	0	0.134677944
2024-04-11T17:45:00	0	0.135328562
2024-04-11T18:00:00	0	0.136629798
2024-04-11T18:15:00	0	0.134677944
2024-04-11T18:30:00	0	0.139232271
2024-04-11T18:45:00	0	0.135328562
2024-04-11T19:00:00	0	0.131424854
2024-04-11T19:15:00	0	0.134677944
2024-04-11T19:30:00	0.01	0.134677944
2024-04-11T19:45:00	0.27	0.134677944
2024-04-11T20:00:00	0.15	0.131424854
2024-04-11T20:15:00	0.18	0.134027326
2024-04-11T20:30:00	0.06	0.13272609
2024-04-11T20:45:00	0.31	0.13272609
2024-04-11T21:00:00	0.12	0.134027326
2024-04-11T21:15:00	0	0.134027326
2024-04-11T21:30:00	0	0.133376708
2024-04-11T21:45:00	0	0.135328562
2024-04-11T22:00:00	0	0.13597918
2024-04-11T22:15:00	0	0.134027326
2024-04-11T22:30:00	0	0.138581653
2024-04-11T22:45:00	0	0.13272609
2024-04-11T23:00:00	0	0.132075472
2024-04-11T23:15:00	0	0.13272609
2024-04-11T23:30:00	0	0.129472999
2024-04-11T23:45:00	0	0.132075472
2024-04-12T00:00:00	0	0.134027326
2024-04-12T00:15:00	0	0.13272609
2024-04-12T00:30:00	0	0.129472999
2024-04-12T00:45:00	0	0.134027326
2024-04-12T01:00:00	0	0.131424854
2024-04-12T01:15:00	0	0.131424854
2024-04-12T01:30:00	0	0.132075472
2024-04-12T01:45:00	0	0.130774236
2024-04-12T02:00:00	0	0.129472999
2024-04-12T02:15:00	0	0.128171763
2024-04-12T02:30:00	0	0.128171763
2024-04-12T02:45:00	0	0.128171763
2024-04-12T03:00:00	0	0.130774236
2024-04-12T03:15:00	0	0.127521145
2024-04-12T03:30:00	0.02	0.128171763
2024-04-12T03:45:00	0.06	0.130774236
2024-04-12T04:00:00	0.08	0.126219909
2024-04-12T04:15:00	0.09	0.130774236
2024-04-12T04:30:00	0.07	0.128171763
2024-04-12T04:45:00	0.02	0.126219909
2024-04-12T05:00:00	0.01	0.128822381
2024-04-12T05:15:00	0	0.126870527
2024-04-12T05:30:00	0	0.126870527
2024-04-12T05:45:00	0	0.130123617
2024-04-12T06:00:00	0	0.126219909
2024-04-12T06:15:00	0	0.126870527
2024-04-12T06:30:00	0	0.124918673
2024-04-12T06:45:00	0	0.124268055
2024-04-12T07:00:00	0	0.124268055
2024-04-12T07:15:00	0.01	0.124268055
2024-04-12T07:30:00	0	0.126219909
2024-04-12T07:45:00	0	0.124268055
2024-04-12T08:00:00	0	0.125569291
2024-04-12T08:15:00	0	0.1223162
2024-04-12T08:30:00	0	0.124268055
2024-04-12T08:45:00	0	0.125569291
2024-04-12T09:00:00	0	0.125569291
2024-04-12T09:15:00	0	0.122966818
2024-04-12T09:30:00	0	0.122966818
2024-04-12T09:45:00	0	0.121665582
2024-04-12T10:00:00	0	0.124918673
2024-04-12T10:15:00	0	0.121014964
2024-04-12T10:30:00	0	0.1223162
2024-04-12T10:45:00	0	0.1223162
2024-04-12T11:00:00	0	0.121665582
2024-04-12T11:15:00	0	0.121014964
2024-04-12T11:30:00	0	0.1223162
2024-04-12T11:45:00	0	0.123617437
2024-04-12T12:00:00	0	0.120364346
2024-04-12T12:15:00	0	0.119713728
2024-04-12T12:30:00	0	0.121014964
2024-04-12T12:45:00	0	0.121665582
2024-04-12T13:00:00	0	0.11906311
2024-04-12T13:15:00	0	0.114508783
2024-04-12T13:30:00	0	0.121014964
2024-04-12T13:45:00	0	0.118412492
2024-04-12T14:00:00	0	0.120364346
2024-04-12T14:15:00	0	0.117761874
2024-04-12T14:30:00	0	0.121665582
2024-04-12T14:45:00	0	0.119713728
2024-04-12T15:00:00	0	0.118412492
2024-04-12T15:15:00	0	0.11906311
2024-04-12T15:30:00	0	0.117761874
2024-04-12T15:45:00	0	0.11906311
2024-04-12T16:00:00	0	0.11906311
2024-04-12T16:15:00	0	0.116460638
2024-04-12T16:30:00	0	0.117111256
2024-04-12T16:45:00	0	0.11581002
2024-04-12T17:00:00	0	0.114508783
2024-04-12T17:15:00	0	0.116460638
2024-04-12T17:30:00	0	0.115159401
2024-04-12T17:45:00	0	0.115159401
2024-04-12T18:00:00	0	0.116460638
2024-04-12T18:15:00	0	0.115159401
2024-04-12T18:30:00	0	0.116460638
2024-04-12T18:45:00	0	0.11581002
2024-04-12T19:00:00	0	0.11581002
2024-04-12T19:15:00	0	0.11581002
2024-04-12T19:30:00	0	0.11581002
2024-04-12T19:45:00	0	0.11581002
2024-04-12T20:00:00	0	0.113858165
2024-04-12T20:15:00	0	0.11581002
2024-04-12T20:30:00	0	0.111906311
2024-04-12T20:45:00	0	0.113207547
2024-04-12T21:00:00	0	0.113207547
2024-04-12T21:15:00	0	0.113207547
2024-04-12T21:30:00	0	0.113207547
2024-04-12T21:45:00	0	0.110605075
2024-04-12T22:00:00	0	0.114508783
2024-04-12T22:15:00	0	0.112556929
2024-04-12T22:30:00	0	0.111906311
2024-04-12T22:45:00	0	0.113207547
2024-04-12T23:00:00	0	0.112556929
2024-04-12T23:15:00	0	0.111255693
2024-04-12T23:30:00	0	0.111906311
2024-04-12T23:45:00	0	0.113207547
2024-04-13T00:00:00	0	0.110605075
2024-04-13T00:15:00	0	0.112556929
2024-04-13T00:30:00	0	0.112556929
2024-04-13T00:45:00	0	0.111255693
2024-04-13T01:00:00	0	0.112556929
2024-04-13T01:15:00	0	0.109954457
2024-04-13T01:30:00	0	0.110605075
2024-04-13T01:45:00	0	0.113207547
2024-04-13T02:00:00	0	0.110605075
2024-04-13T02:15:00	0	0.111255693
2024-04-13T02:30:00	0	0.109954457
2024-04-13T02:45:00	0	0.111255693
2024-04-13T03:00:00	0	0.110605075
2024-04-13T03:15:00	0	0.109954457
2024-04-13T03:30:00	0	0.109303839
2024-04-13T03:45:00	0	0.109954457
2024-04-13T04:00:00	0	0.109954457
2024-04-13T04:15:00	0	0.109954457
2024-04-13T04:30:00	0	0.109954457
2024-04-13T04:45:00	0	0.108653221
2024-04-13T05:00:00	0	0.109303839
2024-04-13T05:15:00	0	0.108653221
2024-04-13T05:30:00	0	0.109954457
2024-04-13T05:45:00	0	0.109954457
2024-04-13T06:00:00	0	0.108653221
2024-04-13T06:15:00	0	0.108653221
2024-04-13T06:30:00	0	0.109303839
2024-04-13T06:45:00	0	0.108002602
2024-04-13T07:00:00	0	0.108653221
2024-04-13T07:15:00	0	0.109303839
2024-04-13T07:30:00	0	0.108002602
2024-04-13T07:45:00	0	0.108002602
2024-04-13T08:00:00	0	0.107351984
2024-04-13T08:15:00	0	0.108002602
2024-04-13T08:30:00	0	0.107351984
2024-04-13T08:45:00	0	0.108002602
2024-04-13T09:00:00	0	0.107351984
2024-04-13T09:15:00	0	0.107351984
2024-04-13T09:30:00	0	0.108002602
2024-04-13T09:45:00	0	0.108002602
2024-04-13T10:00:00	0	0.108653221
2024-04-13T10:15:00	0	0.108002602
2024-04-13T10:30:00	0	0.107351984
2024-04-13T10:45:00	0	0.107351984
2024-04-13T11:00:00	0	0.106701366
2024-04-13T11:15:00	0	0.106050748
2024-04-13T11:30:00	0	0.107351984
2024-04-13T11:45:00	0	0.107351984
2024-04-13T12:00:00	0	0.10540013
2024-04-13T12:15:00	0	0.106050748
2024-04-13T12:30:00	0	0.108002602
2024-04-13T12:45:00	0	0.104749512
2024-04-13T13:00:00	0	0.104749512
2024-04-13T13:15:00	0	0.10540013
2024-04-13T13:30:00	0	0.10540013
2024-04-13T13:45:00	0	0.104098894
2024-04-13T14:00:00	0	0.104098894
2024-04-13T14:15:00	0	0.104098894
2024-04-13T14:30:00	0	0.104098894
2024-04-13T14:45:00	0	0.10540013
2024-04-13T15:00:00	1.3	0.104098894
2024-04-13T15:15:00	0.34	0.104098894
2024-04-13T15:30:00	0.01	0.104749512
2024-04-13T15:45:00	0	0.103448276
2024-04-13T16:00:00	0	0.104749512
2024-04-13T16:15:00	0	0.104098894
2024-04-13T16:30:00	0.11	0.104098894
2024-04-13T16:45:00	0.05	0.10540013
2024-04-13T17:00:00	0.16	0.106050748
2024-04-13T17:15:00	0	0.104098894
2024-04-13T17:30:00	0.5	0.103448276
2024-04-13T17:45:00	0.04	0.10540013
2024-04-13T18:00:00	0	0.10540013
2024-04-13T18:15:00	0	0.104749512
2024-04-13T18:30:00	0	0.106050748
2024-04-13T18:45:00	0	0.106701366
2024-04-13T19:00:00	0	0.104749512
2024-04-13T19:15:00	0	0.104749512
2024-04-13T19:30:00	0	0.104098894
2024-04-13T19:45:00	0	0.10540013
2024-04-13T20:00:00	0	0.104749512
2024-04-13T20:15:00	0.38	0.104098894
2024-04-13T20:30:00	0	0.103448276
2024-04-13T20:45:00	0	0.102797658
2024-04-13T21:00:00	0	0.10214704
2024-04-13T21:15:00	0	0.10214704
2024-04-13T21:30:00	0	0.102797658
2024-04-13T21:45:00	0	0.10214704
2024-04-13T22:00:00	0	0.10214704
2024-04-13T22:15:00	0	0.10214704
2024-04-13T22:30:00	0	0.101496422
2024-04-13T22:45:00	0	0.10214704
2024-04-13T23:00:00	0	0.099544567
2024-04-13T23:15:00	0	0.101496422
2024-04-13T23:30:00	0	0.100845804
2024-04-13T23:45:00	0	0.100845804
2024-04-14T00:00:00	0	0.100845804
2024-04-14T00:15:00	0	0.100845804
2024-04-14T00:30:00	0	0.100845804
2024-04-14T00:45:00	0	0.100845804
2024-04-14T01:00:00	0	0.100845804
2024-04-14T01:15:00	0	0.099544567
2024-04-14T01:30:00	0	0.100195185
2024-04-14T01:45:00	0	0.098893949
2024-04-14T02:00:00	0	0.098893949
2024-04-14T02:15:00	0	0.098893949
2024-04-14T02:30:00	0	0.100195185
2024-04-14T02:45:00	0	0.098893949
2024-04-14T03:00:00	0	0.098243331
2024-04-14T03:15:00	0	0.098893949
2024-04-14T03:30:00	0	0.097592713
2024-04-14T03:45:00	0	0.097592713
2024-04-14T04:00:00	0	0.099544567
2024-04-14T04:15:00	0	0.098243331
2024-04-14T04:30:00	0	0.098893949
2024-04-14T04:45:00	0	0.098893949
2024-04-14T05:00:00	0	0.097592713
2024-04-14T05:15:00	0	0.098243331
2024-04-14T05:30:00	0	0.098893949
2024-04-14T05:45:00	0	0.098243331
2024-04-14T06:00:00	0	0.098243331
2024-04-14T06:15:00	0	0.097592713
2024-04-14T06:30:00	0	0.098243331
2024-04-14T06:45:00	0	0.097592713
2024-04-14T07:00:00	0	0.096942095
2024-04-14T07:15:00	0	0.096942095
2024-04-14T07:30:00	0	0.096942095
2024-04-14T07:45:00	0	0.096291477
2024-04-14T08:00:00	0	0.096942095
2024-04-14T08:15:00	0	0.096942095
2024-04-14T08:30:00	0	0.094990241
2024-04-14T08:45:00	0	0.096291477
2024-04-14T09:00:00	0	0.095640859
2024-04-14T09:15:00	0	0.096291477
2024-04-14T09:30:00	0	0.096291477
2024-04-14T09:45:00	0	0.094990241
2024-04-14T10:00:00	0	0.095640859
2024-04-14T10:15:00	0	0.096291477
2024-04-14T10:30:00	0	0.094990241
2024-04-14T10:45:00	0	0.094990241
2024-04-14T11:00:00	0.04	0.093038386
2024-04-14T11:15:00	0	0.094339623
2024-04-14T11:30:00	0	0.095640859
2024-04-14T11:45:00	0	0.094339623
2024-04-14T12:00:00	0	0.094339623
2024-04-14T12:15:00	0	0.094339623
2024-04-14T12:30:00	0	0.094990241
2024-04-14T12:45:00	0	0.094990241
2024-04-14T13:00:00	0	0.094339623
2024-04-14T13:15:00	0	0.093038386
2024-04-14T13:30:00	0	0.093689005
2024-04-14T13:45:00	0	0.093689005
2024-04-14T14:00:00	0	0.093038386
2024-04-14T14:15:00	0	0.091086532
2024-04-14T14:30:00	0	0.092387768
2024-04-14T14:45:00	0	0.092387768
2024-04-14T15:00:00	0	0.09173715
2024-04-14T15:15:00	0	0.092387768
2024-04-14T15:30:00	0	0.09173715
2024-04-14T15:45:00	0	0.09173715
2024-04-14T16:00:00	0	0.092387768
2024-04-14T16:15:00	0	0.09173715
2024-04-14T16:30:00	0	0.09173715
2024-04-14T16:45:00	0	0.091086532
2024-04-14T17:00:00	0	0.092387768
2024-04-14T17:15:00	0	0.09173715
2024-04-14T17:30:00	0	0.09173715
2024-04-14T17:45:00	0	0.091086532
2024-04-14T18:00:00	0	0.091086532
2024-04-14T18:15:00	0	0.091086532
2024-04-14T18:30:00	0	0.091086532
2024-04-14T18:45:00	0	0.091086532
2024-04-14T19:00:00	0	0.090435914
2024-04-14T19:15:00	0	0.090435914
2024-04-14T19:30:00	0	0.091086532
2024-04-14T19:45:00	0	0.090435914
2024-04-14T20:00:00	0	0.090435914
2024-04-14T20:15:00	0	0.090435914
2024-04-14T20:30:00	0	0.090435914
2024-04-14T20:45:00	0	0.090435914
2024-04-14T21:00:00	0	0.089785296
2024-04-14T21:15:00	0	0.090435914
2024-04-14T21:30:00	0	0.089785296
2024-04-14T21:45:00	0	0.090435914
2024-04-14T22:00:00	0	0.090435914
2024-04-14T22:15:00	0	0.091086532
2024-04-14T22:30:00	0	0.090435914
2024-04-14T22:45:00	0	0.091086532
2024-04-14T23:00:00	0	0.090435914
2024-04-14T23:15:00	0	0.090435914
2024-04-14T23:30:00	0.14	0.090435914
2024-04-14T23:45:00	0.02	0.091086532
2024-04-15T00:00:00	0.24	0.090435914
2024-04-15T00:15:00	1.39	0.093038386
2024-04-15T00:30:00	0.17	0.091086532
2024-04-15T00:45:00	1.28	0.091086532
2024-04-15T01:00:00	1.7	0.092387768
2024-04-15T01:15:00	0.54	0.093689005
2024-04-15T01:30:00	0.06	0.093038386
2024-04-15T01:45:00	0	0.092387768
2024-04-15T02:00:00	0.01	0.092387768
2024-04-15T02:15:00	0	0.094339623
2024-04-15T02:30:00	0	0.094339623
2024-04-15T02:45:00	0	0.094990241
2024-04-15T03:00:00	0	0.095640859
2024-04-15T03:15:00	0.01	0.095640859
2024-04-15T03:30:00	0.01	0.096942095
2024-04-15T03:45:00	0.21	0.094990241
2024-04-15T04:00:00	0.71	0.096291477
2024-04-15T04:15:00	0.04	0.097592713
2024-04-15T04:30:00	1.24	0.099544567
2024-04-15T04:45:00	0.71	0.102797658
2024-04-15T05:00:00	0.02	0.103448276
2024-04-15T05:15:00	0.01	0.10540013
2024-04-15T05:30:00	0.01	0.108002602
2024-04-15T05:45:00	0.02	0.111906311
2024-04-15T06:00:00	0	0.110605075
2024-04-15T06:15:00	0	0.111255693
2024-04-15T06:30:00	0	0.113207547
2024-04-15T06:45:00	0.01	0.115159401
2024-04-15T07:00:00	0	0.113858165
2024-04-15T07:15:00	0	0.11581002
2024-04-15T07:30:00	0	0.118412492
2024-04-15T07:45:00	0	0.11581002
2024-04-15T08:00:00	0	0.117111256
2024-04-15T08:15:00	0	0.117111256
2024-04-15T08:30:00	0	0.117111256
2024-04-15T08:45:00	0	0.115159401
2024-04-15T09:00:00	0	0.115159401
2024-04-15T09:15:00	0	0.11581002
2024-04-15T09:30:00	0	0.113858165
2024-04-15T09:45:00	0	0.113858165
2024-04-15T10:00:00	0	0.111255693
2024-04-15T10:15:00	0	0.113207547
2024-04-15T10:30:00	0	0.110605075
2024-04-15T10:45:00	0	0.111255693
2024-04-15T11:00:00	0	0.111255693
2024-04-15T11:15:00	0	0.108653221
2024-04-15T11:30:00	0	0.108653221
2024-04-15T11:45:00	0	0.108002602
2024-04-15T12:00:00	0	0.108002602
2024-04-15T12:15:00	0	0.107351984
2024-04-15T12:30:00	0	0.10540013
2024-04-15T12:45:00	0	0.107351984
2024-04-15T13:00:00	0	0.106050748
2024-04-15T13:15:00	0	0.106701366
2024-04-15T13:30:00	0	0.10214704
2024-04-15T13:45:00	0	0.103448276
2024-04-15T14:00:00	0	0.102797658
2024-04-15T14:15:00	0.36	0.10214704
2024-04-15T14:30:00	0	0.102797658
2024-04-15T14:45:00	0	0.101496422
2024-04-15T15:00:00	0	0.100845804
2024-04-15T15:15:00	0	0.100195185
2024-04-15T15:30:00	0	0.100845804
2024-04-15T15:45:00	0	0.101496422
2024-04-15T16:00:00	0	0.099544567
2024-04-15T16:15:00	0	0.100195185
2024-04-15T16:30:00	0	0.100195185
2024-04-15T16:45:00	0	0.100845804
2024-04-15T17:00:00	0	0.098893949
2024-04-15T17:15:00	0	0.099544567
2024-04-15T17:30:00	0.13	0.096942095
2024-04-15T17:45:00	0	0.098893949
2024-04-15T18:00:00	0	0.098893949
2024-04-15T18:15:00	0	0.097592713
2024-04-15T18:30:00	0	0.096942095
2024-04-15T18:45:00	0	0.096942095
2024-04-15T19:00:00	0	0.096942095
2024-04-15T19:15:00	0	0.096942095
2024-04-15T19:30:00	0	0.096942095
2024-04-15T19:45:00	0	0.096291477
2024-04-15T20:00:00	0	0.094990241
2024-04-15T20:15:00	0	0.095640859
2024-04-15T20:30:00	0	0.095640859
2024-04-15T20:45:00	0	0.095640859
2024-04-15T21:00:00	0	0.093689005
2024-04-15T21:15:00	0	0.094339623
2024-04-15T21:30:00	0	0.094339623
2024-04-15T21:45:00	0	0.094339623
2024-04-15T22:00:00	0	0.093689005
2024-04-15T22:15:00	0	0.094339623
2024-04-15T22:30:00	0	0.093689005
2024-04-15T22:45:00	0	0.093689005
2024-04-15T23:00:00	0	0.095640859
2024-04-15T23:15:00	0	0.093038386
2024-04-15T23:30:00	0	0.092387768
2024-04-15T23:45:00	0	0.093038386
2024-04-16T00:00:00	0	0.092387768
2024-04-16T00:15:00	0	0.092387768
2024-04-16T00:30:00	0	0.091086532
2024-04-16T00:45:00	0.02	0.091086532
2024-04-16T01:00:00	0.01	0.092387768
2024-04-16T01:15:00	0	0.091086532
2024-04-16T01:30:00	0.03	0.09173715
2024-04-16T01:45:00	0.01	0.08848406
2024-04-16T02:00:00	0	0.09173715
2024-04-16T02:15:00	0.05	0.091086532
2024-04-16T02:30:00	0.01	0.090435914
2024-04-16T02:45:00	0.01	0.090435914
2024-04-16T03:00:00	0	0.089785296
2024-04-16T03:15:00	0	0.090435914
2024-04-16T03:30:00	0	0.090435914
2024-04-16T03:45:00	0	0.089785296
2024-04-16T04:00:00	0	0.089785296
2024-04-16T04:15:00	0	0.090435914
2024-04-16T04:30:00	0	0.089134678
2024-04-16T04:45:00	0	0.089134678
2024-04-16T05:00:00	0	0.090435914
2024-04-16T05:15:00	0	0.089785296
2024-04-16T05:30:00	0	0.089785296
2024-04-16T05:45:00	0	0.089134678
2024-04-16T06:00:00	0	0.089785296
2024-04-16T06:15:00	0	0.089134678
2024-04-16T06:30:00	0	0.089134678
2024-04-16T06:45:00	0	0.087833442
2024-04-16T07:00:00	0	0.087833442
2024-04-16T07:15:00	0	0.089785296
2024-04-16T07:30:00	0	0.08848406
2024-04-16T07:45:00	0	0.08848406
2024-04-16T08:00:00	0	0.087833442
2024-04-16T08:15:00	0	0.089134678
2024-04-16T08:30:00	0	0.086532206
2024-04-16T08:45:00	0	0.089134678
2024-04-16T09:00:00	0	0.089134678
2024-04-16T09:15:00	0	0.086532206
2024-04-16T09:30:00	0	0.087833442
2024-04-16T09:45:00	0	0.086532206
2024-04-16T10:00:00	0	0.086532206
2024-04-16T10:15:00	0	0.086532206
2024-04-16T10:30:00	0	0.086532206
2024-04-16T10:45:00	0	0.086532206
2024-04-16T11:00:00	0	0.087182824
2024-04-16T11:15:00	0	0.085881588
2024-04-16T11:30:00	0	0.086532206
2024-04-16T11:45:00	0	0.087833442
2024-04-16T12:00:00	0	0.086532206
2024-04-16T12:15:00	0	0.085881588
2024-04-16T12:30:00	0	0.085881588
2024-04-16T12:45:00	0	0.085881588
2024-04-16T13:00:00	0	0.085230969
2024-04-16T13:15:00	0	0.085881588
2024-04-16T13:30:00	0	0.085881588
2024-04-16T13:45:00	0	0.084580351
2024-04-16T14:00:00	0	0.084580351
2024-04-16T14:15:00	0	0.084580351
2024-04-16T14:30:00	0	0.083929733
2024-04-16T14:45:00	0	0.084580351
2024-04-16T15:00:00	0	0.084580351
2024-04-16T15:15:00	0	0.083929733
2024-04-16T15:30:00	0	0.084580351
2024-04-16T15:45:00	0	0.083929733
2024-04-16T16:00:00	0	0.083929733
2024-04-16T16:15:00	0	0.083929733
2024-04-16T16:30:00	0	0.083279115
2024-04-16T16:45:00	0	0.083279115
2024-04-16T17:00:00	0	0.083279115
2024-04-16T17:15:00	0	0.083929733
2024-04-16T17:30:00	0	0.082628497
2024-04-16T17:45:00	0	0.083279115
2024-04-16T18:00:00	0	0.083279115
2024-04-16T18:15:00	0	0.082628497
2024-04-16T18:30:00	0	0.081977879
2024-04-16T18:45:00	0.02	0.082628497
2024-04-16T19:00:00	0	0.081977879
2024-04-16T19:15:00	0	0.081327261
2024-04-16T19:30:00	0	0.081977879
2024-04-16T19:45:00	0	0.081327261
2024-04-16T20:00:00	0	0.080676643
2024-04-16T20:15:00	0	0.081327261
2024-04-16T20:30:00	0	0.081327261
2024-04-16T20:45:00	0	0.080676643
2024-04-16T21:00:00	0	0.080026025
2024-04-16T21:15:00	0	0.081327261
2024-04-16T21:30:00	0	0.080676643
2024-04-16T21:45:00	0	0.080676643
2024-04-16T22:00:00	0	0.079375407
2024-04-16T22:15:00	0	0.080026025
2024-04-16T22:30:00	0	0.080026025
2024-04-16T22:45:00	0	0.080026025
2024-04-16T23:00:00	0	0.080026025
2024-04-16T23:15:00	0	0.080026025
2024-04-16T23:30:00	0	0.080026025
2024-04-16T23:45:00	0	0.079375407
2024-04-17T00:00:00	0	0.079375407
2024-04-17T00:15:00	0	0.079375407
2024-04-17T00:30:00	0	0.078724789
2024-04-17T00:45:00	0	0.079375407
2024-04-17T01:00:00	0	0.079375407
2024-04-17T01:15:00	0	0.080026025
2024-04-17T01:30:00	0	0.080026025
2024-04-17T01:45:00	0	0.080026025
2024-04-17T02:00:00	0	0.079375407
2024-04-17T02:15:00	0	0.078724789
2024-04-17T02:30:00	0	0.079375407
2024-04-17T02:45:00	0	0.080026025
2024-04-17T03:00:00	0	0.080676643
2024-04-17T03:15:00	0	0.078724789
2024-04-17T03:30:00	0	0.078724789
2024-04-17T03:45:00	0	0.079375407
2024-04-17T04:00:00	0	0.078724789
2024-04-17T04:15:00	0	0.078724789
2024-04-17T04:30:00	0	0.078724789
2024-04-17T04:45:00	0	0.079375407
2024-04-17T05:00:00	0	0.078724789
2024-04-17T05:15:00	0	0.078724789
2024-04-17T05:30:00	0	0.078724789
2024-04-17T05:45:00	0	0.078724789
2024-04-17T06:00:00	0	0.078724789
2024-04-17T06:15:00	0	0.07807417
2024-04-17T06:30:00	0	0.07807417
2024-04-17T06:45:00	0	0.07807417
2024-04-17T07:00:00	0	0.07807417
2024-04-17T07:15:00	0	0.078724789
2024-04-17T07:30:00	0	0.078724789
2024-04-17T07:45:00	0	0.07807417
2024-04-17T08:00:00	0	0.07807417
2024-04-17T08:15:00	0	0.078724789
2024-04-17T08:30:00	0	0.078724789
2024-04-17T08:45:00	0	0.07807417
2024-04-17T09:00:00	0	0.078724789
2024-04-17T09:15:00	0	0.078724789
2024-04-17T09:30:00	0	0.07807417
2024-04-17T09:45:00	0	0.079375407
2024-04-17T10:00:00	0	0.07807417
2024-04-17T10:15:00	0	0.078724789
2024-04-17T10:30:00	0	0.078724789
2024-04-17T10:45:00	0	0.07807417
2024-04-17T11:00:00	0	0.078724789
2024-04-17T11:15:00	0	0.07807417
2024-04-17T11:30:00	0	0.07807417
2024-04-17T11:45:00	0	0.07807417
2024-04-17T12:00:00	0	0.077423552
2024-04-17T12:15:00	0	0.077423552
2024-04-17T12:30:00	0	0.077423552
2024-04-17T12:45:00	0	0.077423552
2024-04-17T13:00:00	0	0.075471698
2024-04-17T13:15:00	0	0.077423552
2024-04-17T13:30:00	0	0.076772934
2024-04-17T13:45:00	0	0.076772934
2024-04-17T14:00:00	0	0.076772934
2024-04-17T14:15:00	0	0.076772934
2024-04-17T14:30:00	0	0.076772934
2024-04-17T14:45:00	0	0.076122316
2024-04-17T15:00:00	0	0.076772934
2024-04-17T15:15:00	0	0.076772934
2024-04-17T15:30:00	0	0.076772934
2024-04-17T15:45:00	0	0.076122316
2024-04-17T16:00:00	0	0.076122316
2024-04-17T16:15:00	0	0.075471698
2024-04-17T16:30:00	0	0.075471698
2024-04-17T16:45:00	0	0.075471698
2024-04-17T17:00:00	0	0.07482108
2024-04-17T17:15:00	0	0.07482108
2024-04-17T17:30:00	0	0.07482108
2024-04-17T17:45:00	0	0.074170462
2024-04-17T18:00:00	0	0.073519844
2024-04-17T18:15:00	0	0.074170462
2024-04-17T18:30:00	0	0.074170462
2024-04-17T18:45:00	0	0.073519844
2024-04-17T19:00:00	0	0.073519844
2024-04-17T19:15:00	0	0.072869226
2024-04-17T19:30:00	0	0.073519844
2024-04-17T19:45:00	0	0.073519844
2024-04-17T20:00:00	0	0.072869226
2024-04-17T20:15:00	0	0.073519844
2024-04-17T20:30:00	0	0.072218608
2024-04-17T20:45:00	0	0.072869226
2024-04-17T21:00:00	0	0.072218608
2024-04-17T21:15:00	0	0.072218608
2024-04-17T21:30:00	0	0.072218608
2024-04-17T21:45:00	0	0.072218608
2024-04-17T22:00:00	0	0.07156799
2024-04-17T22:15:00	0	0.072218608
2024-04-17T22:30:00	0	0.07156799
2024-04-17T22:45:00	0	0.07156799
2024-04-17T23:00:00	0	0.07156799
2024-04-17T23:15:00	0	0.070917372
2024-04-17T23:30:00	0	0.072218608
2024-04-17T23:45:00	0	0.07156799
2024-04-18T00:00:00	0	0.07156799
2024-04-18T00:15:00	0	0.07156799
2024-04-18T00:30:00	0	0.07156799
2024-04-18T00:45:00	0	0.070917372
2024-04-18T01:00:00	0	0.07156799
2024-04-18T01:15:00	0	0.07156799
2024-04-18T01:30:00	0	0.070917372
2024-04-18T01:45:00	0	0.070917372
2024-04-18T02:00:00	0	0.07156799
2024-04-18T02:15:00	0	0.07156799
2024-04-18T02:30:00	0	0.07156799
2024-04-18T02:45:00	0	0.07156799
2024-04-18T03:00:00	0	0.070917372
2024-04-18T03:15:00	0	0.070917372
2024-04-18T03:30:00	0	0.070917372
2024-04-18T03:45:00	0	0.070917372
2024-04-18T04:00:00	0	0.070917372
2024-04-18T04:15:00	0	0.070917372
2024-04-18T04:30:00	0	0.070917372
2024-04-18T04:45:00	0	0.070917372
2024-04-18T05:00:00	0	0.070917372
2024-04-18T05:15:00	0	0.070917372
2024-04-18T05:30:00	0	0.070266753
2024-04-18T05:45:00	0	0.070266753
2024-04-18T06:00:00	0	0.070917372
2024-04-18T06:15:00	0	0.070917372
2024-04-18T06:30:00	0	0.070917372
2024-04-18T06:45:00	0	0.070266753
2024-04-18T07:00:00	0	0.070917372
2024-04-18T07:15:00	0	0.070917372
2024-04-18T07:30:00	0	0.070917372
2024-04-18T07:45:00	0	0.070917372
2024-04-18T08:00:00	0	0.070266753
2024-04-18T08:15:00	0	0.070917372
2024-04-18T08:30:00	0	0.070917372
2024-04-18T08:45:00	0	0.07156799
2024-04-18T09:00:00	0	0.070917372
2024-04-18T09:15:00	0	0.070917372
2024-04-18T09:30:00	0	0.07156799
2024-04-18T09:45:00	0	0.070917372
2024-04-18T10:00:00	0	0.07156799
2024-04-18T10:15:00	0	0.07156799
2024-04-18T10:30:00	0	0.07156799
2024-04-18T10:45:00	0	0.07156799
2024-04-18T11:00:00	0	0.07156799
2024-04-18T11:15:00	0	0.070917372
2024-04-18T11:30:00	0	0.070917372
2024-04-18T11:45:00	0.05	0.07156799
2024-04-18T12:00:00	0.29	0.07156799
2024-04-18T12:15:00	0.28	0.07156799
2024-04-18T12:30:00	0.15	0.07156799
2024-04-18T12:45:00	0.13	0.07156799
2024-04-18T13:00:00	0.15	0.07156799
2024-04-18T13:15:00	0.18	0.07156799
2024-04-18T13:30:00	0.14	0.070917372
2024-04-18T13:45:00	0.12	0.070917372
2024-04-18T14:00:00	0.26	0.070917372
2024-04-18T14:15:00	0.54	0.072218608
2024-04-18T14:30:00	0.26	0.07156799
2024-04-18T14:45:00	0.14	0.07156799
2024-04-18T15:00:00	0.04	0.072218608
2024-04-18T15:15:00	0	0.072218608
2024-04-18T15:30:00	0.01	0.072869226
2024-04-18T15:45:00	0	0.072869226
2024-04-18T16:00:00	0	0.072869226
2024-04-18T16:15:00	0	0.072869226
2024-04-18T16:30:00	0	0.072869226
2024-04-18T16:45:00	0	0.072869226
2024-04-18T17:00:00	0	0.072869226
2024-04-18T17:15:00	0	0.072869226
2024-04-18T17:30:00	0	0.072869226
2024-04-18T17:45:00	0	0.073519844
2024-04-18T18:00:00	0	0.073519844
2024-04-18T18:15:00	0	0.072869226
2024-04-18T18:30:00	0	0.073519844
2024-04-18T18:45:00	0	0.072869226
2024-04-18T19:00:00	0	0.072869226
2024-04-18T19:15:00	0	0.073519844
2024-04-18T19:30:00	0	0.072869226
2024-04-18T19:45:00	0	0.072869226
2024-04-18T20:00:00	0	0.072869226
2024-04-18T20:15:00	0	0.072218608
2024-04-18T20:30:00	0	0.072869226
2024-04-18T20:45:00	0	0.072218608
2024-04-18T21:00:00	0	0.072869226
2024-04-18T21:15:00	0	0.072218608
2024-04-18T21:30:00	0	0.072869226
2024-04-18T21:45:00	0	0.072218608
2024-04-18T22:00:00	0	0.072869226
2024-04-18T22:15:00	0	0.072218608
2024-04-18T22:30:00	0	0.072218608
2024-04-18T22:45:00	0	0.072218608
2024-04-18T23:00:00	0	0.072218608
2024-04-18T23:15:00	0	0.072218608
2024-04-18T23:30:00	0	0.072218608
2024-04-18T23:45:00	0	0.07156799
2024-04-19T00:00:00	0	0.072218608
2024-04-19T00:15:00	0	0.07156799
2024-04-19T00:30:00	0	0.07156799
2024-04-19T00:45:00	0	0.072218608
2024-04-19T01:00:00	0	0.069616135
2024-04-19T01:15:00	0	0.07156799
2024-04-19T01:30:00	0	0.07156799
2024-04-19T01:45:00	0	0.070917372
2024-04-19T02:00:00	0	0.07156799
2024-04-19T02:15:00	0	0.070917372
2024-04-19T02:30:00	0	0.07156799
2024-04-19T02:45:00	0	0.070917372
2024-04-19T03:00:00	0	0.07156799
2024-04-19T03:15:00	0	0.070917372
2024-04-19T03:30:00	0	0.070917372
2024-04-19T03:45:00	0	0.07156799
2024-04-19T04:00:00	0	0.07156799
2024-04-19T04:15:00	0	0.07156799
2024-04-19T04:30:00	0	0.070917372
2024-04-19T04:45:00	0	0.070917372
2024-04-19T05:00:00	0	0.070917372
2024-04-19T05:15:00	0	0.070917372
2024-04-19T05:30:00	0	0.070917372
2024-04-19T05:45:00	0	0.070917372
2024-04-19T06:00:00	0.93	0.070266753
2024-04-19T06:15:00	0.01	0.070917372
2024-04-19T06:30:00	0.09	0.07156799
2024-04-19T06:45:00	0.01	0.07156799
2024-04-19T07:00:00	0	0.07156799
2024-04-19T07:15:00	0	0.07156799
2024-04-19T07:30:00	0	0.072218608
2024-04-19T07:45:00	0	0.072218608
2024-04-19T08:00:00	0	0.072218608
2024-04-19T08:15:00	0	0.072869226
2024-04-19T08:30:00	0	0.072218608
2024-04-19T08:45:00	0	0.072869226
2024-04-19T09:00:00	0	0.072869226
2024-04-19T09:15:00	0	0.072869226
2024-04-19T09:30:00	0	0.072869226
2024-04-19T09:45:00	0	0.073519844
2024-04-19T10:00:00	0	0.072869226
2024-04-19T10:15:00	0	0.072869226
2024-04-19T10:30:00	0	0.072218608
2024-04-19T10:45:00	0	0.072218608
2024-04-19T11:00:00	0	0.072218608
2024-04-19T11:15:00	0	0.072218608
2024-04-19T11:30:00	0	0.072218608
2024-04-19T11:45:00	0	0.072218608
2024-04-19T12:00:00	0	0.072218608
2024-04-19T12:15:00	0	0.072218608
2024-04-19T12:30:00	0	0.07156799
2024-04-19T12:45:00	0	0.070917372
2024-04-19T13:00:00	0	0.070917372
2024-04-19T13:15:00	0	0.07156799
2024-04-19T13:30:00	0	0.070917372
2024-04-19T13:45:00	0	0.070266753
2024-04-19T14:00:00	0	0.070266753
2024-04-19T14:15:00	0	0.070266753
2024-04-19T14:30:00	0	0.068965517
2024-04-19T14:45:00	0	0.068965517
2024-04-19T15:00:00	0	0.068965517
2024-04-19T15:15:00	0	0.068965517
2024-04-19T15:30:00	0	0.068965517
2024-04-19T15:45:00	0.02	0.068965517
2024-04-19T16:00:00	0	0.068314899
2024-04-19T16:15:00	0	0.067664281
2024-04-19T16:30:00	0	0.068314899
2024-04-19T16:45:00	0	0.067664281
2024-04-19T17:00:00	0	0.067013663
2024-04-19T17:15:00	0	0.067664281
2024-04-19T17:30:00	0	0.067013663
2024-04-19T17:45:00	0	0.067013663
2024-04-19T18:00:00	0	0.067013663
2024-04-19T18:15:00	0	0.067013663
2024-04-19T18:30:00	0	0.067013663
2024-04-19T18:45:00	0	0.067013663
2024-04-19T19:00:00	0	0.066363045
2024-04-19T19:15:00	0	0.066363045
2024-04-19T19:30:00	0	0.066363045
2024-04-19T19:45:00	0	0.065712427
2024-04-19T20:00:00	0	0.065712427
2024-04-19T20:15:00	0	0.065712427
2024-04-19T20:30:00	0	0.065712427
2024-04-19T20:45:00	0	0.065061809
2024-04-19T21:00:00	0	0.065061809
2024-04-19T21:15:00	0	0.065061809
2024-04-19T21:30:00	0	0.065061809
2024-04-19T21:45:00	0	0.063109954
2024-04-19T22:00:00	0	0.064411191
2024-04-19T22:15:00	0	0.065061809
2024-04-19T22:30:00	0	0.064411191
2024-04-19T22:45:00	0	0.064411191
2024-04-19T23:00:00	0	0.064411191
2024-04-19T23:15:00	0	0.063760573
2024-04-19T23:30:00	0	0.064411191
2024-04-19T23:45:00	0	0.063760573
2024-04-20T00:00:00	0	0.063760573
2024-04-20T00:15:00	0	0.063760573
2024-04-20T00:30:00	0	0.063760573
2024-04-20T00:45:00	0	0.063760573
2024-04-20T01:00:00	0	0.063760573
2024-04-20T01:15:00	0	0.064411191
2024-04-20T01:30:00	0	0.063760573
2024-04-20T01:45:00	0	0.063109954
2024-04-20T02:00:00	0	0.063760573
2024-04-20T02:15:00	0	0.063760573
2024-04-20T02:30:00	0	0.063109954
2024-04-20T02:45:00	0	0.063109954
2024-04-20T03:00:00	0	0.063109954
2024-04-20T03:15:00	0	0.063109954
2024-04-20T03:30:00	0	0.063109954
2024-04-20T03:45:00	0	0.063760573
2024-04-20T04:00:00	0	0.063109954
2024-04-20T04:15:00	0	0.063109954
2024-04-20T04:30:00	0	0.063109954
2024-04-20T04:45:00	0	0.063109954
2024-04-20T05:00:00	0	0.063760573
2024-04-20T05:15:00	0	0.063109954
2024-04-20T05:30:00	0	0.062459336
2024-04-20T05:45:00	0	0.062459336
2024-04-20T06:00:00	0	0.062459336
2024-04-20T06:15:00	0	0.062459336
2024-04-20T06:30:00	0	0.063109954
2024-04-20T06:45:00	0	0.063109954
2024-04-20T07:00:00	0	0.063109954
2024-04-20T07:15:00	0	0.063109954
2024-04-20T07:30:00	0	0.063109954
2024-04-20T07:45:00	0	0.063109954
2024-04-20T08:00:00	0	0.063109954
2024-04-20T08:15:00	0	0.063109954
2024-04-20T08:30:00	0	0.063109954
2024-04-20T08:45:00	0	0.063109954
2024-04-20T09:00:00	0	0.062459336
2024-04-20T09:15:00	0	0.063109954
2024-04-20T09:30:00	0	0.063760573
2024-04-20T09:45:00	0	0.063109954
2024-04-20T10:00:00	0	0.063109954
2024-04-20T10:15:00	0	0.063760573
2024-04-20T10:30:00	0	0.063109954
2024-04-20T10:45:00	0	0.063109954
2024-04-20T11:00:00	0	0.063109954
2024-04-20T11:15:00	0	0.063109954
2024-04-20T11:30:00	0	0.063109954
2024-04-20T11:45:00	0	0.063109954
2024-04-20T12:00:00	0	0.063109954
2024-04-20T12:15:00	0	0.062459336
2024-04-20T12:30:00	0	0.062459336
2024-04-20T12:45:00	0	0.062459336
2024-04-20T13:00:00	0	0.063109954
2024-04-20T13:15:00	0	0.062459336
2024-04-20T13:30:00	0	0.063109954
2024-04-20T13:45:00	0	0.061808718
2024-04-20T14:00:00	0	0.062459336
2024-04-20T14:15:00	0	0.062459336
2024-04-20T14:30:00	0	0.062459336
2024-04-20T14:45:00	0	0.062459336
2024-04-20T15:00:00	0	0.061808718
2024-04-20T15:15:00	0	0.061808718
2024-04-20T15:30:00	0	0.061808718
2024-04-20T15:45:00	0	0.062459336
2024-04-20T16:00:00	0	0.061808718
2024-04-20T16:15:00	0	0.061808718
2024-04-20T16:30:00	0	0.061808718
2024-04-20T16:45:00	0	0.0611581
2024-04-20T17:00:00	0	0.0611581
2024-04-20T17:15:00	0	0.0611581
2024-04-20T17:30:00	0	0.060507482
2024-04-20T17:45:00	0	0.0611581
2024-04-20T18:00:00	0	0.0611581
2024-04-20T18:15:00	0	0.0611581
2024-04-20T18:30:00	0	0.060507482
2024-04-20T18:45:00	0	0.060507482
2024-04-20T19:00:00	0	0.060507482
2024-04-20T19:15:00	0	0.060507482
2024-04-20T19:30:00	0	0.060507482
2024-04-20T19:45:00	0	0.060507482
2024-04-20T20:00:00	0	0.059856864
2024-04-20T20:15:00	0	0.060507482
2024-04-20T20:30:00	0	0.059856864
2024-04-20T20:45:00	0	0.060507482
2024-04-20T21:00:00	0	0.059856864
2024-04-20T21:15:00	0	0.060507482
2024-04-20T21:30:00	0	0.059856864
2024-04-20T21:45:00	0	0.059856864
2024-04-20T22:00:00	0	0.059856864
2024-04-20T22:15:00	0	0.060507482
2024-04-20T22:30:00	0	0.059856864
2024-04-20T22:45:00	0	0.059856864
2024-04-20T23:00:00	0	0.059856864
2024-04-20T23:15:00	0	0.059856864
2024-04-20T23:30:00	0	0.059856864
2024-04-20T23:45:00	0	0.059856864
2024-04-21T00:00:00	0	0.059856864
2024-04-21T00:15:00	0	0.059856864
2024-04-21T00:30:00	0	0.059856864
2024-04-21T00:45:00	0	0.059856864
2024-04-21T01:00:00	0	0.059856864
2024-04-21T01:15:00	0	0.059856864
2024-04-21T01:30:00	0	0.059206246
2024-04-21T01:45:00	0	0.059206246
2024-04-21T02:00:00	0	0.059856864
2024-04-21T02:15:00	0	0.059856864
2024-04-21T02:30:00	0	0.059856864
2024-04-21T02:45:00	0	0.059206246
2024-04-21T03:00:00	0	0.059856864
2024-04-21T03:15:00	0	0.059206246
2024-04-21T03:30:00	0	0.059206246
2024-04-21T03:45:00	0	0.059856864
2024-04-21T04:00:00	0	0.059206246
2024-04-21T04:15:00	0	0.059206246
2024-04-21T04:30:00	0	0.059206246
2024-04-21T04:45:00	0	0.059206246
2024-04-21T05:00:00	0	0.059206246
2024-04-21T05:15:00	0	0.059206246
2024-04-21T05:30:00	0	0.059206246
2024-04-21T05:45:00	0	0.059206246
2024-04-21T06:00:00	0	0.059206246
2024-04-21T06:15:00	0	0.060507482
2024-04-21T06:30:00	0	0.059206246
2024-04-21T06:45:00	0	0.059206246
2024-04-21T07:00:00	0	0.059206246
2024-04-21T07:15:00	0	0.059206246
2024-04-21T07:30:00	0	0.059206246
2024-04-21T07:45:00	0	0.059206246
2024-04-21T08:00:00	0	0.059206246
2024-04-21T08:15:00	0	0.059206246
2024-04-21T08:30:00	0	0.059206246
2024-04-21T08:45:00	0	0.059206246
2024-04-21T09:00:00	0	0.059206246
2024-04-21T09:15:00	0	0.059206246
2024-04-21T09:30:00	0	0.059206246
2024-04-21T09:45:00	0	0.059206246
2024-04-21T10:00:00	0	0.059206246
2024-04-21T10:15:00	0	0.059856864
2024-04-21T10:30:00	0	0.059206246
2024-04-21T10:45:00	0	0.059856864
2024-04-21T11:00:00	0	0.059206246
2024-04-21T11:15:00	0	0.059206246
2024-04-21T11:30:00	0	0.059206246
2024-04-21T11:45:00	0	0.059206246
2024-04-21T12:00:00	0	0.059206246
2024-04-21T12:15:00	0	0.059206246
2024-04-21T12:30:00	0	0.059206246
2024-04-21T12:45:00	0	0.059856864
2024-04-21T13:00:00	0	0.058555628
2024-04-21T13:15:00	0	0.058555628
2024-04-21T13:30:00	0	0.059206246
2024-04-21T13:45:00	0	0.058555628
2024-04-21T14:00:00	0	0.058555628
2024-04-21T14:15:00	0	0.059206246
2024-04-21T14:30:00	0	0.058555628
2024-04-21T14:45:00	0	0.059206246
2024-04-21T15:00:00	0	0.058555628
2024-04-21T15:15:00	0	0.058555628
2024-04-21T15:30:00	0	0.058555628
2024-04-21T15:45:00	0	0.058555628
2024-04-21T16:00:00	0	0.058555628
2024-04-21T16:15:00	0	0.058555628
2024-04-21T16:30:00	0	0.058555628
2024-04-21T16:45:00	0	0.058555628
2024-04-21T17:00:00	0	0.058555628
2024-04-21T17:15:00	0	0.05790501
2024-04-21T17:30:00	0	0.05790501
2024-04-21T17:45:00	0	0.05790501
2024-04-21T18:00:00	0	0.058555628
2024-04-21T18:15:00	0.09	0.05790501
2024-04-21T18:30:00	0.12	0.05790501
2024-04-21T18:45:00	0.08	0.05790501
2024-04-21T19:00:00	0.14	0.05790501
2024-04-21T19:15:00	0.08	0.05790501
2024-04-21T19:30:00	0.07	0.05790501
[truncated: 30,065 more rows]
