# Supplementary material for: Extreme-Aware Time-Series Forecasting via Weak-Label-Guided Mixture of Experts
Source: Sensors (Basel). 2026 Mar 2;26(5):1571. doi: 10.3390/s26051571 (PMC12987348; doi:10.3390/s26051571)
Supplement: Supplementary file 1 [file sensors-26-01571-s001.zip › Stocksfield/train.csv]

Time	rain	water
2022-01-01T00:00:00	0	0.153545869
2022-01-01T00:15:00	0	0.154196487
2022-01-01T00:30:00	0	0.150943396
2022-01-01T00:45:00	0	0.158750813
2022-01-01T01:00:00	0	0.151594014
2022-01-01T01:15:00	0	0.158100195
2022-01-01T01:30:00	0	0.151594014
2022-01-01T01:45:00	0	0.148340924
2022-01-01T02:00:00	0	0.158100195
2022-01-01T02:15:00	0	0.156798959
2022-01-01T02:30:00	0	0.150943396
2022-01-01T02:45:00	0	0.14964216
2022-01-01T03:00:00	0	0.158100195
2022-01-01T03:15:00	0	0.152244632
2022-01-01T03:30:00	0	0.157449577
2022-01-01T03:45:00	0	0.158750813
2022-01-01T04:00:00	0	0.162003904
2022-01-01T04:15:00	0	0.162003904
2022-01-01T04:30:00	0	0.147690306
2022-01-01T04:45:00	0	0.165256994
2022-01-01T05:00:00	0	0.158100195
2022-01-01T05:15:00	0	0.159401431
2022-01-01T05:30:00	0	0.162654522
2022-01-01T05:45:00	0	0.156798959
2022-01-01T06:00:00	0	0.14638907
2022-01-01T06:15:00	0	0.145087833
2022-01-01T06:30:00	0	0.151594014
2022-01-01T06:45:00	0	0.145087833
2022-01-01T07:00:00	0	0.147039688
2022-01-01T07:15:00	0	0.147690306
2022-01-01T07:30:00	0	0.144437215
2022-01-01T07:45:00	0	0.14638907
2022-01-01T08:00:00	0	0.147690306
2022-01-01T08:15:00	0	0.150943396
2022-01-01T08:30:00	0	0.154847105
2022-01-01T08:45:00	0	0.148991542
2022-01-01T09:00:00	0	0.154196487
2022-01-01T09:15:00	0	0.153545869
2022-01-01T09:30:00	0	0.14964216
2022-01-01T09:45:00	0	0.142485361
2022-01-01T10:00:00	0	0.151594014
2022-01-01T10:15:00	0	0.148991542
2022-01-01T10:30:00	0	0.145738452
2022-01-01T10:45:00	0	0.150943396
2022-01-01T11:00:00	0	0.147690306
2022-01-01T11:15:00	0	0.14638907
2022-01-01T11:30:00	0	0.144437215
2022-01-01T11:45:00	0	0.145087833
2022-01-01T12:00:00	0	0.14638907
2022-01-01T12:15:00	0	0.145087833
2022-01-01T12:30:00	0	0.144437215
2022-01-01T12:45:00	0	0.148340924
2022-01-01T13:00:00	0	0.141184125
2022-01-01T13:15:00	0	0.148340924
2022-01-01T13:30:00	0	0.145087833
2022-01-01T13:45:00	0	0.140533507
2022-01-01T14:00:00	0	0.140533507
2022-01-01T14:15:00	0	0.139882889
2022-01-01T14:30:00	0	0.143786597
2022-01-01T14:45:00	0	0.142485361
2022-01-01T15:00:00	0	0.139232271
2022-01-01T15:15:00	0	0.140533507
2022-01-01T15:30:00	0	0.139882889
2022-01-01T15:45:00	0	0.137931034
2022-01-01T16:00:00	0	0.136629798
2022-01-01T16:15:00	0	0.136629798
2022-01-01T16:30:00	0	0.13597918
2022-01-01T16:45:00	0	0.138581653
2022-01-01T17:00:00	0	0.138581653
2022-01-01T17:15:00	0	0.133376708
2022-01-01T17:30:00	0	0.13597918
2022-01-01T17:45:00	0	0.135328562
2022-01-01T18:00:00	0	0.136629798
2022-01-01T18:15:00	0	0.138581653
2022-01-01T18:30:00	0	0.13597918
2022-01-01T18:45:00	0	0.140533507
2022-01-01T19:00:00	0	0.139232271
2022-01-01T19:15:00	0	0.13597918
2022-01-01T19:30:00	0	0.134027326
2022-01-01T19:45:00	0	0.135328562
2022-01-01T20:00:00	0	0.13272609
2022-01-01T20:15:00	0	0.13272609
2022-01-01T20:30:00	0	0.133376708
2022-01-01T20:45:00	0	0.134027326
2022-01-01T21:00:00	0	0.131424854
2022-01-01T21:15:00	0	0.134027326
2022-01-01T21:30:00	0	0.134027326
2022-01-01T21:45:00	0	0.134027326
2022-01-01T22:00:00	0	0.130774236
2022-01-01T22:15:00	0	0.133376708
2022-01-01T22:30:00	0	0.132075472
2022-01-01T22:45:00	0	0.131424854
2022-01-01T23:00:00	0	0.13272609
2022-01-01T23:15:00	0	0.130123617
2022-01-01T23:30:00	0	0.130123617
2022-01-01T23:45:00	0	0.131424854
2022-01-02T00:00:00	0	0.132075472
2022-01-02T00:15:00	0	0.132075472
2022-01-02T00:30:00	0	0.128822381
2022-01-02T00:45:00	0	0.128822381
2022-01-02T01:00:00	0	0.127521145
2022-01-02T01:15:00	0	0.128822381
2022-01-02T01:30:00	0	0.130123617
2022-01-02T01:45:00	0	0.131424854
2022-01-02T02:00:00	0	0.128171763
2022-01-02T02:15:00	0	0.124918673
2022-01-02T02:30:00	0	0.127521145
2022-01-02T02:45:00	0	0.130123617
2022-01-02T03:00:00	0	0.127521145
2022-01-02T03:15:00	0	0.128171763
2022-01-02T03:30:00	0	0.127521145
2022-01-02T03:45:00	0	0.126219909
2022-01-02T04:00:00	0	0.126870527
2022-01-02T04:15:00	0	0.126870527
2022-01-02T04:30:00	0	0.127521145
2022-01-02T04:45:00	0	0.128171763
2022-01-02T05:00:00	0	0.126219909
2022-01-02T05:15:00	0	0.126870527
2022-01-02T05:30:00	0	0.126219909
2022-01-02T05:45:00	0	0.125569291
2022-01-02T06:00:00	0	0.126219909
2022-01-02T06:15:00	0	0.122966818
2022-01-02T06:30:00	0	0.125569291
2022-01-02T06:45:00	0	0.126219909
2022-01-02T07:00:00	0	0.122966818
2022-01-02T07:15:00	0	0.126219909
2022-01-02T07:30:00	0	0.124268055
2022-01-02T07:45:00	0	0.122966818
2022-01-02T08:00:00	0	0.122966818
2022-01-02T08:15:00	0	0.124918673
2022-01-02T08:30:00	0	0.122966818
2022-01-02T08:45:00	0	0.123617437
2022-01-02T09:00:00	0	0.123617437
2022-01-02T09:15:00	0	0.122966818
2022-01-02T09:30:00	0	0.11906311
2022-01-02T09:45:00	0	0.125569291
2022-01-02T10:00:00	0	0.122966818
2022-01-02T10:15:00	0	0.126870527
2022-01-02T10:30:00	0	0.123617437
2022-01-02T10:45:00	0	0.124268055
2022-01-02T11:00:00	0	0.124268055
2022-01-02T11:15:00	0	0.1223162
2022-01-02T11:30:00	0	0.119713728
2022-01-02T11:45:00	0	0.123617437
2022-01-02T12:00:00	0	0.121014964
2022-01-02T12:15:00	0	0.121665582
2022-01-02T12:30:00	0	0.121014964
2022-01-02T12:45:00	0	0.120364346
2022-01-02T13:00:00	0	0.121665582
2022-01-02T13:15:00	0	0.119713728
2022-01-02T13:30:00	0	0.121014964
2022-01-02T13:45:00	0	0.121665582
2022-01-02T14:00:00	0	0.121014964
2022-01-02T14:15:00	0	0.121665582
2022-01-02T14:30:00	0	0.119713728
2022-01-02T14:45:00	0	0.120364346
2022-01-02T15:00:00	0	0.121014964
2022-01-02T15:15:00	0	0.120364346
2022-01-02T15:30:00	0	0.11906311
2022-01-02T15:45:00	0	0.120364346
2022-01-02T16:00:00	0	0.119713728
2022-01-02T16:15:00	0	0.119713728
2022-01-02T16:30:00	0	0.120364346
2022-01-02T16:45:00	0	0.11906311
2022-01-02T17:00:00	0	0.11906311
2022-01-02T17:15:00	0	0.11581002
2022-01-02T17:30:00	0	0.116460638
2022-01-02T17:45:00	0	0.117761874
2022-01-02T18:00:00	0	0.116460638
2022-01-02T18:15:00	0	0.116460638
2022-01-02T18:30:00	0	0.117761874
2022-01-02T18:45:00	0	0.117111256
2022-01-02T19:00:00	0	0.118412492
2022-01-02T19:15:00	0	0.117761874
2022-01-02T19:30:00	0	0.117111256
2022-01-02T19:45:00	0	0.11906311
2022-01-02T20:00:00	0	0.11906311
2022-01-02T20:15:00	0	0.117111256
2022-01-02T20:30:00	0	0.118412492
2022-01-02T20:45:00	0	0.11581002
2022-01-02T21:00:00	0	0.117111256
2022-01-02T21:15:00	0	0.115159401
2022-01-02T21:30:00	0	0.117761874
2022-01-02T21:45:00	0	0.11581002
2022-01-02T22:00:00	0	0.11581002
2022-01-02T22:15:00	0	0.115159401
2022-01-02T22:30:00	0	0.117111256
2022-01-02T22:45:00	0	0.117761874
2022-01-02T23:00:00	0	0.114508783
2022-01-02T23:15:00	0	0.117111256
2022-01-02T23:30:00	0	0.116460638
2022-01-02T23:45:00	0	0.115159401
2022-01-03T00:00:00	0	0.114508783
2022-01-03T00:15:00	0	0.114508783
2022-01-03T00:30:00	0	0.115159401
2022-01-03T00:45:00	0	0.11581002
2022-01-03T01:00:00	0	0.110605075
2022-01-03T01:15:00	0	0.113858165
2022-01-03T01:30:00	0	0.114508783
2022-01-03T01:45:00	0	0.114508783
2022-01-03T02:00:00	0	0.115159401
2022-01-03T02:15:00	0	0.115159401
2022-01-03T02:30:00	0	0.115159401
2022-01-03T02:45:00	0	0.112556929
2022-01-03T03:00:00	0	0.111906311
2022-01-03T03:15:00	0	0.111255693
2022-01-03T03:30:00	0	0.113858165
2022-01-03T03:45:00	0	0.111255693
2022-01-03T04:00:00	0	0.110605075
2022-01-03T04:15:00	0	0.111906311
2022-01-03T04:30:00	0	0.114508783
2022-01-03T04:45:00	0	0.113858165
2022-01-03T05:00:00	0	0.111906311
2022-01-03T05:15:00	0	0.113207547
2022-01-03T05:30:00	0	0.110605075
2022-01-03T05:45:00	0	0.110605075
2022-01-03T06:00:00	0	0.111255693
2022-01-03T06:15:00	0	0.109954457
2022-01-03T06:30:00	0	0.109954457
2022-01-03T06:45:00	0	0.111906311
2022-01-03T07:00:00	0	0.109303839
2022-01-03T07:15:00	0	0.111906311
2022-01-03T07:30:00	0	0.110605075
2022-01-03T07:45:00	0	0.109954457
2022-01-03T08:00:00	0	0.109954457
2022-01-03T08:15:00	0	0.110605075
2022-01-03T08:30:00	0	0.111255693
2022-01-03T08:45:00	0	0.108653221
2022-01-03T09:00:00	0	0.109303839
2022-01-03T09:15:00	0	0.109954457
2022-01-03T09:30:00	0	0.108653221
2022-01-03T09:45:00	0	0.110605075
2022-01-03T10:00:00	0	0.109954457
2022-01-03T10:15:00	0	0.108653221
2022-01-03T10:30:00	0	0.109303839
2022-01-03T10:45:00	0	0.108653221
2022-01-03T11:00:00	0	0.108653221
2022-01-03T11:15:00	0	0.108653221
2022-01-03T11:30:00	0	0.109954457
2022-01-03T11:45:00	0	0.107351984
2022-01-03T12:00:00	0	0.10540013
2022-01-03T12:15:00	0	0.108653221
2022-01-03T12:30:00	0	0.108002602
2022-01-03T12:45:00	0	0.109303839
2022-01-03T13:00:00	0	0.107351984
2022-01-03T13:15:00	0	0.106701366
2022-01-03T13:30:00	0	0.107351984
2022-01-03T13:45:00	0	0.106701366
2022-01-03T14:00:00	0	0.106701366
2022-01-03T14:15:00	0	0.109954457
2022-01-03T14:30:00	0	0.108002602
2022-01-03T14:45:00	0	0.106701366
2022-01-03T15:00:00	0	0.107351984
2022-01-03T15:15:00	0	0.102797658
2022-01-03T15:30:00	0.2	0.107351984
2022-01-03T15:45:00	2	0.108002602
2022-01-03T16:00:00	0.6	0.10540013
2022-01-03T16:15:00	0.6	0.107351984
2022-01-03T16:30:00	0.2	0.110605075
2022-01-03T16:45:00	0.2	0.11906311
2022-01-03T17:00:00	0.2	0.123617437
2022-01-03T17:15:00	0.2	0.133376708
2022-01-03T17:30:00	0.2	0.133376708
2022-01-03T17:45:00	0.2	0.142485361
2022-01-03T18:00:00	0	0.145087833
2022-01-03T18:15:00	0	0.143135979
2022-01-03T18:30:00	0	0.141834743
2022-01-03T18:45:00	0.2	0.143786597
2022-01-03T19:00:00	0	0.143135979
2022-01-03T19:15:00	0	0.143786597
2022-01-03T19:30:00	0	0.141184125
2022-01-03T19:45:00	0	0.137280416
2022-01-03T20:00:00	0	0.143135979
2022-01-03T20:15:00	0.2	0.145087833
2022-01-03T20:30:00	0	0.141184125
2022-01-03T20:45:00	0	0.143135979
2022-01-03T21:00:00	0	0.140533507
2022-01-03T21:15:00	0	0.145087833
2022-01-03T21:30:00	0	0.147039688
2022-01-03T21:45:00	0	0.144437215
2022-01-03T22:00:00	0	0.143786597
2022-01-03T22:15:00	0	0.143786597
2022-01-03T22:30:00	0	0.147690306
2022-01-03T22:45:00	0	0.150943396
2022-01-03T23:00:00	0	0.141834743
2022-01-03T23:15:00	0	0.158100195
2022-01-03T23:30:00	0	0.150943396
2022-01-03T23:45:00	0	0.156148341
2022-01-04T00:00:00	0.2	0.147039688
2022-01-04T00:15:00	0	0.147039688
2022-01-04T00:30:00	0	0.147690306
2022-01-04T00:45:00	0	0.152244632
2022-01-04T01:00:00	0	0.147690306
2022-01-04T01:15:00	0	0.144437215
2022-01-04T01:30:00	0	0.147690306
2022-01-04T01:45:00	0	0.156148341
2022-01-04T02:00:00	0	0.148991542
2022-01-04T02:15:00	0	0.150292778
2022-01-04T02:30:00	0	0.150292778
2022-01-04T02:45:00	0	0.151594014
2022-01-04T03:00:00	0	0.139882889
2022-01-04T03:15:00	0	0.14638907
2022-01-04T03:30:00	0	0.143786597
2022-01-04T03:45:00	0	0.14638907
2022-01-04T04:00:00	0	0.145087833
2022-01-04T04:15:00	0	0.143135979
2022-01-04T04:30:00	0	0.136629798
2022-01-04T04:45:00	0	0.141834743
2022-01-04T05:00:00	0	0.144437215
2022-01-04T05:15:00	0	0.143786597
2022-01-04T05:30:00	0	0.139882889
2022-01-04T05:45:00	0	0.141834743
2022-01-04T06:00:00	0	0.139882889
2022-01-04T06:15:00	0	0.140533507
2022-01-04T06:30:00	0	0.139882889
2022-01-04T06:45:00	0	0.135328562
2022-01-04T07:00:00	0	0.134677944
2022-01-04T07:15:00	0	0.135328562
2022-01-04T07:30:00	0	0.13597918
2022-01-04T07:45:00	0	0.135328562
2022-01-04T08:00:00	0	0.134677944
2022-01-04T08:15:00	0	0.134677944
2022-01-04T08:30:00	0	0.134677944
2022-01-04T08:45:00	0	0.132075472
2022-01-04T09:00:00	0	0.13272609
2022-01-04T09:15:00	0	0.133376708
2022-01-04T09:30:00	0	0.126219909
2022-01-04T09:45:00	0	0.135328562
2022-01-04T10:00:00	0	0.131424854
2022-01-04T10:15:00	0	0.130123617
2022-01-04T10:30:00	0	0.128171763
2022-01-04T10:45:00	0	0.128822381
2022-01-04T11:00:00	0	0.127521145
2022-01-04T11:15:00	0	0.127521145
2022-01-04T11:30:00	0	0.126870527
2022-01-04T11:45:00	0	0.126870527
2022-01-04T12:00:00	0	0.124268055
2022-01-04T12:15:00	0	0.127521145
2022-01-04T12:30:00	0	0.124918673
2022-01-04T12:45:00	0	0.125569291
2022-01-04T13:00:00	0	0.126219909
2022-01-04T13:15:00	0	0.128171763
2022-01-04T13:30:00	0	0.127521145
2022-01-04T13:45:00	0	0.128171763
2022-01-04T14:00:00	0	0.122966818
2022-01-04T14:15:00	0	0.122966818
2022-01-04T14:30:00	0	0.124268055
2022-01-04T14:45:00	0	0.126219909
2022-01-04T15:00:00	0	0.124268055
2022-01-04T15:15:00	0	0.123617437
2022-01-04T15:30:00	0	0.123617437
2022-01-04T15:45:00	0	0.125569291
2022-01-04T16:00:00	0	0.1223162
2022-01-04T16:15:00	0	0.122966818
2022-01-04T16:30:00	0	0.122966818
2022-01-04T16:45:00	0	0.121665582
2022-01-04T17:00:00	0	0.1223162
2022-01-04T17:15:00	0	0.121665582
2022-01-04T17:30:00	0	0.120364346
2022-01-04T17:45:00	0	0.123617437
2022-01-04T18:00:00	0	0.11906311
2022-01-04T18:15:00	0	0.121665582
2022-01-04T18:30:00	0	0.119713728
2022-01-04T18:45:00	0	0.119713728
2022-01-04T19:00:00	0	0.120364346
2022-01-04T19:15:00	0	0.119713728
2022-01-04T19:30:00	0	0.120364346
2022-01-04T19:45:00	0	0.119713728
2022-01-04T20:00:00	0	0.116460638
2022-01-04T20:15:00	0	0.116460638
2022-01-04T20:30:00	0	0.117111256
2022-01-04T20:45:00	0	0.11906311
2022-01-04T21:00:00	0	0.119713728
2022-01-04T21:15:00	0	0.121014964
2022-01-04T21:30:00	0	0.118412492
2022-01-04T21:45:00	0	0.117111256
2022-01-04T22:00:00	0	0.117111256
2022-01-04T22:15:00	0	0.117111256
2022-01-04T22:30:00	0	0.118412492
2022-01-04T22:45:00	0	0.120364346
2022-01-04T23:00:00	0	0.117111256
2022-01-04T23:15:00	0	0.11581002
2022-01-04T23:30:00	0	0.116460638
2022-01-04T23:45:00	0	0.117111256
2022-01-05T00:00:00	0	0.116460638
2022-01-05T00:15:00	0	0.116460638
2022-01-05T00:30:00	0	0.117111256
2022-01-05T00:45:00	0	0.115159401
2022-01-05T01:00:00	0	0.113207547
2022-01-05T01:15:00	0	0.115159401
2022-01-05T01:30:00	0	0.11581002
2022-01-05T01:45:00	0	0.112556929
2022-01-05T02:00:00	0	0.114508783
2022-01-05T02:15:00	0	0.115159401
2022-01-05T02:30:00	0	0.114508783
2022-01-05T02:45:00	0	0.111906311
2022-01-05T03:00:00	0	0.113207547
2022-01-05T03:15:00	0	0.113858165
2022-01-05T03:30:00	0	0.113207547
2022-01-05T03:45:00	0	0.113207547
2022-01-05T04:00:00	0	0.110605075
2022-01-05T04:15:00	0	0.111255693
2022-01-05T04:30:00	0	0.111906311
2022-01-05T04:45:00	0	0.111255693
2022-01-05T05:00:00	0	0.109954457
2022-01-05T05:15:00	0	0.110605075
2022-01-05T05:30:00	0	0.111906311
2022-01-05T05:45:00	0	0.113207547
2022-01-05T06:00:00	0	0.112556929
2022-01-05T06:15:00	0	0.109954457
2022-01-05T06:30:00	0	0.111255693
2022-01-05T06:45:00	0	0.110605075
2022-01-05T07:00:00	0	0.111255693
2022-01-05T07:15:00	0	0.109954457
2022-01-05T07:30:00	0	0.108002602
2022-01-05T07:45:00	0	0.109954457
2022-01-05T08:00:00	0	0.109303839
2022-01-05T08:15:00	0	0.109303839
2022-01-05T08:30:00	0	0.110605075
2022-01-05T08:45:00	0	0.108002602
2022-01-05T09:00:00	0	0.108653221
2022-01-05T09:15:00	0	0.107351984
2022-01-05T09:30:00	0	0.109303839
2022-01-05T09:45:00	0	0.109303839
2022-01-05T10:00:00	0	0.109303839
2022-01-05T10:15:00	0	0.106701366
2022-01-05T10:30:00	0	0.106701366
2022-01-05T10:45:00	0	0.107351984
2022-01-05T11:00:00	0	0.107351984
2022-01-05T11:15:00	0	0.107351984
2022-01-05T11:30:00	0	0.108002602
2022-01-05T11:45:00	0	0.108653221
2022-01-05T12:00:00	0	0.10540013
2022-01-05T12:15:00	0	0.108002602
2022-01-05T12:30:00	0	0.106050748
2022-01-05T12:45:00	0	0.107351984
2022-01-05T13:00:00	0	0.10540013
2022-01-05T13:15:00	0	0.107351984
2022-01-05T13:30:00	0	0.104749512
2022-01-05T13:45:00	0	0.10540013
2022-01-05T14:00:00	0	0.106701366
2022-01-05T14:15:00	0	0.10540013
2022-01-05T14:30:00	0	0.104098894
2022-01-05T14:45:00	0	0.10540013
2022-01-05T15:00:00	0	0.10540013
2022-01-05T15:15:00	0	0.104098894
2022-01-05T15:30:00	0	0.104749512
2022-01-05T15:45:00	0	0.104098894
2022-01-05T16:00:00	0	0.104749512
2022-01-05T16:15:00	0	0.104098894
2022-01-05T16:30:00	0	0.103448276
2022-01-05T16:45:00	0	0.103448276
2022-01-05T17:00:00	0	0.104098894
2022-01-05T17:15:00	0	0.103448276
2022-01-05T17:30:00	0	0.104098894
2022-01-05T17:45:00	0	0.104749512
2022-01-05T18:00:00	0	0.103448276
2022-01-05T18:15:00	0	0.106050748
2022-01-05T18:30:00	0	0.104749512
2022-01-05T18:45:00	0	0.103448276
2022-01-05T19:00:00	0	0.101496422
2022-01-05T19:15:00	0	0.102797658
2022-01-05T19:30:00	0	0.102797658
2022-01-05T19:45:00	0	0.10214704
2022-01-05T20:00:00	0	0.101496422
2022-01-05T20:15:00	0	0.102797658
2022-01-05T20:30:00	0	0.10214704
2022-01-05T20:45:00	0	0.102797658
2022-01-05T21:00:00	0	0.10214704
2022-01-05T21:15:00	0	0.10214704
2022-01-05T21:30:00	0	0.101496422
2022-01-05T21:45:00	0	0.100845804
2022-01-05T22:00:00	0	0.102797658
2022-01-05T22:15:00	0	0.101496422
2022-01-05T22:30:00	0	0.101496422
2022-01-05T22:45:00	0	0.101496422
2022-01-05T23:00:00	0	0.101496422
2022-01-05T23:15:00	0	0.100195185
2022-01-05T23:30:00	0	0.10214704
2022-01-05T23:45:00	0	0.100195185
2022-01-06T00:00:00	0	0.100195185
2022-01-06T00:15:00	0	0.10214704
2022-01-06T00:30:00	0	0.10214704
2022-01-06T00:45:00	0	0.100195185
2022-01-06T01:00:00	0	0.101496422
2022-01-06T01:15:00	0	0.100845804
2022-01-06T01:30:00	0	0.101496422
2022-01-06T01:45:00	0	0.100195185
2022-01-06T02:00:00	0	0.100195185
2022-01-06T02:15:00	0	0.100195185
2022-01-06T02:30:00	0	0.100195185
2022-01-06T02:45:00	0	0.101496422
2022-01-06T03:00:00	0	0.099544567
2022-01-06T03:15:00	0	0.100845804
2022-01-06T03:30:00	0	0.098893949
2022-01-06T03:45:00	0	0.100195185
2022-01-06T04:00:00	0	0.099544567
2022-01-06T04:15:00	0	0.100195185
2022-01-06T04:30:00	0	0.100195185
2022-01-06T04:45:00	0	0.098893949
2022-01-06T05:00:00	0	0.100845804
2022-01-06T05:15:00	0	0.099544567
2022-01-06T05:30:00	0	0.098893949
2022-01-06T05:45:00	0	0.099544567
2022-01-06T06:00:00	0	0.098243331
2022-01-06T06:15:00	0	0.099544567
2022-01-06T06:30:00	0	0.098243331
2022-01-06T06:45:00	0	0.096942095
2022-01-06T07:00:00	0	0.098243331
2022-01-06T07:15:00	0	0.100195185
2022-01-06T07:30:00	0	0.099544567
2022-01-06T07:45:00	0	0.098893949
2022-01-06T08:00:00	0	0.097592713
2022-01-06T08:15:00	0	0.101496422
2022-01-06T08:30:00	0	0.099544567
2022-01-06T08:45:00	0	0.101496422
2022-01-06T09:00:00	0	0.099544567
2022-01-06T09:15:00	0	0.101496422
2022-01-06T09:30:00	0	0.099544567
2022-01-06T09:45:00	0	0.099544567
2022-01-06T10:00:00	0	0.098893949
2022-01-06T10:15:00	0	0.100195185
2022-01-06T10:30:00	0	0.098893949
2022-01-06T10:45:00	0	0.097592713
2022-01-06T11:00:00	0	0.099544567
2022-01-06T11:15:00	0	0.099544567
2022-01-06T11:30:00	0	0.099544567
2022-01-06T11:45:00	0	0.100195185
2022-01-06T12:00:00	0	0.098893949
2022-01-06T12:15:00	0	0.100845804
2022-01-06T12:30:00	0.2	0.096942095
2022-01-06T12:45:00	0	0.099544567
2022-01-06T13:00:00	0	0.100845804
2022-01-06T13:15:00	0.2	0.101496422
2022-01-06T13:30:00	0.2	0.100845804
2022-01-06T13:45:00	0.2	0.099544567
2022-01-06T14:00:00	0.2	0.099544567
2022-01-06T14:15:00	0.2	0.100195185
2022-01-06T14:30:00	0.2	0.102797658
2022-01-06T14:45:00	0.2	0.10214704
2022-01-06T15:00:00	0.2	0.100195185
2022-01-06T15:15:00	0.2	0.10214704
2022-01-06T15:30:00	0.2	0.101496422
2022-01-06T15:45:00	0.2	0.10214704
2022-01-06T16:00:00	0.2	0.103448276
2022-01-06T16:15:00	0	0.10214704
2022-01-06T16:30:00	0	0.102797658
2022-01-06T16:45:00	0.2	0.104098894
2022-01-06T17:00:00	0	0.104098894
2022-01-06T17:15:00	0	0.106050748
2022-01-06T17:30:00	0	0.106701366
2022-01-06T17:45:00	0	0.109303839
2022-01-06T18:00:00	0	0.109954457
2022-01-06T18:15:00	0.2	0.106050748
2022-01-06T18:30:00	0	0.109303839
2022-01-06T18:45:00	0	0.113207547
2022-01-06T19:00:00	0	0.116460638
2022-01-06T19:15:00	0.2	0.118412492
2022-01-06T19:30:00	0	0.119713728
2022-01-06T19:45:00	0	0.121014964
2022-01-06T20:00:00	0	0.122966818
2022-01-06T20:15:00	0	0.126219909
2022-01-06T20:30:00	0	0.128822381
2022-01-06T20:45:00	0	0.130123617
2022-01-06T21:00:00	0.2	0.13272609
2022-01-06T21:15:00	0	0.133376708
2022-01-06T21:30:00	0	0.138581653
2022-01-06T21:45:00	0	0.138581653
2022-01-06T22:00:00	0	0.145087833
2022-01-06T22:15:00	0	0.148991542
2022-01-06T22:30:00	0	0.159401431
2022-01-06T22:45:00	0	0.154847105
2022-01-06T23:00:00	0.4	0.161353286
2022-01-06T23:15:00	0.6	0.163955758
2022-01-06T23:30:00	0	0.158750813
2022-01-06T23:45:00	0	0.159401431
2022-01-07T00:00:00	0	0.158750813
2022-01-07T00:15:00	0	0.159401431
2022-01-07T00:30:00	0	0.168510085
2022-01-07T00:45:00	0.2	0.170461939
2022-01-07T01:00:00	0	0.167859466
2022-01-07T01:15:00	0.2	0.171763175
2022-01-07T01:30:00	0	0.167208848
2022-01-07T01:45:00	0	0.171112557
2022-01-07T02:00:00	0	0.171112557
2022-01-07T02:15:00	0	0.16655823
2022-01-07T02:30:00	0	0.171763175
2022-01-07T02:45:00	0	0.170461939
2022-01-07T03:00:00	0	0.171112557
2022-01-07T03:15:00	0	0.184775537
2022-01-07T03:30:00	0	0.184124919
2022-01-07T03:45:00	0	0.170461939
2022-01-07T04:00:00	0	0.178919974
2022-01-07T04:15:00	0	0.175666884
2022-01-07T04:30:00	0	0.168510085
2022-01-07T04:45:00	0	0.162003904
2022-01-07T05:00:00	0	0.156798959
2022-01-07T05:15:00	0	0.160702668
2022-01-07T05:30:00	0	0.154196487
2022-01-07T05:45:00	0	0.154847105
2022-01-07T06:00:00	0	0.152244632
2022-01-07T06:15:00	0	0.156798959
2022-01-07T06:30:00	0	0.155497723
2022-01-07T06:45:00	0	0.160052049
2022-01-07T07:00:00	0	0.157449577
2022-01-07T07:15:00	0	0.161353286
2022-01-07T07:30:00	0	0.164606376
2022-01-07T07:45:00	0	0.160702668
2022-01-07T08:00:00	0	0.160702668
2022-01-07T08:15:00	0	0.158750813
2022-01-07T08:30:00	0	0.147039688
2022-01-07T08:45:00	0	0.154847105
2022-01-07T09:00:00	0	0.145087833
2022-01-07T09:15:00	0	0.15289525
2022-01-07T09:30:00	0	0.14638907
2022-01-07T09:45:00	0	0.150292778
2022-01-07T10:00:00	0	0.151594014
2022-01-07T10:15:00	0	0.150292778
2022-01-07T10:30:00	0	0.150292778
2022-01-07T10:45:00	0	0.148340924
2022-01-07T11:00:00	0	0.145738452
2022-01-07T11:15:00	0	0.147690306
2022-01-07T11:30:00	0	0.144437215
2022-01-07T11:45:00	0	0.143786597
2022-01-07T12:00:00	0.2	0.14638907
2022-01-07T12:15:00	0	0.143135979
2022-01-07T12:30:00	0	0.137931034
2022-01-07T12:45:00	0.2	0.144437215
2022-01-07T13:00:00	0	0.14638907
2022-01-07T13:15:00	0	0.140533507
2022-01-07T13:30:00	0.2	0.137280416
2022-01-07T13:45:00	0	0.139232271
2022-01-07T14:00:00	0	0.14638907
2022-01-07T14:15:00	0	0.138581653
2022-01-07T14:30:00	0	0.141184125
2022-01-07T14:45:00	0	0.140533507
2022-01-07T15:00:00	0	0.143786597
2022-01-07T15:15:00	0.2	0.143135979
2022-01-07T15:30:00	0	0.137280416
2022-01-07T15:45:00	0	0.145087833
2022-01-07T16:00:00	0	0.134027326
2022-01-07T16:15:00	0	0.137280416
2022-01-07T16:30:00	0	0.136629798
2022-01-07T16:45:00	0	0.137280416
2022-01-07T17:00:00	0	0.137931034
2022-01-07T17:15:00	0	0.13597918
2022-01-07T17:30:00	0	0.139232271
2022-01-07T17:45:00	0	0.135328562
2022-01-07T18:00:00	0	0.137280416
2022-01-07T18:15:00	0	0.137931034
2022-01-07T18:30:00	0	0.138581653
2022-01-07T18:45:00	0	0.134677944
2022-01-07T19:00:00	0	0.138581653
2022-01-07T19:15:00	0	0.134677944
2022-01-07T19:30:00	0	0.134027326
2022-01-07T19:45:00	0	0.133376708
2022-01-07T20:00:00	0	0.131424854
2022-01-07T20:15:00	0	0.132075472
2022-01-07T20:30:00	0	0.13597918
2022-01-07T20:45:00	0	0.132075472
2022-01-07T21:00:00	0	0.13272609
2022-01-07T21:15:00	0	0.13272609
2022-01-07T21:30:00	0	0.13272609
2022-01-07T21:45:00	0	0.125569291
2022-01-07T22:00:00	0	0.130123617
2022-01-07T22:15:00	0	0.130123617
2022-01-07T22:30:00	0	0.128171763
2022-01-07T22:45:00	0	0.128822381
2022-01-07T23:00:00	0	0.126219909
2022-01-07T23:15:00	0	0.126870527
2022-01-07T23:30:00	0	0.125569291
2022-01-07T23:45:00	0	0.128171763
2022-01-08T00:00:00	0	0.125569291
2022-01-08T00:15:00	0	0.126219909
2022-01-08T00:30:00	0	0.124918673
2022-01-08T00:45:00	0	0.123617437
2022-01-08T01:00:00	0	0.123617437
2022-01-08T01:15:00	0	0.127521145
2022-01-08T01:30:00	0	0.125569291
2022-01-08T01:45:00	0	0.125569291
2022-01-08T02:00:00	0	0.124918673
2022-01-08T02:15:00	0	0.124918673
2022-01-08T02:30:00	0	0.126870527
2022-01-08T02:45:00	0	0.123617437
2022-01-08T03:00:00	0	0.122966818
2022-01-08T03:15:00	0	0.11906311
2022-01-08T03:30:00	0	0.122966818
2022-01-08T03:45:00	0	0.124918673
2022-01-08T04:00:00	0	0.122966818
2022-01-08T04:15:00	0	0.11906311
2022-01-08T04:30:00	0	0.125569291
2022-01-08T04:45:00	0	0.1223162
2022-01-08T05:00:00	0.2	0.121665582
2022-01-08T05:15:00	0	0.121665582
2022-01-08T05:30:00	0	0.121665582
2022-01-08T05:45:00	0.2	0.121665582
2022-01-08T06:00:00	0	0.123617437
2022-01-08T06:15:00	0	0.123617437
2022-01-08T06:30:00	0	0.120364346
2022-01-08T06:45:00	0	0.121014964
2022-01-08T07:00:00	0.2	0.121665582
2022-01-08T07:15:00	0	0.122966818
2022-01-08T07:30:00	0	0.122966818
2022-01-08T07:45:00	0.4	0.123617437
2022-01-08T08:00:00	0.6	0.122966818
2022-01-08T08:15:00	0.4	0.122966818
2022-01-08T08:30:00	0.8	0.121014964
2022-01-08T08:45:00	0.4	0.123617437
2022-01-08T09:00:00	0.2	0.124918673
2022-01-08T09:15:00	0.2	0.127521145
2022-01-08T09:30:00	0	0.128822381
2022-01-08T09:45:00	0	0.131424854
2022-01-08T10:00:00	0	0.133376708
2022-01-08T10:15:00	0	0.138581653
2022-01-08T10:30:00	0	0.139232271
2022-01-08T10:45:00	0	0.143135979
2022-01-08T11:00:00	0	0.147690306
2022-01-08T11:15:00	0	0.143786597
2022-01-08T11:30:00	0	0.143786597
2022-01-08T11:45:00	0.2	0.150292778
2022-01-08T12:00:00	0	0.148340924
2022-01-08T12:15:00	0	0.160702668
2022-01-08T12:30:00	0	0.164606376
2022-01-08T12:45:00	0	0.159401431
2022-01-08T13:00:00	0	0.162654522
2022-01-08T13:15:00	0	0.16330514
2022-01-08T13:30:00	0	0.159401431
2022-01-08T13:45:00	0	0.162003904
2022-01-08T14:00:00	0	0.156148341
2022-01-08T14:15:00	0	0.159401431
2022-01-08T14:30:00	0	0.175666884
2022-01-08T14:45:00	0	0.165907612
2022-01-08T15:00:00	0	0.180871828
2022-01-08T15:15:00	0	0.167859466
2022-01-08T15:30:00	0	0.177618738
2022-01-08T15:45:00	0	0.169811321
2022-01-08T16:00:00	0	0.172413793
2022-01-08T16:15:00	0	0.175666884
2022-01-08T16:30:00	0	0.182823682
2022-01-08T16:45:00	0	0.179570592
2022-01-08T17:00:00	0	0.180871828
2022-01-08T17:15:00	0	0.156148341
2022-01-08T17:30:00	0	0.160052049
2022-01-08T17:45:00	0	0.164606376
2022-01-08T18:00:00	0	0.163955758
2022-01-08T18:15:00	0	0.160052049
2022-01-08T18:30:00	0	0.161353286
2022-01-08T18:45:00	0	0.154196487
2022-01-08T19:00:00	0.2	0.164606376
2022-01-08T19:15:00	0	0.163955758
2022-01-08T19:30:00	0	0.161353286
2022-01-08T19:45:00	0	0.14638907
2022-01-08T20:00:00	0	0.162003904
2022-01-08T20:15:00	0	0.155497723
2022-01-08T20:30:00	0	0.155497723
2022-01-08T20:45:00	0	0.145738452
2022-01-08T21:00:00	0	0.15289525
2022-01-08T21:15:00	0	0.148340924
2022-01-08T21:30:00	0	0.152244632
2022-01-08T21:45:00	0	0.148991542
2022-01-08T22:00:00	0	0.14964216
2022-01-08T22:15:00	0	0.148991542
2022-01-08T22:30:00	0	0.148991542
2022-01-08T22:45:00	0	0.143135979
2022-01-08T23:00:00	0	0.147690306
2022-01-08T23:15:00	0	0.141184125
2022-01-08T23:30:00	0	0.148340924
2022-01-08T23:45:00	0	0.142485361
2022-01-09T00:00:00	0	0.13597918
2022-01-09T00:15:00	0	0.141834743
2022-01-09T00:30:00	0	0.138581653
2022-01-09T00:45:00	0	0.14638907
2022-01-09T01:00:00	0	0.140533507
2022-01-09T01:15:00	0	0.13597918
2022-01-09T01:30:00	0	0.13597918
2022-01-09T01:45:00	0	0.141184125
2022-01-09T02:00:00	0	0.138581653
2022-01-09T02:15:00	0	0.137931034
2022-01-09T02:30:00	0	0.142485361
2022-01-09T02:45:00	0	0.137931034
2022-01-09T03:00:00	0	0.134027326
2022-01-09T03:15:00	0	0.138581653
2022-01-09T03:30:00	0	0.135328562
2022-01-09T03:45:00	0	0.138581653
2022-01-09T04:00:00	0	0.137280416
2022-01-09T04:15:00	0	0.131424854
2022-01-09T04:30:00	0	0.13272609
2022-01-09T04:45:00	0	0.134677944
2022-01-09T05:00:00	0	0.13272609
2022-01-09T05:15:00	0	0.13597918
2022-01-09T05:30:00	0	0.133376708
2022-01-09T05:45:00	0	0.134027326
2022-01-09T06:00:00	0	0.134677944
2022-01-09T06:15:00	0	0.132075472
2022-01-09T06:30:00	0	0.13272609
2022-01-09T06:45:00	0	0.134027326
2022-01-09T07:00:00	0	0.130774236
2022-01-09T07:15:00	0	0.136629798
2022-01-09T07:30:00	0	0.128171763
2022-01-09T07:45:00	0	0.128171763
2022-01-09T08:00:00	0	0.128171763
2022-01-09T08:15:00	0	0.131424854
2022-01-09T08:30:00	0	0.128171763
2022-01-09T08:45:00	0	0.128822381
2022-01-09T09:00:00	0	0.128171763
2022-01-09T09:15:00	0	0.128171763
2022-01-09T09:30:00	0	0.126870527
2022-01-09T09:45:00	0	0.129472999
2022-01-09T10:00:00	0	0.127521145
2022-01-09T10:15:00	0	0.126219909
2022-01-09T10:30:00	0	0.128822381
2022-01-09T10:45:00	0	0.127521145
2022-01-09T11:00:00	0	0.126870527
2022-01-09T11:15:00	0	0.127521145
2022-01-09T11:30:00	0	0.125569291
2022-01-09T11:45:00	0	0.126219909
2022-01-09T12:00:00	0	0.126219909
2022-01-09T12:15:00	0	0.126870527
2022-01-09T12:30:00	0	0.121665582
2022-01-09T12:45:00	0	0.124268055
2022-01-09T13:00:00	0	0.126870527
2022-01-09T13:15:00	0	0.122966818
2022-01-09T13:30:00	0	0.123617437
2022-01-09T13:45:00	0	0.124268055
2022-01-09T14:00:00	0	0.122966818
2022-01-09T14:15:00	0	0.124268055
2022-01-09T14:30:00	0	0.124268055
2022-01-09T14:45:00	0.2	0.1223162
2022-01-09T15:00:00	0	0.117761874
2022-01-09T15:15:00	0	0.120364346
2022-01-09T15:30:00	0	0.1223162
2022-01-09T15:45:00	0	0.123617437
2022-01-09T16:00:00	0	0.121665582
2022-01-09T16:15:00	0	0.121014964
2022-01-09T16:30:00	0	0.123617437
2022-01-09T16:45:00	0	0.122966818
2022-01-09T17:00:00	0	0.121665582
2022-01-09T17:15:00	0	0.121665582
2022-01-09T17:30:00	0	0.1223162
2022-01-09T17:45:00	0	0.121665582
2022-01-09T18:00:00	0	0.121014964
2022-01-09T18:15:00	0	0.1223162
2022-01-09T18:30:00	0	0.121665582
2022-01-09T18:45:00	0	0.1223162
2022-01-09T19:00:00	0	0.1223162
2022-01-09T19:15:00	0	0.120364346
2022-01-09T19:30:00	0	0.121665582
2022-01-09T19:45:00	0	0.1223162
2022-01-09T20:00:00	0	0.121665582
2022-01-09T20:15:00	0	0.119713728
2022-01-09T20:30:00	0	0.120364346
2022-01-09T20:45:00	0	0.117111256
2022-01-09T21:00:00	0	0.121665582
2022-01-09T21:15:00	0	0.120364346
2022-01-09T21:30:00	0	0.120364346
2022-01-09T21:45:00	0	0.121014964
2022-01-09T22:00:00	0	0.119713728
2022-01-09T22:15:00	0	0.120364346
2022-01-09T22:30:00	0	0.121014964
2022-01-09T22:45:00	0	0.121014964
2022-01-09T23:00:00	0	0.118412492
2022-01-09T23:15:00	0	0.119713728
2022-01-09T23:30:00	0	0.11906311
2022-01-09T23:45:00	0	0.119713728
2022-01-10T00:00:00	0	0.120364346
2022-01-10T00:15:00	0	0.119713728
2022-01-10T00:30:00	0	0.11906311
2022-01-10T00:45:00	0	0.117761874
2022-01-10T01:00:00	0	0.117761874
2022-01-10T01:15:00	0	0.116460638
2022-01-10T01:30:00	0	0.11906311
2022-01-10T01:45:00	0	0.11906311
2022-01-10T02:00:00	0	0.11581002
2022-01-10T02:15:00	0	0.119713728
2022-01-10T02:30:00	0	0.118412492
2022-01-10T02:45:00	0	0.117761874
2022-01-10T03:00:00	0	0.116460638
2022-01-10T03:15:00	0	0.118412492
2022-01-10T03:30:00	0	0.11581002
2022-01-10T03:45:00	0	0.112556929
2022-01-10T04:00:00	0	0.113858165
2022-01-10T04:15:00	0	0.116460638
2022-01-10T04:30:00	0	0.115159401
2022-01-10T04:45:00	0	0.114508783
2022-01-10T05:00:00	0	0.11581002
2022-01-10T05:15:00	0	0.111906311
2022-01-10T05:30:00	0	0.114508783
2022-01-10T05:45:00	0	0.11581002
2022-01-10T06:00:00	0	0.11581002
2022-01-10T06:15:00	0	0.114508783
2022-01-10T06:30:00	0	0.113207547
2022-01-10T06:45:00	0	0.115159401
2022-01-10T07:00:00	0	0.113858165
2022-01-10T07:15:00	0	0.116460638
2022-01-10T07:30:00	0	0.115159401
2022-01-10T07:45:00	0	0.113858165
2022-01-10T08:00:00	0	0.111255693
2022-01-10T08:15:00	0	0.113858165
2022-01-10T08:30:00	0	0.115159401
2022-01-10T08:45:00	0	0.111906311
2022-01-10T09:00:00	0	0.116460638
2022-01-10T09:15:00	0	0.113207547
2022-01-10T09:30:00	0	0.111906311
2022-01-10T09:45:00	0	0.114508783
2022-01-10T10:00:00	0	0.112556929
2022-01-10T10:15:00	0	0.112556929
2022-01-10T10:30:00	0	0.111906311
2022-01-10T10:45:00	0	0.111255693
2022-01-10T11:00:00	0	0.113207547
2022-01-10T11:15:00	0	0.112556929
2022-01-10T11:30:00	0	0.113207547
2022-01-10T11:45:00	0	0.111255693
2022-01-10T12:00:00	0	0.108653221
2022-01-10T12:15:00	0	0.111255693
2022-01-10T12:30:00	0	0.113207547
2022-01-10T12:45:00	0	0.112556929
2022-01-10T13:00:00	0	0.112556929
2022-01-10T13:15:00	0	0.112556929
2022-01-10T13:30:00	0	0.111255693
2022-01-10T13:45:00	0	0.112556929
2022-01-10T14:00:00	0	0.111255693
2022-01-10T14:15:00	0	0.111255693
2022-01-10T14:30:00	0	0.112556929
2022-01-10T14:45:00	0	0.109303839
2022-01-10T15:00:00	0	0.110605075
2022-01-10T15:15:00	0	0.110605075
2022-01-10T15:30:00	0	0.110605075
2022-01-10T15:45:00	0	0.107351984
2022-01-10T16:00:00	0	0.109954457
2022-01-10T16:15:00	0	0.110605075
2022-01-10T16:30:00	0	0.110605075
2022-01-10T16:45:00	0	0.109954457
2022-01-10T17:00:00	0	0.109303839
2022-01-10T17:15:00	0	0.111255693
2022-01-10T17:30:00	0	0.110605075
2022-01-10T17:45:00	0	0.112556929
2022-01-10T18:00:00	0	0.109954457
2022-01-10T18:15:00	0	0.109303839
2022-01-10T18:30:00	0	0.110605075
2022-01-10T18:45:00	0	0.109954457
2022-01-10T19:00:00	0	0.108653221
2022-01-10T19:15:00	0	0.110605075
2022-01-10T19:30:00	0	0.109303839
2022-01-10T19:45:00	0	0.108653221
2022-01-10T20:00:00	0	0.109954457
2022-01-10T20:15:00	0	0.107351984
2022-01-10T20:30:00	0	0.111906311
2022-01-10T20:45:00	0	0.109303839
2022-01-10T21:00:00	0	0.109303839
2022-01-10T21:15:00	0	0.108653221
2022-01-10T21:30:00	0	0.108002602
2022-01-10T21:45:00	0	0.108002602
2022-01-10T22:00:00	0	0.107351984
2022-01-10T22:15:00	0	0.109303839
2022-01-10T22:30:00	0	0.107351984
2022-01-10T22:45:00	0	0.104749512
2022-01-10T23:00:00	0	0.108002602
2022-01-10T23:15:00	0	0.107351984
2022-01-10T23:30:00	0	0.108653221
2022-01-10T23:45:00	0	0.108653221
2022-01-11T00:00:00	0	0.107351984
2022-01-11T00:15:00	0	0.108002602
2022-01-11T00:30:00	0	0.106050748
2022-01-11T00:45:00	0	0.104749512
2022-01-11T01:00:00	0	0.107351984
2022-01-11T01:15:00	0	0.104749512
2022-01-11T01:30:00	0	0.10540013
2022-01-11T01:45:00	0	0.106050748
2022-01-11T02:00:00	0	0.10540013
2022-01-11T02:15:00	0	0.104749512
2022-01-11T02:30:00	0	0.106050748
2022-01-11T02:45:00	0	0.106050748
2022-01-11T03:00:00	0	0.106050748
2022-01-11T03:15:00	0	0.10540013
2022-01-11T03:30:00	0	0.104098894
2022-01-11T03:45:00	0	0.107351984
2022-01-11T04:00:00	0	0.104749512
2022-01-11T04:15:00	0	0.103448276
2022-01-11T04:30:00	0	0.104749512
2022-01-11T04:45:00	0	0.104098894
2022-01-11T05:00:00	0	0.104098894
2022-01-11T05:15:00	0	0.103448276
2022-01-11T05:30:00	0	0.104098894
2022-01-11T05:45:00	0	0.104749512
2022-01-11T06:00:00	0	0.103448276
2022-01-11T06:15:00	0	0.104098894
2022-01-11T06:30:00	0	0.104098894
2022-01-11T06:45:00	0	0.10214704
2022-01-11T07:00:00	0	0.106050748
2022-01-11T07:15:00	0	0.102797658
2022-01-11T07:30:00	0	0.102797658
2022-01-11T07:45:00	0	0.102797658
2022-01-11T08:00:00	0	0.103448276
2022-01-11T08:15:00	0	0.104749512
2022-01-11T08:30:00	0	0.102797658
2022-01-11T08:45:00	0	0.101496422
2022-01-11T09:00:00	0	0.10214704
2022-01-11T09:15:00	0	0.102797658
2022-01-11T09:30:00	0	0.100845804
2022-01-11T09:45:00	0	0.101496422
2022-01-11T10:00:00	0	0.102797658
2022-01-11T10:15:00	0	0.101496422
2022-01-11T10:30:00	0	0.102797658
2022-01-11T10:45:00	0	0.101496422
2022-01-11T11:00:00	0	0.100195185
2022-01-11T11:15:00	0	0.101496422
2022-01-11T11:30:00	0	0.100845804
2022-01-11T11:45:00	0	0.101496422
2022-01-11T12:00:00	0	0.101496422
2022-01-11T12:15:00	0	0.101496422
2022-01-11T12:30:00	0	0.101496422
2022-01-11T12:45:00	0	0.102797658
2022-01-11T13:00:00	0	0.102797658
2022-01-11T13:15:00	0	0.100195185
2022-01-11T13:30:00	0	0.100845804
2022-01-11T13:45:00	0	0.101496422
2022-01-11T14:00:00	0	0.099544567
2022-01-11T14:15:00	0	0.101496422
2022-01-11T14:30:00	0	0.100845804
2022-01-11T14:45:00	0	0.101496422
2022-01-11T15:00:00	0	0.100195185
2022-01-11T15:15:00	0	0.101496422
2022-01-11T15:30:00	0	0.101496422
2022-01-11T15:45:00	0	0.101496422
2022-01-11T16:00:00	0	0.100845804
2022-01-11T16:15:00	0	0.099544567
2022-01-11T16:30:00	0	0.100195185
2022-01-11T16:45:00	0.2	0.097592713
2022-01-11T17:00:00	0	0.099544567
2022-01-11T17:15:00	0	0.098893949
2022-01-11T17:30:00	0	0.100195185
2022-01-11T17:45:00	0	0.098243331
2022-01-11T18:00:00	0	0.100845804
2022-01-11T18:15:00	0	0.100845804
2022-01-11T18:30:00	0	0.099544567
2022-01-11T18:45:00	0	0.098893949
2022-01-11T19:00:00	0	0.098243331
2022-01-11T19:15:00	0	0.098893949
2022-01-11T19:30:00	0	0.098243331
2022-01-11T19:45:00	0	0.098243331
2022-01-11T20:00:00	0	0.098243331
2022-01-11T20:15:00	0	0.098243331
2022-01-11T20:30:00	0	0.099544567
2022-01-11T20:45:00	0	0.098243331
2022-01-11T21:00:00	0	0.099544567
2022-01-11T21:15:00	0	0.097592713
2022-01-11T21:30:00	0	0.096291477
2022-01-11T21:45:00	0	0.097592713
2022-01-11T22:00:00	0	0.097592713
2022-01-11T22:15:00	0	0.096942095
2022-01-11T22:30:00	0	0.097592713
2022-01-11T22:45:00	0	0.097592713
2022-01-11T23:00:00	0	0.096291477
2022-01-11T23:15:00	0	0.096942095
2022-01-11T23:30:00	0	0.097592713
2022-01-11T23:45:00	0	0.096942095
2022-01-12T00:00:00	0	0.096291477
2022-01-12T00:15:00	0	0.096942095
2022-01-12T00:30:00	0	0.097592713
2022-01-12T00:45:00	0	0.097592713
2022-01-12T01:00:00	0	0.097592713
2022-01-12T01:15:00	0	0.096291477
2022-01-12T01:30:00	0	0.096291477
2022-01-12T01:45:00	0	0.098243331
2022-01-12T02:00:00	0	0.096291477
2022-01-12T02:15:00	0	0.096291477
2022-01-12T02:30:00	0	0.096942095
2022-01-12T02:45:00	0	0.096942095
2022-01-12T03:00:00	0	0.096942095
2022-01-12T03:15:00	0	0.096942095
2022-01-12T03:30:00	0	0.096291477
2022-01-12T03:45:00	0	0.096942095
2022-01-12T04:00:00	0	0.096942095
2022-01-12T04:15:00	0	0.096942095
2022-01-12T04:30:00	0	0.096291477
2022-01-12T04:45:00	0	0.096942095
2022-01-12T05:00:00	0	0.095640859
2022-01-12T05:15:00	0	0.096942095
2022-01-12T05:30:00	0	0.096942095
2022-01-12T05:45:00	0	0.096291477
2022-01-12T06:00:00	0	0.096291477
2022-01-12T06:15:00	0	0.096291477
2022-01-12T06:30:00	0	0.096291477
2022-01-12T06:45:00	0	0.096942095
2022-01-12T07:00:00	0	0.096291477
2022-01-12T07:15:00	0	0.094339623
2022-01-12T07:30:00	0	0.096942095
2022-01-12T07:45:00	0	0.096291477
2022-01-12T08:00:00	0	0.094339623
2022-01-12T08:15:00	0	0.095640859
2022-01-12T08:30:00	0	0.096291477
2022-01-12T08:45:00	0	0.095640859
2022-01-12T09:00:00	0	0.095640859
2022-01-12T09:15:00	0	0.094339623
2022-01-12T09:30:00	0	0.095640859
2022-01-12T09:45:00	0	0.095640859
2022-01-12T10:00:00	0	0.095640859
2022-01-12T10:15:00	0	0.096291477
2022-01-12T10:30:00	0	0.095640859
2022-01-12T10:45:00	0	0.096291477
2022-01-12T11:00:00	0	0.095640859
2022-01-12T11:15:00	0	0.093038386
2022-01-12T11:30:00	0	0.095640859
2022-01-12T11:45:00	0	0.095640859
2022-01-12T12:00:00	0	0.094339623
2022-01-12T12:15:00	0	0.094990241
2022-01-12T12:30:00	0	0.095640859
2022-01-12T12:45:00	0	0.09173715
2022-01-12T13:00:00	0	0.093038386
2022-01-12T13:15:00	0	0.093689005
2022-01-12T13:30:00	0	0.094339623
2022-01-12T13:45:00	0	0.094990241
2022-01-12T14:00:00	0	0.094339623
2022-01-12T14:15:00	0	0.093689005
2022-01-12T14:30:00	0	0.094339623
2022-01-12T14:45:00	0	0.094990241
2022-01-12T15:00:00	0	0.094339623
2022-01-12T15:15:00	0	0.094339623
2022-01-12T15:30:00	0	0.094990241
2022-01-12T15:45:00	0	0.093689005
2022-01-12T16:00:00	0	0.094990241
2022-01-12T16:15:00	0	0.095640859
2022-01-12T16:30:00	0	0.093689005
2022-01-12T16:45:00	0	0.094339623
2022-01-12T17:00:00	0	0.094339623
2022-01-12T17:15:00	0	0.094339623
2022-01-12T17:30:00	0	0.093038386
2022-01-12T17:45:00	0	0.093689005
2022-01-12T18:00:00	0	0.094339623
2022-01-12T18:15:00	0	0.093689005
2022-01-12T18:30:00	0	0.092387768
2022-01-12T18:45:00	0	0.092387768
2022-01-12T19:00:00	0	0.094339623
2022-01-12T19:15:00	0	0.093689005
2022-01-12T19:30:00	0	0.093689005
2022-01-12T19:45:00	0	0.093689005
2022-01-12T20:00:00	0	0.093038386
2022-01-12T20:15:00	0	0.094339623
2022-01-12T20:30:00	0	0.093038386
2022-01-12T20:45:00	0	0.093038386
2022-01-12T21:00:00	0	0.093689005
2022-01-12T21:15:00	0	0.093038386
2022-01-12T21:30:00	0	0.093038386
2022-01-12T21:45:00	0	0.093689005
2022-01-12T22:00:00	0	0.093038386
2022-01-12T22:15:00	0	0.093038386
2022-01-12T22:30:00	0	0.093038386
2022-01-12T22:45:00	0	0.093038386
2022-01-12T23:00:00	0	0.091086532
2022-01-12T23:15:00	0	0.093038386
2022-01-12T23:30:00	0	0.092387768
2022-01-12T23:45:00	0	0.092387768
2022-01-13T00:00:00	0	0.09173715
2022-01-13T00:15:00	0	0.093038386
2022-01-13T00:30:00	0	0.092387768
2022-01-13T00:45:00	0	0.092387768
2022-01-13T01:00:00	0	0.093038386
2022-01-13T01:15:00	0	0.09173715
2022-01-13T01:30:00	0	0.092387768
2022-01-13T01:45:00	0	0.093689005
2022-01-13T02:00:00	0	0.09173715
2022-01-13T02:15:00	0	0.092387768
2022-01-13T02:30:00	0	0.093038386
2022-01-13T02:45:00	0	0.09173715
2022-01-13T03:00:00	0	0.092387768
2022-01-13T03:15:00	0	0.09173715
2022-01-13T03:30:00	0	0.09173715
2022-01-13T03:45:00	0	0.092387768
2022-01-13T04:00:00	0	0.093038386
2022-01-13T04:15:00	0	0.09173715
2022-01-13T04:30:00	0	0.09173715
2022-01-13T04:45:00	0	0.09173715
2022-01-13T05:00:00	0	0.090435914
2022-01-13T05:15:00	0	0.092387768
2022-01-13T05:30:00	0	0.09173715
2022-01-13T05:45:00	0	0.09173715
2022-01-13T06:00:00	0	0.090435914
2022-01-13T06:15:00	0	0.093689005
2022-01-13T06:30:00	0	0.091086532
2022-01-13T06:45:00	0	0.09173715
2022-01-13T07:00:00	0	0.091086532
2022-01-13T07:15:00	0	0.090435914
2022-01-13T07:30:00	0	0.091086532
2022-01-13T07:45:00	0	0.090435914
2022-01-13T08:00:00	0	0.091086532
2022-01-13T08:15:00	0	0.091086532
2022-01-13T08:30:00	0	0.090435914
2022-01-13T08:45:00	0	0.091086532
2022-01-13T09:00:00	0	0.091086532
2022-01-13T09:15:00	0	0.09173715
2022-01-13T09:30:00	0	0.090435914
2022-01-13T09:45:00	0	0.091086532
2022-01-13T10:00:00	0	0.089134678
2022-01-13T10:15:00	0	0.091086532
2022-01-13T10:30:00	0	0.091086532
2022-01-13T10:45:00	0	0.091086532
2022-01-13T11:00:00	0	0.090435914
2022-01-13T11:15:00	0	0.091086532
2022-01-13T11:30:00	0	0.090435914
2022-01-13T11:45:00	0	0.090435914
2022-01-13T12:00:00	0	0.09173715
2022-01-13T12:15:00	0	0.089785296
2022-01-13T12:30:00	0	0.089134678
2022-01-13T12:45:00	0	0.091086532
2022-01-13T13:00:00	0	0.090435914
2022-01-13T13:15:00	0	0.089785296
2022-01-13T13:30:00	0	0.089785296
2022-01-13T13:45:00	0	0.089785296
2022-01-13T14:00:00	0	0.090435914
2022-01-13T14:15:00	0	0.089785296
2022-01-13T14:30:00	0	0.089785296
2022-01-13T14:45:00	0	0.090435914
2022-01-13T15:00:00	0	0.089785296
2022-01-13T15:15:00	0	0.089785296
2022-01-13T15:30:00	0	0.089785296
2022-01-13T15:45:00	0	0.092387768
2022-01-13T16:00:00	0	0.089785296
2022-01-13T16:15:00	0	0.089785296
2022-01-13T16:30:00	0	0.089134678
2022-01-13T16:45:00	0	0.089134678
2022-01-13T17:00:00	0	0.089785296
2022-01-13T17:15:00	0	0.089134678
2022-01-13T17:30:00	0	0.089785296
2022-01-13T17:45:00	0	0.089134678
2022-01-13T18:00:00	0	0.089785296
2022-01-13T18:15:00	0	0.089134678
2022-01-13T18:30:00	0	0.089785296
2022-01-13T18:45:00	0	0.089134678
2022-01-13T19:00:00	0	0.08848406
2022-01-13T19:15:00	0	0.089785296
2022-01-13T19:30:00	0	0.08848406
2022-01-13T19:45:00	0	0.08848406
2022-01-13T20:00:00	0	0.085230969
2022-01-13T20:15:00	0	0.08848406
2022-01-13T20:30:00	0	0.087182824
2022-01-13T20:45:00	0	0.08848406
2022-01-13T21:00:00	0	0.085881588
2022-01-13T21:15:00	0	0.087833442
2022-01-13T21:30:00	0	0.08848406
2022-01-13T21:45:00	0	0.089785296
2022-01-13T22:00:00	0	0.089134678
2022-01-13T22:15:00	0	0.086532206
2022-01-13T22:30:00	0	0.089134678
2022-01-13T22:45:00	0	0.087833442
2022-01-13T23:00:00	0	0.087833442
2022-01-13T23:15:00	0	0.089134678
2022-01-13T23:30:00	0	0.087833442
2022-01-13T23:45:00	0	0.089134678
2022-01-14T00:00:00	0	0.087182824
2022-01-14T00:15:00	0	0.087833442
2022-01-14T00:30:00	0	0.089134678
2022-01-14T00:45:00	0	0.087182824
2022-01-14T01:00:00	0	0.087182824
2022-01-14T01:15:00	0	0.087833442
2022-01-14T01:30:00	0	0.08848406
2022-01-14T01:45:00	0	0.087182824
2022-01-14T02:00:00	0	0.087833442
2022-01-14T02:15:00	0	0.087833442
2022-01-14T02:30:00	0	0.08848406
2022-01-14T02:45:00	0	0.085881588
2022-01-14T03:00:00	0	0.086532206
2022-01-14T03:15:00	0	0.086532206
2022-01-14T03:30:00	0	0.086532206
2022-01-14T03:45:00	0	0.086532206
2022-01-14T04:00:00	0	0.086532206
2022-01-14T04:15:00	0	0.086532206
2022-01-14T04:30:00	0	0.086532206
2022-01-14T04:45:00	0	0.086532206
2022-01-14T05:00:00	0	0.085881588
2022-01-14T05:15:00	0	0.087182824
2022-01-14T05:30:00	0	0.086532206
2022-01-14T05:45:00	0	0.085881588
2022-01-14T06:00:00	0	0.085230969
2022-01-14T06:15:00	0	0.087833442
2022-01-14T06:30:00	0	0.085881588
2022-01-14T06:45:00	0	0.085881588
2022-01-14T07:00:00	0	0.085881588
2022-01-14T07:15:00	0	0.085881588
2022-01-14T07:30:00	0	0.086532206
2022-01-14T07:45:00	0	0.085881588
2022-01-14T08:00:00	0	0.085881588
2022-01-14T08:15:00	0	0.085881588
2022-01-14T08:30:00	0	0.087182824
2022-01-14T08:45:00	0	0.085881588
2022-01-14T09:00:00	0	0.086532206
2022-01-14T09:15:00	0	0.086532206
2022-01-14T09:30:00	0	0.087182824
2022-01-14T09:45:00	0	0.086532206
2022-01-14T10:00:00	0	0.085230969
2022-01-14T10:15:00	0	0.086532206
2022-01-14T10:30:00	0	0.086532206
2022-01-14T10:45:00	0	0.085881588
2022-01-14T11:00:00	0	0.085881588
2022-01-14T11:15:00	0	0.085230969
2022-01-14T11:30:00	0	0.085881588
2022-01-14T11:45:00	0	0.085881588
2022-01-14T12:00:00	0	0.084580351
2022-01-14T12:15:00	0	0.085230969
2022-01-14T12:30:00	0	0.085230969
2022-01-14T12:45:00	0	0.085230969
2022-01-14T13:00:00	0	0.085881588
2022-01-14T13:15:00	0	0.085881588
2022-01-14T13:30:00	0	0.085230969
2022-01-14T13:45:00	0	0.084580351
2022-01-14T14:00:00	0	0.086532206
2022-01-14T14:15:00	0	0.087182824
2022-01-14T14:30:00	0	0.085230969
2022-01-14T14:45:00	0	0.085881588
2022-01-14T15:00:00	0	0.085230969
2022-01-14T15:15:00	0	0.085230969
2022-01-14T15:30:00	0	0.085230969
2022-01-14T15:45:00	0	0.085230969
2022-01-14T16:00:00	0	0.085881588
2022-01-14T16:15:00	0	0.085881588
2022-01-14T16:30:00	0	0.085881588
2022-01-14T16:45:00	0	0.085230969
2022-01-14T17:00:00	0	0.085230969
2022-01-14T17:15:00	0	0.085230969
2022-01-14T17:30:00	0	0.085881588
2022-01-14T17:45:00	0	0.085230969
2022-01-14T18:00:00	0	0.086532206
2022-01-14T18:15:00	0	0.085230969
2022-01-14T18:30:00	0	0.085881588
2022-01-14T18:45:00	0	0.085881588
2022-01-14T19:00:00	0	0.085230969
2022-01-14T19:15:00	0	0.085881588
2022-01-14T19:30:00	0	0.085230969
2022-01-14T19:45:00	0	0.087182824
2022-01-14T20:00:00	0	0.085230969
2022-01-14T20:15:00	0	0.084580351
2022-01-14T20:30:00	0	0.085230969
2022-01-14T20:45:00	0	0.085230969
2022-01-14T21:00:00	0	0.085230969
2022-01-14T21:15:00	0	0.085230969
2022-01-14T21:30:00	0	0.085230969
2022-01-14T21:45:00	0	0.084580351
2022-01-14T22:00:00	0	0.084580351
2022-01-14T22:15:00	0	0.085230969
2022-01-14T22:30:00	0	0.084580351
2022-01-14T22:45:00	0	0.085881588
2022-01-14T23:00:00	0	0.085230969
2022-01-14T23:15:00	0	0.083929733
2022-01-14T23:30:00	0	0.084580351
2022-01-14T23:45:00	0	0.084580351
2022-01-15T00:00:00	0	0.084580351
2022-01-15T00:15:00	0	0.085230969
2022-01-15T00:30:00	0	0.083929733
2022-01-15T00:45:00	0	0.083929733
2022-01-15T01:00:00	0	0.085230969
2022-01-15T01:15:00	0	0.084580351
2022-01-15T01:30:00	0	0.085230969
2022-01-15T01:45:00	0	0.083929733
2022-01-15T02:00:00	0	0.085230969
2022-01-15T02:15:00	0	0.085230969
2022-01-15T02:30:00	0	0.084580351
2022-01-15T02:45:00	0	0.084580351
2022-01-15T03:00:00	0	0.084580351
2022-01-15T03:15:00	0	0.085230969
2022-01-15T03:30:00	0	0.084580351
2022-01-15T03:45:00	0	0.085230969
2022-01-15T04:00:00	0	0.084580351
2022-01-15T04:15:00	0	0.084580351
2022-01-15T04:30:00	0	0.084580351
2022-01-15T04:45:00	0	0.084580351
2022-01-15T05:00:00	0	0.084580351
2022-01-15T05:15:00	0	0.085230969
2022-01-15T05:30:00	0	0.083929733
2022-01-15T05:45:00	0	0.084580351
2022-01-15T06:00:00	0	0.084580351
2022-01-15T06:15:00	0	0.083929733
2022-01-15T06:30:00	0	0.084580351
2022-01-15T06:45:00	0	0.084580351
2022-01-15T07:00:00	0	0.084580351
2022-01-15T07:15:00	0	0.083929733
2022-01-15T07:30:00	0	0.084580351
2022-01-15T07:45:00	0	0.083929733
2022-01-15T08:00:00	0	0.083929733
2022-01-15T08:15:00	0	0.083929733
2022-01-15T08:30:00	0	0.085230969
2022-01-15T08:45:00	0	0.083929733
2022-01-15T09:00:00	0	0.084580351
2022-01-15T09:15:00	0	0.084580351
2022-01-15T09:30:00	0	0.083929733
2022-01-15T09:45:00	0	0.083929733
2022-01-15T10:00:00	0	0.083929733
2022-01-15T10:15:00	0	0.084580351
2022-01-15T10:30:00	0	0.083929733
2022-01-15T10:45:00	0	0.083929733
2022-01-15T11:00:00	0	0.083929733
2022-01-15T11:15:00	0	0.083929733
2022-01-15T11:30:00	0	0.083929733
2022-01-15T11:45:00	0	0.084580351
2022-01-15T12:00:00	0	0.082628497
2022-01-15T12:15:00	0	0.084580351
2022-01-15T12:30:00	0	0.083929733
2022-01-15T12:45:00	0	0.083929733
2022-01-15T13:00:00	0	0.084580351
2022-01-15T13:15:00	0	0.083279115
2022-01-15T13:30:00	0	0.083929733
2022-01-15T13:45:00	0	0.083929733
2022-01-15T14:00:00	0	0.083929733
2022-01-15T14:15:00	0	0.083279115
2022-01-15T14:30:00	0	0.083929733
2022-01-15T14:45:00	0	0.083279115
2022-01-15T15:00:00	0	0.084580351
2022-01-15T15:15:00	0	0.083279115
2022-01-15T15:30:00	0	0.084580351
2022-01-15T15:45:00	0	0.083279115
2022-01-15T16:00:00	0	0.082628497
2022-01-15T16:15:00	0	0.083279115
2022-01-15T16:30:00	0	0.083279115
2022-01-15T16:45:00	0	0.083929733
2022-01-15T17:00:00	0	0.083929733
2022-01-15T17:15:00	0	0.083279115
2022-01-15T17:30:00	0	0.083279115
2022-01-15T17:45:00	0	0.083929733
2022-01-15T18:00:00	0	0.083929733
2022-01-15T18:15:00	0	0.082628497
2022-01-15T18:30:00	0	0.083279115
2022-01-15T18:45:00	0	0.083929733
2022-01-15T19:00:00	0	0.083929733
2022-01-15T19:15:00	0	0.083279115
2022-01-15T19:30:00	0	0.083279115
2022-01-15T19:45:00	0	0.082628497
2022-01-15T20:00:00	0	0.083929733
2022-01-15T20:15:00	0	0.082628497
2022-01-15T20:30:00	0	0.083279115
2022-01-15T20:45:00	0	0.083279115
2022-01-15T21:00:00	0	0.082628497
2022-01-15T21:15:00	0	0.082628497
2022-01-15T21:30:00	0	0.082628497
2022-01-15T21:45:00	0	0.083279115
2022-01-15T22:00:00	0	0.083279115
2022-01-15T22:15:00	0	0.082628497
2022-01-15T22:30:00	0	0.082628497
2022-01-15T22:45:00	0	0.083279115
2022-01-15T23:00:00	0	0.083279115
2022-01-15T23:15:00	0	0.081977879
2022-01-15T23:30:00	0	0.083279115
2022-01-15T23:45:00	0	0.083279115
2022-01-16T00:00:00	0	0.082628497
2022-01-16T00:15:00	0	0.083929733
2022-01-16T00:30:00	0	0.081977879
2022-01-16T00:45:00	0	0.083929733
2022-01-16T01:00:00	0	0.082628497
2022-01-16T01:15:00	0	0.083279115
2022-01-16T01:30:00	0	0.083279115
2022-01-16T01:45:00	0	0.082628497
2022-01-16T02:00:00	0	0.083279115
2022-01-16T02:15:00	0	0.083279115
2022-01-16T02:30:00	0	0.081977879
2022-01-16T02:45:00	0	0.082628497
2022-01-16T03:00:00	0	0.081327261
2022-01-16T03:15:00	0	0.082628497
2022-01-16T03:30:00	0	0.081327261
2022-01-16T03:45:00	0	0.081327261
2022-01-16T04:00:00	0	0.081327261
2022-01-16T04:15:00	0	0.082628497
2022-01-16T04:30:00	0	0.082628497
2022-01-16T04:45:00	0	0.082628497
2022-01-16T05:00:00	0	0.081327261
2022-01-16T05:15:00	0	0.081327261
2022-01-16T05:30:00	0	0.081977879
2022-01-16T05:45:00	0	0.082628497
2022-01-16T06:00:00	0	0.080676643
2022-01-16T06:15:00	0	0.081977879
2022-01-16T06:30:00	0	0.082628497
2022-01-16T06:45:00	0	0.081977879
2022-01-16T07:00:00	0	0.081327261
2022-01-16T07:15:00	0	0.082628497
2022-01-16T07:30:00	0	0.081977879
2022-01-16T07:45:00	0.2	0.081977879
2022-01-16T08:00:00	0	0.081327261
2022-01-16T08:15:00	0	0.078724789
2022-01-16T08:30:00	0	0.081977879
2022-01-16T08:45:00	0	0.080676643
2022-01-16T09:00:00	0	0.080026025
2022-01-16T09:15:00	0	0.081327261
2022-01-16T09:30:00	0	0.082628497
2022-01-16T09:45:00	0	0.081327261
2022-01-16T10:00:00	0	0.080676643
2022-01-16T10:15:00	0	0.080676643
2022-01-16T10:30:00	0	0.080026025
2022-01-16T10:45:00	0	0.081327261
2022-01-16T11:00:00	0	0.080676643
2022-01-16T11:15:00	0	0.081327261
2022-01-16T11:30:00	0	0.080676643
2022-01-16T11:45:00	0	0.081327261
2022-01-16T12:00:00	0	0.080676643
2022-01-16T12:15:00	0	0.081327261
2022-01-16T12:30:00	0	0.080026025
2022-01-16T12:45:00	0	0.080676643
2022-01-16T13:00:00	0	0.080026025
2022-01-16T13:15:00	0	0.080676643
2022-01-16T13:30:00	0	0.079375407
2022-01-16T13:45:00	0	0.079375407
2022-01-16T14:00:00	0	0.080026025
2022-01-16T14:15:00	0	0.080026025
2022-01-16T14:30:00	0	0.080026025
2022-01-16T14:45:00	0	0.080026025
2022-01-16T15:00:00	0	0.079375407
2022-01-16T15:15:00	0	0.078724789
2022-01-16T15:30:00	0	0.079375407
2022-01-16T15:45:00	0	0.080026025
2022-01-16T16:00:00	0	0.079375407
2022-01-16T16:15:00	0	0.078724789
2022-01-16T16:30:00	0	0.078724789
2022-01-16T16:45:00	0	0.079375407
2022-01-16T17:00:00	0	0.079375407
2022-01-16T17:15:00	0	0.079375407
2022-01-16T17:30:00	0	0.079375407
2022-01-16T17:45:00	0	0.077423552
2022-01-16T18:00:00	0	0.078724789
2022-01-16T18:15:00	0	0.078724789
2022-01-16T18:30:00	0	0.078724789
2022-01-16T18:45:00	0	0.078724789
2022-01-16T19:00:00	0	0.078724789
2022-01-16T19:15:00	0	0.07807417
2022-01-16T19:30:00	0	0.078724789
2022-01-16T19:45:00	0	0.078724789
2022-01-16T20:00:00	0	0.07807417
2022-01-16T20:15:00	0	0.078724789
2022-01-16T20:30:00	0	0.078724789
2022-01-16T20:45:00	0	0.07807417
2022-01-16T21:00:00	0	0.07807417
2022-01-16T21:15:00	0	0.07807417
2022-01-16T21:30:00	0	0.078724789
2022-01-16T21:45:00	0	0.077423552
2022-01-16T22:00:00	0	0.07807417
2022-01-16T22:15:00	0	0.07807417
2022-01-16T22:30:00	0	0.078724789
2022-01-16T22:45:00	0	0.078724789
2022-01-16T23:00:00	0	0.077423552
2022-01-16T23:15:00	0	0.07807417
2022-01-16T23:30:00	0	0.078724789
2022-01-16T23:45:00	0	0.07807417
2022-01-17T00:00:00	0	0.07807417
2022-01-17T00:15:00	0	0.07807417
2022-01-17T00:30:00	0	0.078724789
2022-01-17T00:45:00	0	0.077423552
2022-01-17T01:00:00	0	0.077423552
2022-01-17T01:15:00	0	0.07807417
2022-01-17T01:30:00	0	0.077423552
2022-01-17T01:45:00	0	0.076772934
2022-01-17T02:00:00	0	0.077423552
2022-01-17T02:15:00	0	0.077423552
2022-01-17T02:30:00	0	0.076772934
2022-01-17T02:45:00	0	0.07807417
2022-01-17T03:00:00	0	0.077423552
2022-01-17T03:15:00	0	0.077423552
2022-01-17T03:30:00	0	0.076772934
2022-01-17T03:45:00	0	0.077423552
2022-01-17T04:00:00	0	0.076772934
2022-01-17T04:15:00	0	0.077423552
2022-01-17T04:30:00	0	0.076772934
2022-01-17T04:45:00	0	0.076772934
2022-01-17T05:00:00	0	0.076772934
2022-01-17T05:15:00	0	0.076122316
2022-01-17T05:30:00	0	0.076122316
2022-01-17T05:45:00	0	0.076772934
2022-01-17T06:00:00	0	0.076772934
2022-01-17T06:15:00	0	0.076772934
2022-01-17T06:30:00	0	0.077423552
2022-01-17T06:45:00	0	0.076122316
2022-01-17T07:00:00	0	0.077423552
2022-01-17T07:15:00	0	0.076772934
2022-01-17T07:30:00	0	0.076122316
2022-01-17T07:45:00	0	0.076122316
2022-01-17T08:00:00	0	0.076772934
2022-01-17T08:15:00	0	0.076772934
2022-01-17T08:30:00	0	0.076122316
2022-01-17T08:45:00	0	0.075471698
2022-01-17T09:00:00	0	0.076122316
2022-01-17T09:15:00	0	0.076122316
2022-01-17T09:30:00	0	0.076122316
2022-01-17T09:45:00	0	0.076772934
2022-01-17T10:00:00	0	0.074170462
2022-01-17T10:15:00	0	0.076122316
2022-01-17T10:30:00	0	0.07482108
2022-01-17T10:45:00	0	0.075471698
2022-01-17T11:00:00	0	0.076122316
2022-01-17T11:15:00	0	0.076122316
2022-01-17T11:30:00	0	0.075471698
2022-01-17T11:45:00	0	0.076122316
2022-01-17T12:00:00	0	0.07482108
2022-01-17T12:15:00	0	0.075471698
2022-01-17T12:30:00	0	0.076122316
2022-01-17T12:45:00	0	0.076772934
2022-01-17T13:00:00	0	0.075471698
2022-01-17T13:15:00	0	0.075471698
2022-01-17T13:30:00	0	0.076122316
2022-01-17T13:45:00	0	0.075471698
2022-01-17T14:00:00	0	0.076122316
2022-01-17T14:15:00	0	0.076122316
2022-01-17T14:30:00	0	0.076122316
2022-01-17T14:45:00	0	0.076772934
2022-01-17T15:00:00	0	0.075471698
2022-01-17T15:15:00	0	0.076122316
2022-01-17T15:30:00	0	0.076122316
2022-01-17T15:45:00	0	0.076122316
2022-01-17T16:00:00	0	0.07482108
2022-01-17T16:15:00	0	0.074170462
2022-01-17T16:30:00	0	0.074170462
2022-01-17T16:45:00	0	0.07482108
2022-01-17T17:00:00	0	0.074170462
2022-01-17T17:15:00	0	0.074170462
2022-01-17T17:30:00	0	0.074170462
2022-01-17T17:45:00	0	0.076122316
2022-01-17T18:00:00	0	0.07482108
2022-01-17T18:15:00	0	0.07482108
2022-01-17T18:30:00	0	0.074170462
2022-01-17T18:45:00	0	0.075471698
2022-01-17T19:00:00	0	0.07482108
2022-01-17T19:15:00	0	0.074170462
2022-01-17T19:30:00	0	0.073519844
2022-01-17T19:45:00	0	0.074170462
2022-01-17T20:00:00	0	0.074170462
2022-01-17T20:15:00	0	0.074170462
2022-01-17T20:30:00	0	0.07482108
2022-01-17T20:45:00	0	0.07482108
2022-01-17T21:00:00	0	0.074170462
2022-01-17T21:15:00	0	0.073519844
2022-01-17T21:30:00	0	0.074170462
2022-01-17T21:45:00	0	0.073519844
2022-01-17T22:00:00	0	0.076122316
2022-01-17T22:15:00	0	0.075471698
2022-01-17T22:30:00	0	0.07482108
2022-01-17T22:45:00	0	0.074170462
2022-01-17T23:00:00	0	0.076772934
2022-01-17T23:15:00	0	0.074170462
2022-01-17T23:30:00	0	0.07482108
2022-01-17T23:45:00	0	0.074170462
2022-01-18T00:00:00	0	0.074170462
2022-01-18T00:15:00	0	0.07482108
2022-01-18T00:30:00	0	0.073519844
2022-01-18T00:45:00	0	0.074170462
2022-01-18T01:00:00	0	0.075471698
2022-01-18T01:15:00	0	0.074170462
2022-01-18T01:30:00	0	0.074170462
2022-01-18T01:45:00	0	0.07482108
2022-01-18T02:00:00	0	0.074170462
2022-01-18T02:15:00	0	0.074170462
2022-01-18T02:30:00	0	0.073519844
2022-01-18T02:45:00	0	0.07482108
2022-01-18T03:00:00	0.2	0.074170462
2022-01-18T03:15:00	0	0.074170462
2022-01-18T03:30:00	0	0.073519844
2022-01-18T03:45:00	0	0.074170462
2022-01-18T04:00:00	0	0.074170462
2022-01-18T04:15:00	0	0.074170462
2022-01-18T04:30:00	0	0.074170462
2022-01-18T04:45:00	0	0.073519844
2022-01-18T05:00:00	0	0.074170462
2022-01-18T05:15:00	0	0.074170462
2022-01-18T05:30:00	0	0.073519844
2022-01-18T05:45:00	0	0.073519844
2022-01-18T06:00:00	0	0.073519844
2022-01-18T06:15:00	0	0.074170462
2022-01-18T06:30:00	0	0.073519844
2022-01-18T06:45:00	0	0.074170462
2022-01-18T07:00:00	0	0.073519844
2022-01-18T07:15:00	0	0.074170462
2022-01-18T07:30:00	0	0.073519844
2022-01-18T07:45:00	0	0.073519844
2022-01-18T08:00:00	0	0.074170462
2022-01-18T08:15:00	0	0.073519844
2022-01-18T08:30:00	0	0.07482108
2022-01-18T08:45:00	0	0.073519844
2022-01-18T09:00:00	0	0.073519844
2022-01-18T09:15:00	0	0.073519844
2022-01-18T09:30:00	0	0.073519844
2022-01-18T09:45:00	0	0.073519844
2022-01-18T10:00:00	0	0.074170462
2022-01-18T10:15:00	0	0.073519844
2022-01-18T10:30:00	0	0.073519844
2022-01-18T10:45:00	0	0.073519844
2022-01-18T11:00:00	0	0.073519844
2022-01-18T11:15:00	0	0.074170462
2022-01-18T11:30:00	0	0.073519844
2022-01-18T11:45:00	0	0.073519844
2022-01-18T12:00:00	0	0.073519844
2022-01-18T12:15:00	0	0.074170462
2022-01-18T12:30:00	0	0.072869226
2022-01-18T12:45:00	0	0.074170462
2022-01-18T13:00:00	0	0.074170462
2022-01-18T13:15:00	0	0.073519844
2022-01-18T13:30:00	0	0.073519844
2022-01-18T13:45:00	0	0.074170462
2022-01-18T14:00:00	0	0.073519844
2022-01-18T14:15:00	0	0.073519844
2022-01-18T14:30:00	0	0.073519844
2022-01-18T14:45:00	0	0.073519844
2022-01-18T15:00:00	0	0.073519844
2022-01-18T15:15:00	0	0.073519844
2022-01-18T15:30:00	0	0.073519844
2022-01-18T15:45:00	0	0.074170462
2022-01-18T16:00:00	0	0.072869226
2022-01-18T16:15:00	0	0.073519844
2022-01-18T16:30:00	0	0.074170462
2022-01-18T16:45:00	0	0.073519844
2022-01-18T17:00:00	0	0.073519844
2022-01-18T17:15:00	0	0.07482108
2022-01-18T17:30:00	0	0.073519844
2022-01-18T17:45:00	0	0.073519844
2022-01-18T18:00:00	0	0.073519844
2022-01-18T18:15:00	0	0.073519844
2022-01-18T18:30:00	0	0.073519844
2022-01-18T18:45:00	0	0.07482108
2022-01-18T19:00:00	0	0.073519844
2022-01-18T19:15:00	0	0.073519844
2022-01-18T19:30:00	0	0.072869226
2022-01-18T19:45:00	0	0.07482108
2022-01-18T20:00:00	0	0.074170462
2022-01-18T20:15:00	0	0.074170462
2022-01-18T20:30:00	0	0.074170462
2022-01-18T20:45:00	0	0.074170462
2022-01-18T21:00:00	0	0.073519844
2022-01-18T21:15:00	0	0.073519844
2022-01-18T21:30:00	0	0.074170462
2022-01-18T21:45:00	0	0.074170462
2022-01-18T22:00:00	0	0.073519844
2022-01-18T22:15:00	0	0.074170462
2022-01-18T22:30:00	0	0.074170462
2022-01-18T22:45:00	0	0.074170462
2022-01-18T23:00:00	0	0.074170462
2022-01-18T23:15:00	0	0.074170462
2022-01-18T23:30:00	0	0.073519844
2022-01-18T23:45:00	0	0.073519844
2022-01-19T00:00:00	0	0.074170462
2022-01-19T00:15:00	0	0.073519844
2022-01-19T00:30:00	0	0.074170462
2022-01-19T00:45:00	0	0.074170462
2022-01-19T01:00:00	0	0.07482108
2022-01-19T01:15:00	0	0.074170462
2022-01-19T01:30:00	0	0.07482108
2022-01-19T01:45:00	0	0.075471698
2022-01-19T02:00:00	0	0.074170462
2022-01-19T02:15:00	0	0.074170462
2022-01-19T02:30:00	0	0.074170462
2022-01-19T02:45:00	0	0.07482108
2022-01-19T03:00:00	0	0.07482108
2022-01-19T03:15:00	0	0.07482108
2022-01-19T03:30:00	0	0.07482108
2022-01-19T03:45:00	0	0.073519844
2022-01-19T04:00:00	0	0.074170462
2022-01-19T04:15:00	0	0.075471698
2022-01-19T04:30:00	0	0.074170462
2022-01-19T04:45:00	0	0.07482108
2022-01-19T05:00:00	0	0.074170462
2022-01-19T05:15:00	0	0.075471698
2022-01-19T05:30:00	0	0.075471698
2022-01-19T05:45:00	0	0.074170462
2022-01-19T06:00:00	0	0.073519844
2022-01-19T06:15:00	0	0.07482108
2022-01-19T06:30:00	0.2	0.076122316
2022-01-19T06:45:00	0	0.074170462
2022-01-19T07:00:00	0	0.07482108
2022-01-19T07:15:00	0	0.075471698
2022-01-19T07:30:00	0	0.075471698
2022-01-19T07:45:00	0	0.075471698
2022-01-19T08:00:00	0	0.076122316
2022-01-19T08:15:00	0	0.075471698
2022-01-19T08:30:00	0	0.076122316
2022-01-19T08:45:00	0.2	0.076122316
2022-01-19T09:00:00	0	0.076122316
2022-01-19T09:15:00	0	0.076772934
2022-01-19T09:30:00	0	0.07482108
2022-01-19T09:45:00	0	0.076772934
2022-01-19T10:00:00	0	0.076772934
2022-01-19T10:15:00	0	0.07482108
2022-01-19T10:30:00	0	0.075471698
2022-01-19T10:45:00	0	0.076122316
2022-01-19T11:00:00	0	0.075471698
2022-01-19T11:15:00	0	0.076772934
2022-01-19T11:30:00	0	0.076122316
2022-01-19T11:45:00	0	0.075471698
2022-01-19T12:00:00	0	0.075471698
2022-01-19T12:15:00	0	0.075471698
2022-01-19T12:30:00	0	0.075471698
2022-01-19T12:45:00	0	0.075471698
2022-01-19T13:00:00	0	0.075471698
2022-01-19T13:15:00	0	0.075471698
2022-01-19T13:30:00	0	0.07482108
2022-01-19T13:45:00	0	0.07482108
2022-01-19T14:00:00	0	0.074170462
2022-01-19T14:15:00	0	0.074170462
2022-01-19T14:30:00	0	0.074170462
2022-01-19T14:45:00	0	0.074170462
2022-01-19T15:00:00	0	0.07482108
2022-01-19T15:15:00	0	0.074170462
2022-01-19T15:30:00	0	0.075471698
2022-01-19T15:45:00	0	0.07482108
2022-01-19T16:00:00	0	0.074170462
2022-01-19T16:15:00	0	0.07482108
2022-01-19T16:30:00	0	0.073519844
2022-01-19T16:45:00	0	0.073519844
2022-01-19T17:00:00	0	0.072869226
2022-01-19T17:15:00	0	0.074170462
2022-01-19T17:30:00	0	0.072869226
2022-01-19T17:45:00	0	0.073519844
2022-01-19T18:00:00	0	0.073519844
2022-01-19T18:15:00	0	0.072869226
2022-01-19T18:30:00	0	0.072218608
2022-01-19T18:45:00	0	0.072869226
2022-01-19T19:00:00	0	0.072869226
2022-01-19T19:15:00	0	0.073519844
2022-01-19T19:30:00	0	0.072218608
2022-01-19T19:45:00	0	0.072218608
2022-01-19T20:00:00	0	0.072218608
2022-01-19T20:15:00	0	0.072218608
2022-01-19T20:30:00	0	0.072218608
2022-01-19T20:45:00	0	0.074170462
2022-01-19T21:00:00	0	0.07156799
2022-01-19T21:15:00	0	0.072218608
2022-01-19T21:30:00	0	0.072869226
2022-01-19T21:45:00	0	0.07156799
2022-01-19T22:00:00	0	0.07156799
2022-01-19T22:15:00	0	0.07156799
2022-01-19T22:30:00	0	0.07156799
2022-01-19T22:45:00	0	0.070917372
2022-01-19T23:00:00	0	0.072218608
2022-01-19T23:15:00	0	0.07156799
2022-01-19T23:30:00	0	0.07156799
2022-01-19T23:45:00	0	0.070917372
2022-01-20T00:00:00	0	0.07156799
2022-01-20T00:15:00	0	0.070917372
2022-01-20T00:30:00	0	0.07156799
2022-01-20T00:45:00	0	0.070917372
2022-01-20T01:00:00	0	0.070917372
2022-01-20T01:15:00	0	0.070917372
2022-01-20T01:30:00	0	0.070917372
2022-01-20T01:45:00	0	0.070917372
2022-01-20T02:00:00	0	0.07156799
2022-01-20T02:15:00	0	0.070266753
2022-01-20T02:30:00	0	0.070917372
2022-01-20T02:45:00	0	0.070266753
2022-01-20T03:00:00	0	0.070266753
2022-01-20T03:15:00	0	0.070917372
2022-01-20T03:30:00	0	0.070266753
2022-01-20T03:45:00	0	0.070917372
2022-01-20T04:00:00	0	0.070266753
2022-01-20T04:15:00	0	0.070917372
2022-01-20T04:30:00	0	0.070917372
2022-01-20T04:45:00	0	0.069616135
2022-01-20T05:00:00	0	0.070266753
2022-01-20T05:15:00	0	0.070266753
2022-01-20T05:30:00	0	0.070266753
2022-01-20T05:45:00	0	0.069616135
2022-01-20T06:00:00	0	0.069616135
2022-01-20T06:15:00	0	0.070266753
2022-01-20T06:30:00	0	0.069616135
2022-01-20T06:45:00	0	0.069616135
2022-01-20T07:00:00	0	0.068965517
2022-01-20T07:15:00	0	0.068965517
2022-01-20T07:30:00	0	0.069616135
2022-01-20T07:45:00	0	0.069616135
2022-01-20T08:00:00	0	0.069616135
2022-01-20T08:15:00	0	0.068965517
2022-01-20T08:30:00	0	0.070266753
2022-01-20T08:45:00	0	0.068965517
2022-01-20T09:00:00	0	0.069616135
2022-01-20T09:15:00	0	0.069616135
2022-01-20T09:30:00	0	0.068965517
2022-01-20T09:45:00	0	0.068965517
2022-01-20T10:00:00	0	0.068965517
2022-01-20T10:15:00	0	0.068965517
2022-01-20T10:30:00	0	0.069616135
2022-01-20T10:45:00	0	0.068965517
2022-01-20T11:00:00	0	0.068965517
2022-01-20T11:15:00	0	0.068965517
2022-01-20T11:30:00	0	0.068965517
2022-01-20T11:45:00	0	0.068314899
2022-01-20T12:00:00	0	0.068314899
2022-01-20T12:15:00	0	0.068314899
2022-01-20T12:30:00	0	0.068965517
2022-01-20T12:45:00	0	0.068965517
2022-01-20T13:00:00	0	0.068965517
2022-01-20T13:15:00	0	0.068314899
2022-01-20T13:30:00	0	0.068314899
2022-01-20T13:45:00	0	0.068314899
2022-01-20T14:00:00	0	0.067664281
2022-01-20T14:15:00	0	0.068965517
2022-01-20T14:30:00	0	0.069616135
2022-01-20T14:45:00	0	0.068314899
2022-01-20T15:00:00	0	0.068314899
2022-01-20T15:15:00	0	0.068965517
2022-01-20T15:30:00	0	0.068314899
2022-01-20T15:45:00	0	0.068314899
2022-01-20T16:00:00	0	0.068965517
2022-01-20T16:15:00	0	0.068965517
2022-01-20T16:30:00	0	0.067664281
2022-01-20T16:45:00	0	0.068314899
2022-01-20T17:00:00	0	0.068314899
2022-01-20T17:15:00	0	0.068314899
2022-01-20T17:30:00	0	0.068314899
2022-01-20T17:45:00	0	0.068314899
2022-01-20T18:00:00	0	0.067664281
2022-01-20T18:15:00	0	0.068314899
2022-01-20T18:30:00	0	0.067664281
2022-01-20T18:45:00	0	0.067664281
2022-01-20T19:00:00	0	0.067664281
2022-01-20T19:15:00	0	0.067664281
2022-01-20T19:30:00	0	0.067664281
2022-01-20T19:45:00	0	0.063760573
2022-01-20T20:00:00	0	0.068314899
2022-01-20T20:15:00	0	0.068314899
2022-01-20T20:30:00	0	0.068314899
2022-01-20T20:45:00	0	0.068314899
2022-01-20T21:00:00	0	0.067664281
2022-01-20T21:15:00	0	0.067664281
2022-01-20T21:30:00	0	0.067664281
2022-01-20T21:45:00	0	0.067664281
2022-01-20T22:00:00	0	0.067013663
2022-01-20T22:15:00	0	0.068314899
2022-01-20T22:30:00	0	0.067664281
2022-01-20T22:45:00	0	0.067664281
2022-01-20T23:00:00	0	0.067013663
2022-01-20T23:15:00	0	0.068314899
2022-01-20T23:30:00	0	0.067664281
2022-01-20T23:45:00	0	0.067664281
2022-01-21T00:00:00	0	0.067664281
2022-01-21T00:15:00	0	0.067664281
2022-01-21T00:30:00	0	0.067664281
2022-01-21T00:45:00	0	0.067013663
2022-01-21T01:00:00	0	0.067664281
2022-01-21T01:15:00	0	0.067664281
2022-01-21T01:30:00	0	0.066363045
2022-01-21T01:45:00	0	0.067664281
2022-01-21T02:00:00	0	0.067664281
2022-01-21T02:15:00	0	0.067013663
2022-01-21T02:30:00	0	0.067013663
2022-01-21T02:45:00	0	0.067013663
2022-01-21T03:00:00	0	0.067013663
2022-01-21T03:15:00	0	0.067013663
2022-01-21T03:30:00	0	0.066363045
2022-01-21T03:45:00	0	0.066363045
2022-01-21T04:00:00	0	0.066363045
2022-01-21T04:15:00	0	0.067013663
2022-01-21T04:30:00	0	0.067013663
2022-01-21T04:45:00	0	0.067013663
2022-01-21T05:00:00	0	0.067013663
2022-01-21T05:15:00	0	0.067013663
2022-01-21T05:30:00	0	0.067664281
2022-01-21T05:45:00	0	0.067013663
2022-01-21T06:00:00	0	0.067013663
2022-01-21T06:15:00	0	0.067013663
2022-01-21T06:30:00	0	0.067664281
2022-01-21T06:45:00	0	0.067013663
2022-01-21T07:00:00	0	0.068314899
2022-01-21T07:15:00	0	0.067664281
2022-01-21T07:30:00	0	0.067013663
2022-01-21T07:45:00	0	0.067664281
2022-01-21T08:00:00	0	0.067664281
2022-01-21T08:15:00	0	0.067013663
2022-01-21T08:30:00	0	0.067013663
2022-01-21T08:45:00	0	0.067013663
2022-01-21T09:00:00	0	0.067664281
2022-01-21T09:15:00	0	0.067013663
2022-01-21T09:30:00	0	0.067664281
2022-01-21T09:45:00	0	0.067013663
2022-01-21T10:00:00	0	0.067664281
2022-01-21T10:15:00	0	0.068314899
2022-01-21T10:30:00	0	0.067664281
2022-01-21T10:45:00	0	0.067664281
2022-01-21T11:00:00	0	0.068314899
2022-01-21T11:15:00	0	0.067664281
2022-01-21T11:30:00	0	0.067013663
2022-01-21T11:45:00	0	0.068314899
2022-01-21T12:00:00	0	0.067664281
2022-01-21T12:15:00	0	0.067664281
2022-01-21T12:30:00	0	0.068314899
2022-01-21T12:45:00	0	0.067664281
2022-01-21T13:00:00	0	0.067664281
2022-01-21T13:15:00	0	0.067664281
2022-01-21T13:30:00	0	0.068314899
2022-01-21T13:45:00	0	0.068314899
2022-01-21T14:00:00	0	0.067013663
2022-01-21T14:15:00	0	0.068314899
2022-01-21T14:30:00	0	0.068314899
2022-01-21T14:45:00	0	0.069616135
2022-01-21T15:00:00	0	0.068314899
2022-01-21T15:15:00	0	0.067664281
2022-01-21T15:30:00	0	0.068314899
2022-01-21T15:45:00	0	0.068314899
2022-01-21T16:00:00	0	0.067664281
2022-01-21T16:15:00	0	0.068314899
2022-01-21T16:30:00	0	0.068314899
2022-01-21T16:45:00	0	0.068314899
2022-01-21T17:00:00	0	0.068314899
2022-01-21T17:15:00	0	0.068314899
2022-01-21T17:30:00	0	0.069616135
2022-01-21T17:45:00	0	0.067664281
2022-01-21T18:00:00	0	0.068314899
2022-01-21T18:15:00	0	0.068314899
2022-01-21T18:30:00	0	0.067664281
2022-01-21T18:45:00	0	0.067664281
2022-01-21T19:00:00	0	0.068965517
2022-01-21T19:15:00	0	0.068314899
2022-01-21T19:30:00	0	0.067664281
[truncated: 76,817 more rows]
