# Supplementary material for: Extreme-Aware Time-Series Forecasting via Weak-Label-Guided Mixture of Experts
Source: Sensors (Basel). 2026 Mar 2;26(5):1571. doi: 10.3390/s26051571 (PMC12987348; doi:10.3390/s26051571)
Supplement: Supplementary file 1 [file sensors-26-01571-s001.zip › README_supplementary.md]

# Supplementary Data README (Flood Case Study)

This package provides the train/test CSV files used in the Northumberland flood forecasting case study.

## Files

- `Haltwhistle/train.csv`, `Haltwhistle/test.csv` (W1)
- `Riding_mill/train.csv`, `Riding_mill/test.csv` (W2)
- `Stocksfield/train.csv`, `Stocksfield/test.csv` (W3)

## Columns (all CSVs)

- `Time`: ISO timestamp (`YYYY-MM-DDTHH:MM:SS`), 15-minute interval
- `rain`: rainfall (mm per 15 minutes)
- `water`: water level (m)

## Time Spans

- `Haltwhistle/train.csv`: 2016-01-01T00:00:00 to 2024-03-31T23:45:00 (289,248 rows)
- `Haltwhistle/test.csv`: 2024-04-01T00:00:00 to 2025-02-28T23:45:00 (32,064 rows)
- `Riding_mill/train.csv`: 2016-01-01T00:00:00 to 2024-03-31T23:45:00 (289,248 rows)
- `Riding_mill/test.csv`: 2024-04-01T00:00:00 to 2025-02-28T23:45:00 (32,064 rows)
- `Stocksfield/train.csv`: 2022-01-01T00:00:00 to 2024-03-31T23:45:00 (78,816 rows)
- `Stocksfield/test.csv`: 2024-04-01T00:00:00 to 2025-02-28T23:45:00 (32,064 rows)

## Preprocessing

- Data are aligned to a regular 15-minute grid.
- Missing timestamps/values are handled by **forward fill** (carry last valid value forward).
- Chronological split:
  - Train: up to `2024-03-31 23:45:00`
  - Test: `2024-04-01 00:00:00` to `2025-02-28 23:45:00`

## Minimal Reproduction Steps

For each site, train a separate model:

1. Load `{site}/train.csv` and `{site}/test.csv`.
2. Build samples with `L=32`, `H=32`:
   - Input: 32-step past rain + 32-step past water + 32-step future rain
   - Target: 32-step future water
3. Evaluate:
   - `All`: all test windows
   - `High`: windows with at least one input `water` value above the 95th percentile of training `water`
